# Supplementary material for: Downregulation of RdDM during strawberry fruit ripening
Source: Genome Biol. 2018 Dec 4;19:212. doi: 10.1186/s13059-018-1587-x (PMC6280534; doi:10.1186/s13059-018-1587-x)
Supplement: Supplementary file 1 — Table S1. Mapping statistics of bisulfite sequencing, RNA sequencing, and small-RNA sequencing. (XLSX 19 kb) [file 13059_2018_1587_MOESM1_ESM.xlsx]

## Sheet: BS-seq
Table S1A. Mapping statistics of bisulfite sequencing.
Sample	# total read pairs	# aligned pairs	# unique pairs	% cover genome cytosine	Methylation conversion rate
Fa1_rep1_BS_seq	89953940	36011566	31292960	0.835	0.998181
Fa1_rep2_BS_seq	101121468	37433948	32476599	0.837	0.99815
Fa2_rep1_BS_seq	96619954	35288444	30775304	0.834	0.997937
Fa2_rep2_BS_seq	114820100	41304790	35767577	0.841	0.997891
Fa3_rep1_BS_seq	93764874	30236613	26280060	0.826	0.996412
Fa3_rep2_BS_seq	108525204	35513116	30807332	0.835	0.996707
Leaf_BS_seq	127252367	58694847	48782662	0.856	0.99815

## Sheet: RNA-seq
Table S1B. Mapping statistics of RNA-sequencing.
Sample	# total reads	# mapped reads	% mapped reads	# unique mapped and mapping quality > 20	% unique mapped and mapping quality > 20
Fa1_rep1_BS_seq	45648995	28910601	0.633	21941116	0.48
Fa1_rep2_BS_seq	60613885	38660186	0.637	28299990	0.466
Fa2_rep1_BS_seq	42879352	26341144	0.614	20566418	0.479
Fa2_rep2_BS_seq	63247669	37296150	0.589	26240528	0.414
Fa3_rep1_BS_seq	44289634	27698998	0.625	22167354	0.5
Fa3_rep2_BS_seq	48019076	29554547	0.615	23709871	0.493

## Sheet: sRNA-seq
Table S1C. Mapping statistics of small RNA-sequencing.
Sample	# rawRead	# cleanRead	# length 24nt	# mapped 24nt	% mapped 24nt
Fa1_rep1_BS_seq	58522635	44161378	7131102	3604000	0.505392
Fa1_rep2_BS_seq	61532075	48825862	6218078	3075275	0.49457
Fa2_rep1_BS_seq	58735441	42959676	6679072	3394616	0.508247
Fa2_rep2_BS_seq	63890888	49486281	6270066	4466560	0.712363
Fa3_rep1_BS_seq	57276783	43762492	5633486	2912064	0.51692
Fa3_rep2_BS_seq	60571623	44214491	6321875	3272037	0.517574
