# Supplementary material for: Downregulation of RdDM during strawberry fruit ripening
Source: Genome Biol. 2018 Dec 4;19:212. doi: 10.1186/s13059-018-1587-x (PMC6280534; doi:10.1186/s13059-018-1587-x)
Supplement: Supplementary file 3 — Table S2. Summary of 466 hyper DMRs and 2300 hypo DMRs in Fa3 compared to Fa1. (XLSX 283 kb) [file 13059_2018_1587_MOESM3_ESM.xlsx]

## Sheet: S2a hyper-dmr
Table S2a. 466 hyper DMRs.
chr	start	end	number of hyper dmc	Fa1 meanratio	Fa3 meanratio	fold change	differential methylation ratio	Robust index	# Robust index for DMRs with low depth in individual replicates were assigned as NA.
Chr1	318269	318315	7	0	0.466667	Inf	0.466667	NA
Chr1	709743	709778	4	0.226703	0.471296	2.07892	0.244593	0.376747
Chr1	920052	920149	7	0.205314	0.55	2.67882	0.344686	NA
Chr1	1129805	1129854	5	0.320804	0.487637	1.52005	0.166833	1.32396
Chr1	1326109	1326170	4	0.02886	0.19004	6.58487	0.16118	0.249677
Chr1	1651513	1651559	5	0.0390873	0.411111	10.5178	0.372024	NA
Chr1	1816218	1816264	4	0.249479	0.440677	1.76639	0.191198	1.47041
Chr1	2488024	2488054	6	0.0455345	0.218644	4.80173	0.17311	0.276459
Chr1	2873329	2873367	5	0.133467	0.417637	3.12915	0.28417	0.374895
Chr1	3555902	3555924	6	0.0124224	0.332939	26.8016	0.320517	0.121269
Chr1	4472748	4472765	4	0.39881	0.694693	1.74192	0.295883	0.452721
Chr1	4856118	4856184	6	0.149247	0.313502	2.10056	0.164255	0.320349
Chr1	5111873	5111889	4	0.296314	0.597222	2.0155	0.300908	0.303451
Chr1	6114070	6114081	5	0.047619	0.312178	6.55573	0.264558	0.138236
Chr1	7161936	7162055	5	0.149866	0.339078	2.26254	0.189211	0.62743
Chr1	8216780	8216863	11	0.0858707	0.36314	4.22892	0.27727	NA
Chr1	9188068	9188089	4	0.256888	0.502976	1.95796	0.246088	NA
Chr1	9279601	9279652	7	0.186331	0.363939	1.95318	0.177607	0.0894776
Chr1	9281838	9282038	17	0.178355	0.357279	2.00319	0.178924	0.102592
Chr1	9642926	9642980	5	0.091581	0.2706	2.95476	0.179019	0.0221153
Chr1	9710505	9710547	4	0.186876	0.366917	1.96343	0.180042	1.33839
Chr1	9766723	9766761	4	0.629168	0.805267	1.27989	0.176099	0.0492064
Chr1	11101327	11101350	4	0	0.178601	Inf	0.178601	0
Chr1	11145883	11145904	4	0	0.305556	Inf	0.305556	0
Chr1	11197129	11197160	6	0.0169315	0.20361	12.0255	0.186678	0.0521872
Chr1	11326862	11326892	4	0.194039	0.371364	1.91387	0.177325	0.119591
Chr1	11414003	11414038	4	0	0.214744	Inf	0.214744	0
Chr1	11453596	11453635	5	0.0138889	0.403788	29.0727	0.389899	0
Chr1	11544624	11544673	6	0.146429	0.304861	2.08198	0.158433	1.13514
Chr1	12044586	12044723	4	0.229814	0.424224	1.84595	0.19441	1
Chr1	12236143	12236236	5	0.364308	0.539092	1.47977	0.174784	0.110689
Chr1	12265100	12265256	5	0.406162	0.582353	1.43379	0.17619	NA
Chr1	12295200	12295233	9	0.326007	0.590314	1.81074	0.264307	0.777467
Chr1	12300020	12300043	7	0.0223929	0.204307	9.12373	0.181914	0.0325942
Chr1	12456924	12456938	4	0.0205128	0.314012	15.3081	0.293499	0.0727336
Chr1	12914356	12914373	4	0	0.194444	Inf	0.194444	NA
Chr1	13003179	13003200	4	0	0.76	Inf	0.76	NA
Chr1	13012275	13012306	4	0.401587	0.55674	1.38635	0.155153	0.515083
Chr1	13633180	13633215	5	0.210336	0.383333	1.82248	0.172998	1
Chr1	13721398	13721406	4	0	0.5	Inf	0.5	NA
Chr1	13839275	13839306	6	0.176224	0.599817	3.40372	0.423593	NA
Chr1	14178237	14178260	4	0.375917	0.59204	1.57492	0.216123	0.48966
Chr1	14195435	14195443	4	0	0.472222	Inf	0.472222	NA
Chr1	14526446	14526468	4	0.132937	0.350962	2.64007	0.218025	0.35752
Chr1	14702962	14702990	7	0	0.413571	Inf	0.413571	NA
Chr1	14845898	14845921	4	0.0606061	0.39311	6.48632	0.332504	1
Chr1	14878203	14878245	5	0.534371	0.704296	1.31799	0.169925	6.93745
Chr1	15203393	15203522	10	0.180972	0.340364	1.88075	0.159392	0.5105
Chr1	15271135	15271311	21	0.0786585	0.271439	3.45085	0.19278	0.699818
Chr1	15502752	15502823	6	0.138906	0.330612	2.38012	0.191706	0.311614
Chr1	17534615	17534659	5	0.22	0.465	2.11364	0.245	NA
Chr1	17886694	17886721	6	0.0321429	0.309524	9.62963	0.277381	NA
Chr1	18460857	18460892	4	0.0323129	0.323954	10.0255	0.291641	0.708788
Chr1	18762049	18762109	6	0.270617	0.531385	1.96361	0.260768	0
Chr1	19743003	19743053	7	0.139961	0.337704	2.41284	0.197743	0.179565
Chr1	20439490	20439510	4	0.197186	0.394249	1.99937	0.197062	0.638815
Chr1	20562153	20562187	5	0.324327	0.495303	1.52717	0.170976	1.5873
Chr1	20626534	20626648	8	0.377436	0.562906	1.49139	0.18547	0.168325
Chr1	20653868	20653886	4	0.237738	0.447901	1.88401	0.210162	0.700682
Chr1	20786103	20786126	4	0.343729	0.502315	1.46137	0.158585	0.108146
Chr2	591698	591729	6	0.176644	0.493084	2.7914	0.31644	0.108405
Chr2	971615	971641	4	0.272922	0.55754	2.04286	0.284618	0.0253029
Chr2	1272399	1272447	5	0.113664	0.346875	3.05175	0.233211	0.351867
Chr2	1802696	1802708	4	0.0813895	0.248844	3.05745	0.167455	0.0880952
Chr2	1845617	1845650	4	0	0.174706	Inf	0.174706	0
Chr2	3013786	3013865	5	0.136855	0.399717	2.92074	0.262862	0.454609
Chr2	3126954	3126971	5	0	0.463636	Inf	0.463636	0
Chr2	3484976	3485009	4	0.109551	0.38515	3.51571	0.275599	0.432933
Chr2	4272449	4272620	4	0.073936	0.301732	4.08099	0.227796	0.120929
Chr2	4321408	4321445	4	0.0891975	0.645062	7.23183	0.555864	NA
Chr2	4698754	4698816	8	0.0666667	0.513889	7.70833	0.447222	NA
Chr2	5503062	5503114	4	0.0549904	0.266859	4.85283	0.211868	0.172624
Chr2	5742975	5743007	4	0.113462	0.652273	5.74884	0.538811	0.523123
Chr2	5969098	5969208	9	0.363437	0.563559	1.55064	0.200122	0.667482
Chr2	6726531	6726569	11	0.127415	0.3751	2.94392	0.247685	0.199397
Chr2	7123838	7123876	4	0.0799632	0.2625	3.28276	0.182537	0
Chr2	8044064	8044113	7	0.123016	0.395221	3.21276	0.272205	0.237877
Chr2	8146565	8146638	5	0.0225238	0.196667	8.7315	0.174143	0.175267
Chr2	8526465	8526504	8	0.136223	0.350802	2.57521	0.214579	0.391812
Chr2	8833816	8833883	4	0.164525	0.375824	2.28429	0.211299	NA
Chr2	9268655	9268761	5	0.244545	0.437768	1.79014	0.193224	0.559176
Chr2	9333348	9333444	4	0.215217	0.408696	1.89899	0.193478	NA
Chr2	9582938	9582975	4	0.0918651	0.415	4.51749	0.323135	NA
Chr2	9650655	9650712	4	0.200815	0.409848	2.04093	0.209034	0.665331
Chr2	9708842	9708864	4	0.0403846	0.278322	6.89177	0.237937	NA
Chr2	10013973	10014043	5	0.129594	0.290649	2.24276	0.161054	1.58543
Chr2	10628648	10628694	9	0.0258164	0.183675	7.11464	0.157858	0.00319818
Chr2	10918374	10918391	4	0.0166667	0.222222	13.3333	0.205556	0
Chr2	11155972	11155983	4	0	0.363636	Inf	0.363636	0
Chr2	11524682	11524708	5	0.0921581	0.33823	3.6701	0.246071	0.0430173
Chr2	12478066	12478124	5	0.237919	0.388126	1.63134	0.150207	0.848422
Chr2	12620577	12620682	6	0.37584	0.562961	1.49787	0.18712	1.4971
Chr2	13049573	13049695	4	0.274607	0.467583	1.70274	0.192976	0.261362
Chr2	13190766	13190901	5	0.257851	0.426074	1.6524	0.168223	0.912988
Chr2	13516174	13516226	6	0.0281665	0.180841	6.42043	0.152674	NA
Chr2	13578820	13578843	4	0.00826446	0.369006	44.6497	0.360742	NA
Chr2	13587371	13587391	4	0.0315271	0.215065	6.8216	0.183538	0.423349
Chr2	13605965	13606115	5	0.103728	0.272474	2.62682	0.168747	0.332644
Chr2	13696419	13696482	5	0.0615385	0.417955	6.79176	0.356416	0.557821
Chr2	13880067	13880123	5	0.065415	0.347389	5.31053	0.281974	0.199264
Chr2	14388646	14388700	5	0.149878	0.427935	2.85522	0.278057	0.589392
Chr2	14572375	14572583	8	0.196494	0.348162	1.77187	0.151668	0.139281
Chr2	15546316	15546382	4	0.154873	0.336663	2.1738	0.18179	0.090706
Chr2	15793532	15793547	4	0.19697	0.479506	2.43442	0.282537	0.621693
Chr2	15955817	15955887	4	0.0350649	0.470202	13.4095	0.435137	0.333334
Chr2	16116060	16116108	4	0.271768	0.453413	1.66838	0.181645	0.195378
Chr2	16755507	16755598	8	0.25775	0.49828	1.93319	0.240529	0.363109
Chr2	17349019	17349097	4	0.196168	0.349679	1.78255	0.153511	0.484301
Chr2	17797901	17798001	9	0.0345679	0.64188	18.5687	0.607312	0.054374
Chr2	17990293	17990395	8	0.0859655	0.295767	3.44053	0.209802	0.178814
Chr2	19522352	19522360	4	0.0190476	0.309091	16.2273	0.290043	0.309912
Chr2	19600277	19600322	5	0.23473	0.510644	2.17546	0.275915	0
Chr2	20451758	20451770	4	0.197492	0.514286	2.60408	0.316793	0.429953
Chr2	20465275	20465317	5	0.141206	0.307912	2.18058	0.166706	0.530079
Chr2	20691340	20691366	10	0.0813492	0.573276	7.04709	0.491926	0.428222
Chr2	20930341	20930375	6	0.195153	0.511054	2.61874	0.315901	NA
Chr2	21683599	21683641	7	0.0710906	0.298252	4.19537	0.227161	0.142418
Chr2	22159901	22159937	6	0.215476	0.708163	3.2865	0.492687	3.43329
Chr2	22281977	22282012	4	0.131381	0.474206	3.60939	0.342825	0.177835
Chr2	22710840	22710855	4	0.125321	0.506944	4.04518	0.381624	0.623293
Chr2	22839248	22839319	4	0.216	0.438	2.02778	0.222	NA
Chr2	23492371	23492430	9	0	0.597511	Inf	0.597511	NA
Chr2	23534195	23534249	5	0.318762	0.471242	1.47835	0.152479	2.57194
Chr2	23652697	23652722	5	0.278595	0.628151	2.25471	0.349556	1
Chr2	24474061	24474219	9	0.355497	0.53421	1.50271	0.178713	4.18935
Chr3	760001	760024	5	0.00403226	0.173148	42.9408	0.169116	0.122074
Chr3	2115257	2115358	17	0.0085838	0.290373	33.828	0.281789	0.752319
Chr3	2594500	2594530	4	0.0397388	0.235423	5.92426	0.195684	0.281431
Chr3	2654933	2655051	10	0.203502	0.604348	2.96973	0.400845	1
Chr3	3016807	3016905	9	0.174843	0.344294	1.96916	0.169451	0.335947
Chr3	3053838	3053875	4	0.149531	0.305556	2.04343	0.156025	0.697499
Chr3	4823486	4823502	4	0.342262	0.75	2.1913	0.407738	0.0734123
Chr3	5638979	5638992	4	0.015873	0.224206	14.125	0.208333	0
Chr3	6063403	6063429	6	0.225417	0.485502	2.15379	0.260084	0.687245
Chr3	6461906	6461966	5	0.332018	0.522409	1.57344	0.190391	0.0164844
Chr3	6911105	6911200	5	0.141844	0.318102	2.24262	0.176258	0.134589
Chr3	7683526	7683563	4	0.164457	0.404762	2.4612	0.240305	NA
Chr3	9366101	9366159	4	0.154076	0.418509	2.71624	0.264433	NA
Chr3	9761394	9761416	6	0.031746	0.203877	6.42212	0.172131	0.638913
Chr3	10250812	10250837	7	0.0651058	0.319286	4.9041	0.25418	0.307945
Chr3	10559381	10559417	7	0.229167	0.716667	3.12727	0.4875	NA
Chr3	10592110	10592145	5	0.234313	0.559966	2.38983	0.325654	1.08898
Chr3	11318032	11318098	4	0.205202	0.406466	1.98081	0.201264	0.45867
Chr3	12267485	12267505	4	0	0.6	Inf	0.6	NA
Chr3	12688109	12688169	5	0.171689	0.337621	1.96646	0.165931	0.203455
Chr3	13586648	13586768	10	0.0826739	0.251109	3.03734	0.168435	0.704533
Chr3	13646917	13646946	5	0.117857	0.75	6.36364	0.632143	NA
Chr3	13928738	13928818	4	0.121212	0.460317	3.79762	0.339105	NA
Chr3	14346638	14346652	4	0.025974	0.428571	16.5	0.402597	1.14807
Chr3	14462947	14462994	4	0.0285714	0.421429	14.75	0.392857	NA
Chr3	14624957	14625031	4	0.111111	0.409259	3.68333	0.298148	NA
Chr3	14958229	14958370	6	0.197783	0.404122	2.04326	0.206339	21.3774
Chr3	15142850	15142854	4	0	0.211462	Inf	0.211462	0
Chr3	15175077	15175103	8	0.0216117	0.429487	19.8729	0.407875	NA
Chr3	15415910	15415921	4	0.0222222	0.215686	9.70588	0.193464	0.28109
Chr3	15546202	15546252	6	0.163194	0.314087	1.92462	0.150893	0.128214
Chr3	15642664	15642704	5	0.35119	0.907407	2.5838	0.556217	NA
Chr3	16059087	16059124	5	0.373395	0.552064	1.4785	0.178669	0.175337
Chr3	16063618	16063691	10	0.0653799	0.360474	5.51353	0.295094	0.752121
Chr3	16360763	16360800	4	0.129692	0.308493	2.37867	0.178801	0.289067
Chr3	17451420	17451513	5	0.145197	0.301891	2.07917	0.156693	0.188579
Chr3	17768560	17768599	4	0.309077	0.466795	1.51028	0.157717	0.166553
Chr3	17788326	17788424	4	0.194697	0.407991	2.09552	0.213294	0.314834
Chr3	17800564	17800614	6	0.17291	0.340101	1.96693	0.167191	0.203622
Chr3	18395345	18395363	5	0.00714286	0.254762	35.6667	0.247619	0.237213
Chr3	19048842	19049065	10	0.296312	0.453745	1.53131	0.157433	0.419923
Chr3	19128425	19128440	4	0.2125	0.571075	2.68741	0.358575	0.926934
Chr3	19466206	19466249	4	0	0.225	Inf	0.225	NA
Chr3	20631465	20631510	6	0.235069	0.53544	2.2778	0.30037	21.969
Chr3	21388101	21388144	4	0.036623	0.217641	5.94273	0.181018	1
Chr3	21430798	21430823	6	0.020202	0.607438	30.0682	0.587236	175.388
Chr3	22291964	22291980	4	0	0.268946	Inf	0.268946	0
Chr3	22683492	22683536	4	0.0914708	0.260331	2.84606	0.16886	0.174354
Chr3	23351003	23351039	4	0.075647	0.25179	3.32849	0.176143	2.34881
Chr3	23370755	23370797	4	0.186977	0.344156	1.84063	0.157179	0.273832
Chr3	23920014	23920031	6	0.012987	0.285419	21.9772	0.272432	0.147046
Chr3	24228127	24228132	4	0	0.619048	Inf	0.619048	0
Chr3	24280944	24280982	10	0	0.30632	Inf	0.30632	0
Chr3	25084783	25084820	5	0.244751	0.405106	1.65517	0.160354	0.223851
Chr3	25741866	25741992	4	0.038591	0.20032	5.19084	0.161729	2.1607
Chr3	25778693	25778754	6	0.00333333	0.178272	53.4815	0.174938	0.186041
Chr3	25987849	25987866	4	0.352227	0.539815	1.53258	0.187588	0.374114
Chr3	26241885	26241908	8	0.276479	0.543035	1.96411	0.266556	1.8477
Chr3	26967421	26967542	5	0.161108	0.334453	2.07595	0.173344	0.0528957
Chr3	27818843	27818877	5	0.231844	0.500744	2.15983	0.2689	1
Chr3	29154917	29155107	5	0.234885	0.407872	1.73647	0.172987	0.61568
Chr3	29233134	29233168	4	0.0744372	0.271767	3.65096	0.19733	0.312314
Chr3	29481425	29481443	4	0.099041	0.470238	4.74791	0.371197	0.739207
Chr3	29484041	29484055	6	0.00625	0.314134	50.2614	0.307884	0.0962645
Chr3	29598688	29598721	4	0.0106431	0.196429	18.4559	0.185785	1
Chr3	29645328	29645374	4	0.217391	0.434179	1.99722	0.216787	NA
Chr3	31768092	31768122	7	0.228646	0.481818	2.10727	0.253172	0.162344
Chr4	231258	231310	5	0.0839279	0.317634	3.78461	0.233706	0.572004
Chr4	401798	401843	5	0.180494	0.352483	1.95289	0.17199	0.0866835
Chr4	558211	558232	8	0.0185185	0.75	40.5	0.731481	NA
Chr4	1419730	1419765	5	0.0277778	0.324821	11.6936	0.297044	0
Chr4	1732229	1732265	7	0.0328896	0.327083	9.94489	0.294194	0.416715
Chr4	1806505	1806562	7	0.0625856	0.264325	4.22342	0.201739	0.549389
Chr4	2286040	2286055	4	0.0748918	0.4	5.34104	0.325108	0.215296
Chr4	3281771	3281795	4	0.079157	0.4	5.05325	0.320843	1.88179
Chr4	3871577	3871598	4	0.0452381	0.214286	4.73684	0.169048	NA
Chr4	4044014	4044168	4	0.19769	0.363838	1.84045	0.166148	0.228531
Chr4	4442432	4442459	4	0.348437	0.499252	1.43283	0.150815	0.639122
Chr4	4641381	4641557	4	0.301082	0.534922	1.77666	0.23384	0.449495
Chr4	4651045	4651123	7	0.380841	0.6	1.57546	0.219159	NA
Chr4	4789134	4789148	5	0.057422	0.338157	5.88898	0.280735	0.152318
Chr4	5170444	5170489	4	0.122086	0.303381	2.48497	0.181295	0.136752
Chr4	5721760	5721848	7	0.160641	0.350573	2.18234	0.189932	0.662407
Chr4	5856232	5856269	6	0.0162974	0.173542	10.6484	0.157245	0.493541
Chr4	5985592	5985651	4	0.345217	0.506597	1.46747	0.16138	0.30288
Chr4	6653323	6653364	6	0.00849346	0.197424	23.2442	0.18893	0.315625
Chr4	6657502	6657525	4	0.0708333	0.5625	7.94118	0.491667	0.582078
Chr4	7398179	7398249	4	0.200471	0.36076	1.79957	0.16029	0.451182
Chr4	7461012	7461159	6	0.20741	0.400416	1.93055	0.193006	0.483769
Chr4	7466411	7466425	4	0.015873	0.333333	21	0.31746	0.188805
Chr4	8219130	8219189	5	0.088244	0.243041	2.75419	0.154797	0.166513
Chr4	8266374	8266452	6	0.274435	0.453898	1.65394	0.179463	3.3496
Chr4	8717681	8717710	6	0.274603	0.561084	2.04325	0.286481	0.412226
Chr4	9001039	9001214	7	0.258488	0.430628	1.66595	0.17214	0.44023
Chr4	9150944	9150973	5	0.298806	0.550649	1.84283	0.251843	0
Chr4	9176331	9176378	6	0.256808	0.418575	1.62991	0.161767	0.956096
Chr4	9384864	9384876	4	0.241453	0.459488	1.90301	0.218035	0.348773
Chr4	9472626	9472714	4	0.565217	0.728261	1.28846	0.163043	NA
Chr4	9643566	9643610	4	0.0512234	0.236364	4.61437	0.18514	0.128
Chr4	10438711	10438842	7	0.141628	0.327639	2.31337	0.186011	0.232859
Chr4	10504699	10504725	5	0.379326	0.624376	1.64601	0.24505	0.169851
Chr4	10563355	10563403	5	0.175665	0.352618	2.00734	0.176953	0.155105
Chr4	10659899	10659923	5	0.164336	0.6	3.65106	0.435664	0.326278
Chr4	11422002	11422036	7	0.162963	0.565926	3.47273	0.402963	22.7298
Chr4	11422512	11422581	14	0.112128	0.389991	3.47809	0.277863	1.59576
Chr4	11563718	11563739	4	0.35303	0.738462	2.09178	0.385431	0
Chr4	12123887	12124051	9	0.192644	0.405239	2.10357	0.212595	0.847318
Chr4	12192403	12192433	4	0.0859375	0.358681	4.17374	0.272743	0.118688
Chr4	12417658	12417797	5	0.219506	0.392063	1.78611	0.172557	0.546699
Chr4	13622783	13622835	5	0.0673077	0.281065	4.17582	0.213757	NA
Chr4	14371426	14371444	4	0.0762626	0.267624	3.50924	0.191361	0
Chr4	15320191	15320212	6	0.00625	0.253303	40.5284	0.247053	0.163824
Chr4	15836475	15836480	4	0.0142857	0.416667	29.1667	0.402381	0
Chr4	16067350	16067409	5	0.245088	0.411306	1.6782	0.166218	0.183068
Chr4	16185350	16185370	4	0.471756	0.726136	1.53922	0.254381	0.311448
Chr4	16258084	16258113	7	0.233974	0.556471	2.37834	0.322497	0.5
Chr4	16465191	16465220	4	0.384362	0.603807	1.57093	0.219446	0.01732
Chr4	16486002	16486038	6	0.0668923	0.298984	4.46964	0.232092	0.148415
Chr4	16581241	16581301	5	0.0596925	0.275874	4.62159	0.216182	1.88477
Chr4	17009725	17009752	5	0	0.416667	Inf	0.416667	0
Chr4	17138373	17138459	4	0.330403	0.555357	1.68085	0.224954	4.66178
Chr4	17335834	17335915	12	0.0409801	0.222421	5.42753	0.181441	1.15363
Chr4	17477682	17477741	4	0.148757	0.340741	2.29059	0.191984	1
Chr4	17717844	17717921	12	0.093784	0.358005	3.81734	0.264221	0.37674
Chr4	17894613	17894629	5	0	0.360544	Inf	0.360544	0
Chr4	18323581	18323651	4	0.0917454	0.274747	2.99467	0.183002	1.17628
Chr4	18694847	18694869	5	0.164888	0.535065	3.24501	0.370177	NA
Chr4	19762935	19762943	4	0	1	Inf	1	NA
Chr4	20010121	20010154	4	0.186281	0.406926	2.18447	0.220645	8.49718
Chr4	20272908	20272918	4	0	0.65	Inf	0.65	NA
Chr4	20491396	20491524	8	0.116187	0.276855	2.38284	0.160668	NA
Chr4	21048867	21048916	5	0.340373	0.593056	1.74237	0.252682	0.571518
Chr4	22561961	22561968	4	0	0.714286	Inf	0.714286	NA
Chr4	23378261	23378304	9	0.0832844	0.341266	4.0976	0.257982	1.12959
Chr4	23605120	23605190	4	0.434524	0.793878	1.82701	0.359354	NA
Chr4	25477842	25477889	4	0	0.4	Inf	0.4	NA
Chr4	26126052	26126072	4	0.0122608	0.203737	16.617	0.191476	0.530795
Chr4	26312219	26312260	4	0.162825	0.355514	2.18341	0.192689	0.518892
Chr4	26332442	26332549	5	0.373972	0.601766	1.60912	0.227794	0.260418
Chr4	26557307	26557396	5	0.23494	0.412085	1.754	0.177144	1.32843
Chr4	26582208	26582356	7	0.166119	0.324009	1.95046	0.157889	0.401745
Chr4	26792899	26793121	6	0.304079	0.568148	1.86842	0.26407	0.865851
Chr4	27023297	27023343	5	0.0603397	0.224839	3.72622	0.164499	0.231331
Chr4	27092984	27093118	6	0.266643	0.432387	1.62159	0.165744	0
Chr5	206142	206281	12	0.328934	0.552323	1.67913	0.223389	0.515967
Chr5	2835484	2835556	4	0.00588235	0.172374	29.3035	0.166491	8.80922
Chr5	3939115	3939159	7	0.288021	0.619866	2.15216	0.331845	NA
Chr5	6312912	6312935	4	0.301865	0.480653	1.59228	0.178788	0.0123069
Chr5	8764098	8764189	10	0.140593	0.321536	2.287	0.180943	0.314908
Chr5	9460469	9460499	7	0.329758	0.528807	1.60362	0.19905	0.304955
Chr5	9782931	9782957	4	0.28774	0.462702	1.60806	0.174962	0.218902
Chr5	9961774	9961804	4	0.0925558	0.260126	2.81048	0.167571	0.586938
Chr5	9968485	9968764	15	0.19954	0.35266	1.76736	0.153119	0.0243343
Chr5	10121885	10122096	4	0.246154	0.499145	2.02778	0.252991	0
Chr5	10228858	10228961	4	0.123398	0.289395	2.34522	0.165997	1
Chr5	10371965	10372026	4	0.243146	0.463931	1.90804	0.220785	0.424642
Chr5	10751648	10751907	24	0.159499	0.343287	2.15228	0.183788	0.624438
Chr5	11003517	11003587	8	0.261454	0.485486	1.85687	0.224032	0.108079
Chr5	11160401	11160418	4	0.451253	0.644444	1.42812	0.193192	0.376048
Chr5	11216837	11216868	5	0.21518	0.501587	2.33101	0.286407	0.698122
Chr5	11583468	11583485	4	0	0.628472	Inf	0.628472	0
Chr5	11882354	11882401	4	0.174256	0.462121	2.65197	0.287865	2.0916
Chr5	11927112	11927242	4	0.42147	0.592937	1.40683	0.171467	8.28877
Chr5	12893966	12893983	4	0.030303	0.232397	7.66911	0.202094	0
Chr5	13003609	13003673	4	0.205594	0.535	2.60221	0.329406	NA
Chr5	13591149	13591244	4	0.123059	0.402192	3.26828	0.279132	0.54087
Chr5	14166875	14166902	5	0.215215	0.604762	2.81003	0.389547	0.230222
Chr5	14420026	14420081	4	0.0864638	0.295866	3.42185	0.209402	2.16536
Chr5	14805260	14805274	4	0	0.254545	Inf	0.254545	0
Chr5	14882997	14883034	4	0.0664021	0.240192	3.61724	0.17379	0.400013
Chr5	14993531	14993583	4	0.142157	0.303444	2.13457	0.161287	0.119387
Chr5	16189029	16189158	4	0.173375	0.323376	1.86518	0.150001	1.37437
Chr5	16619773	16619872	4	0.298	0.468571	1.57239	0.170571	NA
Chr5	17016582	17016605	4	0.277826	0.524988	1.88963	0.247163	0.571529
Chr5	17917307	17917330	4	0.159341	0.705556	4.42797	0.546215	NA
Chr5	18847696	18847718	4	0.212745	0.369168	1.73526	0.156423	0.716396
Chr5	19290422	19290472	8	0.185822	0.392906	2.11442	0.207084	0.405413
Chr5	19508661	19508689	6	0.351326	0.690972	1.96676	0.339646	0
Chr5	19613099	19613205	8	0.216283	0.392012	1.8125	0.17573	0.339746
Chr5	19685220	19685230	5	0.0812714	0.25974	3.19596	0.178469	0.0390357
Chr5	20136386	20136410	4	0.0297619	0.220608	7.41242	0.190846	0.0961037
Chr5	20141643	20141688	4	0.380261	0.53074	1.39573	0.150479	0.142948
Chr5	20143776	20143808	5	0.0574579	0.221789	3.86003	0.164331	0.213092
Chr5	20217681	20217780	9	0.0894511	0.26268	2.93657	0.173228	1.20241
Chr5	20618445	20618486	5	0.047638	0.221748	4.65485	0.17411	0.294326
Chr5	20645059	20645107	4	0.183361	0.407137	2.22042	0.223777	1.29439
Chr5	20693398	20693446	8	0.0699233	0.280258	4.00808	0.210335	2.43725
Chr5	20794221	20794251	6	0.0374621	0.213733	5.70532	0.176271	0.502848
Chr5	21256986	21257001	5	0.0915878	0.295201	3.22314	0.203613	0.67131
Chr5	21565104	21565207	4	0.328318	0.494444	1.50599	0.166127	0.0919394
Chr5	21972302	21972318	6	0	0.487179	Inf	0.487179	NA
Chr5	22441793	22441827	6	0.118693	0.297064	2.5028	0.178372	0.491142
Chr5	22494882	22494905	5	0.267465	0.492236	1.84038	0.224771	0.337917
Chr5	22930928	22930945	4	0	0.72	Inf	0.72	NA
Chr5	23139368	23139423	9	0.20108	0.372153	1.85077	0.171073	0.0176403
Chr5	23579203	23579263	4	0.241866	0.418165	1.72891	0.176299	0.313307
Chr5	23847253	23847273	5	0.0271965	0.188272	6.92264	0.161075	0.629815
Chr5	24513229	24513240	5	0.075	1	13.3333	0.925	NA
Chr5	24679694	24679720	6	0.214286	0.703297	3.28205	0.489011	0.184005
Chr5	24724925	24724954	5	0.222421	0.388938	1.74866	0.166518	0.00666384
Chr5	25710547	25710613	6	0.0279522	0.18029	6.44995	0.152338	0.205697
Chr5	25762229	25762257	5	0.0740741	0.375	5.0625	0.300926	0.168141
Chr5	27874283	27874350	7	0.142857	0.75	5.25	0.607143	NA
Chr6	534398	534420	9	0.0181786	0.229981	12.6512	0.211803	0.121959
Chr6	1249443	1249462	5	0	0.611111	Inf	0.611111	NA
Chr6	2367237	2367292	8	0.135946	0.420759	3.09504	0.284813	0.377435
Chr6	3616271	3616347	11	0.0889905	0.309541	3.47836	0.220551	0.615311
Chr6	3840342	3840438	4	0.272436	0.479487	1.76	0.207051	0.290322
Chr6	4542874	4542899	5	0.128571	1	7.77778	0.871429	NA
Chr6	5172372	5172424	7	0.141094	0.344648	2.44268	0.203554	0.80458
Chr6	5864995	5865071	8	0.12098	0.277293	2.29205	0.156313	0.430949
Chr6	6031988	6032387	6	0.190427	0.35891	1.88476	0.168483	0.674383
Chr6	6328764	6328840	4	0.104895	0.307692	2.93333	0.202797	NA
Chr6	7783246	7783275	6	0.0540655	0.254018	4.69834	0.199952	1.89796
Chr6	8112599	8112670	7	0.283273	0.457952	1.61665	0.17468	0.129612
Chr6	8312025	8312279	4	0.113095	0.350833	3.10211	0.237738	NA
Chr6	9024876	9025007	8	0.204253	0.462951	2.26656	0.258698	1.34591
Chr6	9420697	9420715	4	0.198333	0.460909	2.32391	0.262576	0.115714
Chr6	9621106	9621121	4	0.295382	0.682143	2.30936	0.38676	0.634119
Chr6	10550448	10550465	4	0.284331	0.440359	1.54876	0.156029	0.045613
Chr6	11070527	11070576	5	0.431806	0.602444	1.39517	0.170637	0.0788132
Chr6	11459766	11459809	4	0.331481	0.631944	1.90642	0.300463	0.660143
Chr6	11717080	11717149	4	0.283908	0.520767	1.83428	0.236859	0.306626
Chr6	11771982	11772034	5	0.0929126	0.296499	3.19116	0.203586	0.426323
Chr6	11937345	11937372	5	0.0625401	0.338462	5.41191	0.275921	1
Chr6	12880031	12880130	7	0.333971	0.511088	1.53034	0.177117	2.11295
Chr6	13828292	13828296	4	0.0777868	0.368458	4.73677	0.290671	0.0799704
Chr6	13899824	13899916	4	0.24537	0.560039	2.28242	0.314669	NA
Chr6	13925328	13925368	5	0.0338843	0.294421	8.68902	0.260537	0.663165
Chr6	14044392	14044436	6	0.0575324	0.385045	6.69266	0.327512	NA
Chr6	14146027	14146050	4	0.138674	0.303309	2.1872	0.164634	0.405383
Chr6	14463942	14463973	4	0.0650327	0.225932	3.47413	0.160899	0.336387
Chr6	15767045	15767074	5	0.027972	0.307488	10.9927	0.279516	0.475473
Chr6	16304816	16304896	4	0.241897	0.454329	1.87819	0.212432	0.274611
Chr6	17208583	17208616	4	0.206109	0.371717	1.8035	0.165608	0.461452
Chr6	17708787	17708796	4	0	0.75	Inf	0.75	NA
Chr6	18388081	18388165	10	0.0990872	0.258052	2.60429	0.158964	1.04937
Chr6	18567581	18567761	4	0.262897	0.560714	2.13283	0.297817	NA
Chr6	18672907	18672985	6	0.0435897	0.198512	4.5541	0.154922	0.100418
Chr6	19021682	19021702	5	0.0329218	0.198791	6.03827	0.165869	18.3214
Chr6	20182342	20182379	7	0.0458856	0.209137	4.5578	0.163252	0.578657
Chr6	20257402	20257422	4	0.182464	0.434921	2.3836	0.252457	0.95224
Chr6	20388498	20388648	12	0.380633	0.602352	1.5825	0.221719	0.590507
Chr6	20420020	20420213	20	0.072942	0.450611	6.17765	0.377669	NA
Chr6	20599480	20599515	4	0.0906863	0.32423	3.57529	0.233543	NA
Chr6	20604836	20604954	6	0.286484	0.436567	1.52388	0.150083	3.99502
Chr6	21170347	21170388	4	0.0761003	0.23505	3.08869	0.15895	0.320082
Chr6	21460738	21460759	6	0.031746	0.528139	16.6364	0.496392	0
Chr6	21465953	21466005	4	0.04375	0.352154	8.04924	0.308404	106.623
Chr6	22324228	22324269	4	0.11448	0.294371	2.57138	0.179891	0.932708
Chr6	22380743	22380790	4	0.0885136	0.259662	2.93359	0.171149	0.0671893
Chr6	22824962	22825028	10	0.0719964	0.29517	4.09979	0.223174	0.0298911
Chr6	23283503	23283541	5	0.126852	0.465774	3.67179	0.338922	NA
Chr6	23436642	23436750	15	0.133646	0.36239	2.71157	0.228744	1.13845
Chr6	23487163	23487194	4	0.305272	0.477851	1.56533	0.172578	0.429442
Chr6	23614793	23614828	7	0.0965463	0.464286	4.80894	0.367739	0.167023
Chr6	23635147	23635166	5	0.0945455	0.347089	3.67113	0.252543	0.00371789
Chr6	23794421	23794474	4	0.171703	0.501097	2.91839	0.329393	0.042826
Chr6	23811679	23811711	6	0.217949	0.626923	2.87647	0.408974	NA
Chr6	24317757	24317834	24	0.022678	0.25154	11.0918	0.228861	0.563849
Chr6	25286436	25286497	7	0.11	0.291143	2.64675	0.181143	0.12535
Chr6	25522304	25522373	12	0.124854	0.351024	2.81147	0.22617	0.289387
Chr6	25784580	25784601	4	0.0462963	0.496633	10.7273	0.450337	NA
Chr6	25810892	25811014	4	0.128101	0.365841	2.85588	0.23774	0.166834
Chr6	26288496	26288596	5	0.160297	0.333428	2.08006	0.173131	1.87541
Chr6	26449051	26449097	8	0.0416409	0.31202	7.49312	0.270379	1.75473
Chr6	27033824	27033945	10	0.196489	0.445495	2.26728	0.249006	0.0931844
Chr6	27860475	27860554	4	0.010101	0.215909	21.375	0.205808	NA
Chr6	28257583	28257623	5	0.0837719	0.244737	2.92147	0.160965	0
Chr6	28425750	28425770	4	0.0483405	0.320312	6.62617	0.271972	0.272293
Chr6	28507053	28507109	4	0.173727	0.386524	2.2249	0.212798	0.0603824
Chr6	28681542	28681599	5	0.0687322	0.336111	4.89016	0.267379	0.608654
Chr6	28682602	28682621	4	0.0166667	0.361111	21.6667	0.344444	NA
Chr6	28973543	28973592	9	0.0811745	0.246654	3.03857	0.16548	1.09882
Chr6	30087447	30087554	9	0.159761	0.316662	1.98209	0.1569	0.786402
Chr6	30648460	30648682	9	0.0810511	0.235427	2.90467	0.154376	0.310854
Chr6	31232960	31232967	4	0	0.257479	Inf	0.257479	1
Chr6	31314494	31314534	6	0.193866	0.507407	2.61731	0.313542	0.546068
Chr6	31601038	31601084	5	0.134454	0.462185	3.4375	0.327731	NA
Chr6	32572504	32572570	4	0.49	0.644286	1.31487	0.154286	0.209212
Chr6	33566958	33566976	4	0.248106	0.462683	1.86486	0.214577	1.8459
Chr6	34325572	34325589	4	0.0314124	0.182158	5.79891	0.150745	0.0327519
Chr6	34530105	34530114	6	0	0.225175	Inf	0.225175	1
Chr6	34651636	34651666	5	0.065627	0.293266	4.46868	0.227639	0.33299
Chr6	36101275	36101300	5	0.396921	0.727273	1.83228	0.330351	0.14622
Chr6	36168991	36169024	5	0.129136	0.311557	2.41262	0.182421	0.223984
Chr6	36899115	36899141	6	0.00655914	0.162328	24.7484	0.155769	0.17618
Chr6	37432238	37432295	5	0.0242499	0.258048	10.6412	0.233798	1.38476
Chr6	37472094	37472177	6	0.438572	0.588803	1.34255	0.150231	0.127391
Chr6	37479656	37479718	6	0.110625	0.366233	3.31057	0.255608	0.385521
Chr6	37654781	37654894	4	0.14914	0.389078	2.60881	0.239938	0.342145
Chr6	38512186	38512197	4	0.125	0.345471	2.76377	0.220471	0.199568
Chr7	1134292	1134332	5	0.176136	0.401772	2.28103	0.225636	0.894865
Chr7	1250655	1250668	4	0.0238095	0.510354	21.4348	0.486544	0
Chr7	1405510	1405528	5	0.199765	0.35492	1.77668	0.155154	0.692056
Chr7	1741234	1741370	7	0.150276	0.347724	2.3139	0.197448	0.991643
Chr7	2137088	2137206	9	0.180973	0.336964	1.86196	0.155991	0.425368
Chr7	2236212	2236320	5	0.0931529	0.314509	3.37627	0.221356	1
Chr7	2715006	2715035	4	0.235165	0.416667	1.77181	0.181502	2.7666
Chr7	3373404	3373462	6	0.0444678	0.215873	4.85459	0.171405	NA
Chr7	4861030	4861057	5	0.0336273	0.222028	6.60262	0.188401	0.29579
Chr7	5599275	5599301	5	0.0190476	0.278889	14.6417	0.259841	0.435825
Chr7	5722061	5722108	6	0.193756	0.350824	1.81065	0.157069	12.2838
Chr7	6487295	6487324	4	0.183748	0.454082	2.47122	0.270333	0.124381
Chr7	6490077	6490105	5	0.214598	0.372978	1.73803	0.15838	0.894555
Chr7	6593231	6593272	6	0.360333	0.572222	1.58804	0.211889	0.503685
Chr7	7020148	7020253	4	0.248	0.440364	1.77566	0.192364	NA
Chr7	7192435	7192456	8	0.06	0.725	12.0833	0.665	NA
Chr7	7218316	7218380	6	0.350446	0.747396	2.1327	0.396949	2.41902
Chr7	7627746	7627784	4	0.0280612	0.219813	7.83333	0.191752	NA
Chr7	7723324	7723402	7	0.354178	0.569264	1.60728	0.215086	0.386667
Chr7	8075984	8076040	4	0.0352941	0.235294	6.66667	0.2	NA
Chr7	8229098	8229143	8	0.112861	0.273633	2.42452	0.160772	0.370576
Chr7	8892784	8892922	5	0.108606	0.279796	2.57624	0.17119	0.458128
Chr7	9570311	9570346	5	0.221108	0.379771	1.71758	0.158664	0.420045
Chr7	9867355	9867472	7	0.137181	0.311905	2.27367	0.174723	0.533808
Chr7	10193493	10193570	8	0.314043	0.47524	1.5133	0.161197	0.0489684
Chr7	10212815	10213020	5	0.250347	0.483912	1.93296	0.233564	NA
Chr7	10897282	10897334	4	0.316964	0.554167	1.74836	0.237202	NA
Chr7	10979604	10979699	5	0.460018	0.621394	1.3508	0.161375	0.110945
Chr7	11166432	11166489	7	0.225584	0.396433	1.75737	0.17085	0.103288
Chr7	11645249	11645275	5	0.372944	0.742857	1.99187	0.369913	1
Chr7	11875278	11875349	4	0.0833333	0.27033	3.24396	0.186996	0.0743608
Chr7	11958256	11958409	11	0.111287	0.281914	2.53322	0.170627	0.471547
Chr7	12354906	12354920	4	0.0181475	0.191817	10.5699	0.173669	0.442512
Chr7	12401786	12401835	5	0.209877	0.604155	2.87862	0.394279	0.611312
Chr7	12652626	12652698	5	0.233322	0.419821	1.79932	0.1865	0.383943
Chr7	12653453	12653492	5	0.321575	0.51303	1.59537	0.191455	0.199114
Chr7	13179574	13179719	7	0.132342	0.289201	2.18525	0.156859	9.85147
Chr7	14073700	14073734	5	0.0919048	0.269456	2.93191	0.177552	0
Chr7	14186329	14186539	14	0.178532	0.383624	2.14878	0.205093	1.02202
Chr7	14440776	14440805	4	0.238095	0.759615	3.19038	0.52152	NA
Chr7	15049578	15049635	5	0.165209	0.323048	1.95539	0.157839	0.975618
Chr7	16623973	16623997	4	0.16041	0.3308	2.06221	0.170389	0.207839
Chr7	17734712	17734784	5	0.265526	0.484083	1.82311	0.218556	0.769264
Chr7	18661393	18661435	4	0.170342	0.446687	2.6223	0.276346	NA
Chr7	18835106	18835123	5	0	0.6875	Inf	0.6875	NA
Chr7	19106839	19106947	6	0.154565	0.450185	2.9126	0.29562	0.106125
Chr7	20840943	20840963	4	0.212302	0.528846	2.49101	0.316545	0.395419
Chr7	20865817	20865836	5	0.232488	0.414954	1.78484	0.182465	0.385716
Chr7	21000988	21001010	4	0.260924	0.542569	2.07941	0.281645	5.13202

## Sheet: S2b hypo-dmr
Table S2b. 2300 hypo DMRs.
chr	start	end	number of hyper dmc	Fa1 meanratio	Fa3 meanratio	fold change	differential methylation ratio	Robust index	# Robust index for DMRs with low depth in individual replicates were assigned as NA.
Chr1	26116	26219	9	0.394656	0.167048	0.423274	-0.227608	0.472909
Chr1	42590	42688	4	0.423196	0.216244	0.510977	-0.206953	0.982414
Chr1	160146	160322	10	0.618962	0.463785	0.749295	-0.155177	0.0303985
Chr1	208639	208723	5	0.331634	0.172343	0.519678	-0.159291	0.520432
Chr1	302383	302501	9	0.497168	0.229235	0.461082	-0.267933	0.262084
Chr1	372018	372082	9	0.447686	0.293844	0.656361	-0.153842	0.312964
Chr1	583065	583095	5	0.350617	0	0	-0.350617	0
Chr1	955195	955271	5	0.607143	0.241951	0.398507	-0.365192	0.0716446
Chr1	1068948	1068991	4	0.543673	0.199495	0.366939	-0.344178	0.172307
Chr1	1139817	1139893	4	0.492919	0.319941	0.649073	-0.172979	0.600025
Chr1	1196877	1196916	8	0.494737	0.0827068	0.167173	-0.41203	1
Chr1	1333509	1333530	4	0.451864	0.25962	0.574554	-0.192244	0.193597
Chr1	1334986	1335036	11	0.621171	0.32212	0.518569	-0.299051	0.95616
Chr1	1342549	1342595	4	0.478618	0.265745	0.555233	-0.212873	0.121083
Chr1	1348877	1348904	4	0.505495	0.272485	0.539047	-0.233009	0.0933825
Chr1	1377359	1377381	4	0.565007	0.370569	0.655865	-0.194439	0.369836
Chr1	1519389	1519425	6	0.708712	0.322059	0.454428	-0.386653	0.574506
Chr1	1842427	1842469	4	0.735725	0.516518	0.702053	-0.219207	0.870766
Chr1	1943185	1943269	9	0.66471	0.392053	0.58981	-0.272657	0.400531
Chr1	1960269	1960315	5	0.698454	0.469774	0.67259	-0.228681	0.884909
Chr1	2043439	2043504	4	0.606556	0.336952	0.555518	-0.269603	0.981945
Chr1	2392350	2392374	7	0.485714	0.117094	0.241076	-0.36862	0.618311
Chr1	2393741	2393759	4	0.436562	0.258991	0.593252	-0.177571	0.290543
Chr1	2580955	2581021	5	0.36754	0.196185	0.533779	-0.171355	0.206268
Chr1	2929843	2929899	5	0.391443	0.239518	0.611885	-0.151925	0.181151
Chr1	2974937	2974957	4	0.433039	0.157501	0.363711	-0.275538	0.212658
Chr1	3031760	3031822	6	0.700602	0.488247	0.696896	-0.212355	0.0944857
Chr1	3378955	3378991	5	0.71627	0.118743	0.16578	-0.597527	0.937976
Chr1	3425490	3425606	8	0.509339	0.230926	0.453384	-0.278413	0.290738
Chr1	3463365	3463447	9	0.282557	0.0188366	0.0666646	-0.263721	0.36295
Chr1	3611586	3611715	15	0.333272	0.182059	0.546278	-0.151213	0.0835562
Chr1	3734580	3734625	6	0.340675	0	0	-0.340675	NA
Chr1	3977434	3977524	4	0.394483	0.229977	0.582985	-0.164505	0.175369
Chr1	4165013	4165116	11	0.320993	0.154685	0.481896	-0.166308	0.363893
Chr1	4255589	4255636	4	0.491901	0.275093	0.559244	-0.216808	0.551095
Chr1	4387410	4387754	15	0.561505	0.334111	0.595027	-0.227394	0.107025
Chr1	4422647	4422684	7	0.348048	0.0618544	0.177718	-0.286194	0.551162
Chr1	4436080	4436140	8	0.413852	0.236187	0.570704	-0.177665	0.44379
Chr1	4457370	4457445	7	0.519411	0.35171	0.677133	-0.167701	0.124381
Chr1	4470766	4471184	22	0.399276	0.219998	0.550992	-0.179278	0.00359447
Chr1	4481805	4481834	6	0.222802	0.049728	0.223194	-0.173074	0.156577
Chr1	4576942	4577000	10	0.505965	0.174785	0.345448	-0.33118	0.0569865
Chr1	4612064	4612149	8	0.576955	0.314611	0.545296	-0.262343	0.393384
Chr1	4816139	4816221	6	0.5625	0.0104167	0.0185185	-0.552083	NA
Chr1	4916551	4916618	5	0.398579	0.215707	0.541189	-0.182873	0.434564
Chr1	4931648	4931837	7	0.526113	0.359575	0.683456	-0.166538	0.192491
Chr1	4945010	4945202	11	0.311704	0.147919	0.474548	-0.163786	0.0785885
Chr1	4963278	4963617	4	0.305649	0.155143	0.507585	-0.150506	0.0716622
Chr1	5032291	5032320	4	0.262721	0.0551858	0.210054	-0.207535	0.0444953
Chr1	5043982	5044129	15	0.379814	0.217654	0.573056	-0.162159	0.378031
Chr1	5161865	5161927	7	0.551587	0.314153	0.569544	-0.237434	0.269153
Chr1	5195526	5195750	14	0.33035	0.157082	0.475502	-0.173268	0.219784
Chr1	5288661	5288718	6	0.4377	0.215087	0.491403	-0.222613	0.0183232
Chr1	5379280	5379326	4	0.265384	0.0922305	0.347536	-0.173154	0.626814
Chr1	5482466	5482543	4	0.218509	0.0636041	0.291082	-0.154905	0.227445
Chr1	5660300	5660336	6	0.577505	0.419852	0.72701	-0.157653	0.265577
Chr1	5715287	5715318	4	0.399372	0.130769	0.327437	-0.268603	0.905125
Chr1	5913454	5913525	8	0.550032	0.307256	0.558615	-0.242776	0.364381
Chr1	6007940	6007969	8	0.475598	0.233432	0.490819	-0.242166	0.972382
Chr1	6068913	6069006	10	0.677856	0.370445	0.546496	-0.307411	0.628745
Chr1	6342849	6342952	4	0.249682	0.0379966	0.15218	-0.211686	0.129446
Chr1	6410565	6410642	10	0.473123	0.154062	0.325628	-0.319061	0.412336
Chr1	6472955	6473063	10	0.480027	0.293761	0.611968	-0.186266	0.0320696
Chr1	6498423	6498504	12	0.667247	0.180814	0.270986	-0.486433	0.490241
Chr1	6500047	6500093	6	0.32897	0.138096	0.419782	-0.190874	0.101173
Chr1	6541561	6541607	4	0.300942	0	0	-0.300942	0
Chr1	6543590	6543622	4	0.843946	0.501264	0.593953	-0.342682	0.286179
Chr1	6579070	6579088	6	0.5	0.0559441	0.111888	-0.444056	0.146249
Chr1	6825466	6825871	18	0.497252	0.324438	0.652462	-0.172814	0.0522462
Chr1	6998058	6998410	21	0.443356	0.286208	0.64555	-0.157148	0.491421
Chr1	7061611	7061806	13	0.607379	0.359197	0.591388	-0.248183	0.123284
Chr1	7293353	7293401	5	0.493659	0.247643	0.501647	-0.246016	0.0259297
Chr1	7293799	7293984	12	0.438472	0.288062	0.656969	-0.150409	0.519246
Chr1	7305193	7305234	6	0.564683	0.152869	0.270716	-0.411814	0.341759
Chr1	7307166	7307560	18	0.405901	0.242922	0.598475	-0.162979	0.363703
Chr1	7331546	7331817	20	0.353067	0.153468	0.434672	-0.199599	0.286512
Chr1	7377213	7377507	10	0.476659	0.324553	0.680892	-0.152106	0.189941
Chr1	7464420	7464472	7	0.507257	0.192904	0.380288	-0.314353	0.101292
Chr1	7659938	7659978	5	0.468221	0.119002	0.254158	-0.349219	0.363786
Chr1	7708304	7708441	13	0.242037	0.0900555	0.372073	-0.151981	0.0114367
Chr1	7836366	7836450	8	0.355303	0.0227273	0.0639659	-0.332576	NA
Chr1	8100624	8100965	16	0.501715	0.287419	0.572873	-0.214296	0.0201444
Chr1	8161298	8161416	7	0.342779	0.179126	0.52257	-0.163653	0.0475004
Chr1	8190420	8190548	13	0.487592	0.305127	0.625783	-0.182465	0.00543224
Chr1	8329721	8329834	16	0.34057	0.17854	0.524239	-0.16203	0.315394
Chr1	8355710	8355785	6	0.414002	0.152767	0.369001	-0.261235	0.0168251
Chr1	8407806	8407929	13	0.576051	0.241815	0.419781	-0.334235	0.41412
Chr1	8821524	8821569	5	0.528191	0.290575	0.550132	-0.237616	0.261949
Chr1	8983534	8983607	7	0.284403	0.1266	0.445142	-0.157803	0.305577
Chr1	9000841	9000916	6	0.57192	0.385159	0.673449	-0.186761	0.799556
Chr1	9102203	9102288	4	0.316423	0.114553	0.362026	-0.20187	0.677988
Chr1	9283517	9283523	4	0.678571	0.159091	0.23445	-0.519481	0.511665
Chr1	9402368	9402909	6	0.385737	0.211167	0.547437	-0.17457	0.246245
Chr1	9576645	9576654	5	0.511111	0	0	-0.511111	NA
Chr1	9596751	9596786	10	0.475694	0.071875	0.151095	-0.403819	NA
Chr1	9620927	9621110	16	0.611451	0.353023	0.577353	-0.258428	0.36523
Chr1	9643836	9643963	8	0.51385	0.338815	0.659366	-0.175035	0.0670811
Chr1	9705090	9705171	7	0.595617	0.36254	0.60868	-0.233077	0.49122
Chr1	9756523	9756562	6	0.640403	0.365104	0.570115	-0.2753	0.0203771
Chr1	9765490	9765514	4	0.515909	0.0625	0.121145	-0.453409	0
Chr1	9801299	9801542	26	0.371735	0.120514	0.324194	-0.25122	0.145569
Chr1	9902814	9903192	21	0.503702	0.349798	0.694455	-0.153903	0.139337
Chr1	9943339	9943589	19	0.500725	0.312251	0.623598	-0.188474	0.167705
Chr1	10129949	10129981	4	0.282933	0.103382	0.365395	-0.17955	0.13981
Chr1	10165860	10166023	9	0.451255	0.199021	0.441039	-0.252234	0.284107
Chr1	10189349	10189365	4	0.537037	0.0446429	0.0831281	-0.492394	NA
Chr1	10316222	10316305	5	0.667132	0.492984	0.73896	-0.174148	0.300145
Chr1	10401816	10401841	5	0.615036	0.331522	0.539028	-0.283515	0.0950093
Chr1	10427422	10427755	27	0.37751	0.162425	0.430253	-0.215085	0.529663
Chr1	10497294	10497372	9	0.447324	0.268104	0.599351	-0.17922	0.302949
Chr1	10513935	10513958	5	0.396755	0.243719	0.614282	-0.153036	0.0366448
Chr1	10544578	10544676	5	0.409236	0.209072	0.510884	-0.200164	0.240426
Chr1	10734551	10734593	5	0.355612	0.0119048	0.0334768	-0.343707	NA
Chr1	10876967	10877088	8	0.426538	0.248301	0.582131	-0.178237	0.972268
Chr1	10881787	10882019	12	0.317268	0.16253	0.512279	-0.154738	0.0754839
Chr1	10918003	10918051	7	0.234229	0.0692057	0.295462	-0.165023	0.162917
Chr1	10918414	10918424	4	0.238971	0	0	-0.238971	1
Chr1	11112374	11112404	4	0.44111	0.274237	0.621698	-0.166873	0.11033
Chr1	11133106	11133302	10	0.469723	0.232733	0.495468	-0.23699	0.14372
Chr1	11316437	11316499	6	0.654806	0.409742	0.625746	-0.245064	0.451612
Chr1	11379939	11379994	6	0.344575	0.137839	0.400025	-0.206736	0.391785
Chr1	11387975	11388014	4	0.424966	0.209425	0.492804	-0.215541	0.450898
Chr1	11391206	11391217	4	0.7675	0.38549	0.502266	-0.38201	0.620924
Chr1	11432813	11433113	24	0.491539	0.327777	0.666838	-0.163762	0.355185
Chr1	11470339	11470413	11	0.740079	0.199702	0.269839	-0.540377	6.49623
Chr1	11473541	11473626	9	0.48333	0.241221	0.49908	-0.24211	0.771148
Chr1	11478906	11479041	7	0.267953	0.0817095	0.30494	-0.186244	0.409577
Chr1	11534127	11534217	11	0.699212	0.200408	0.28662	-0.498804	0.909508
Chr1	11537968	11538037	12	0.703474	0.19636	0.27913	-0.507113	0.36789
Chr1	11546144	11546167	4	0.220592	0.0159933	0.0725016	-0.204599	0.350813
Chr1	11576423	11576514	6	0.399732	0.240922	0.602709	-0.15881	0.417065
Chr1	11587183	11587281	6	0.459531	0.280522	0.610452	-0.179009	0.0305029
Chr1	11602658	11602696	9	0.491024	0.156816	0.319366	-0.334207	0.363975
Chr1	11736915	11737175	5	0.36274	0.197836	0.545392	-0.164905	0.313147
Chr1	11906922	11906965	5	0.413863	0.248657	0.600819	-0.165206	1.39235
Chr1	11921029	11921428	8	0.39266	0.215387	0.548533	-0.177273	0.234959
Chr1	11970748	11970773	5	0.281695	0.0213508	0.0757939	-0.260344	1.5102
Chr1	12006600	12006660	4	0.219086	0.0550427	0.251238	-0.164043	0.951693
Chr1	12029209	12029303	13	0.334616	0.12865	0.38447	-0.205966	0.0339336
Chr1	12130350	12130391	5	0.593499	0.26335	0.443725	-0.330148	0.113687
Chr1	12246191	12246271	7	0.269727	0.0600355	0.222579	-0.209692	0.32489
Chr1	12513263	12513344	9	0.485684	0.279056	0.574563	-0.206628	0.327154
Chr1	12735236	12735274	7	0.375286	0.114815	0.30594	-0.260471	0.240797
Chr1	12736543	12736586	5	0.339863	0.187533	0.551791	-0.15233	0.305256
Chr1	12999194	12999296	6	0.482259	0.312465	0.647919	-0.169794	0.572718
Chr1	13295930	13296052	7	0.296159	0.131569	0.444251	-0.16459	0.395725
Chr1	13429824	13429947	5	0.30591	0.154188	0.504031	-0.151722	0.344102
Chr1	13445463	13445554	4	0.418828	0.155615	0.371548	-0.263213	0.354075
Chr1	13770856	13770885	4	0.525455	0.233791	0.444931	-0.291663	1
Chr1	13865627	13865758	5	0.445286	0.278378	0.625166	-0.166908	0.92188
Chr1	13946243	13946282	5	0.349501	0.125	0.357653	-0.224501	0.653173
Chr1	13960595	13960632	4	0.670356	0.316511	0.472153	-0.353845	0.2977
Chr1	14069299	14069410	4	0.493878	0.261905	0.530303	-0.231973	NA
Chr1	14113472	14113631	7	0.727544	0.487751	0.670408	-0.239793	0.824165
Chr1	14177831	14177988	9	0.339628	0.188354	0.554591	-0.151273	0.18592
Chr1	14186259	14186299	4	0.333267	0.172739	0.518319	-0.160528	0.352086
Chr1	14269301	14269369	4	0.330269	0.169144	0.51214	-0.161125	0.362842
Chr1	14336964	14337048	6	0.430103	0.236815	0.550601	-0.193288	0.596255
Chr1	14337469	14337616	10	0.374404	0.207376	0.553883	-0.167028	0.381804
Chr1	14427799	14427822	4	0.366749	0.184874	0.504088	-0.181875	0.164816
Chr1	14468552	14468579	4	0.51	0.163956	0.321482	-0.346044	NA
Chr1	14493779	14493948	26	0.547733	0.189392	0.345775	-0.35834	0.236481
Chr1	14504127	14504150	6	0.604911	0.0833333	0.137761	-0.521577	NA
Chr1	14685134	14685264	11	0.417504	0.259441	0.621409	-0.158063	0.725708
Chr1	14711226	14711341	5	0.417081	0.236268	0.566479	-0.180814	0.623972
Chr1	14716350	14716387	4	0.569444	0.28227	0.495694	-0.287174	2.06587
Chr1	14799785	14799897	9	0.521182	0.333627	0.640136	-0.187554	0.24457
Chr1	14808750	14808768	4	0.53648	0.2002	0.373173	-0.33628	0.379726
Chr1	14826555	14826617	6	0.49699	0.162478	0.326924	-0.334512	0.73177
Chr1	14882719	14882875	11	0.449643	0.261487	0.581543	-0.188156	6.46093
Chr1	15001649	15001784	8	0.336042	0.135639	0.403638	-0.200403	0.343811
Chr1	15010218	15010280	10	0.596108	0.157563	0.26432	-0.438545	0.271937
Chr1	15129123	15129234	5	0.391756	0.211598	0.540125	-0.180159	0.22636
Chr1	15164688	15164745	10	0.327593	0.0518869	0.158389	-0.275706	1.06334
Chr1	15171058	15171081	8	0.396888	0.110574	0.278603	-0.286313	0.0906548
Chr1	15440583	15440683	5	0.310233	0.142286	0.458643	-0.167947	0.375219
Chr1	15528954	15529005	6	0.391852	0.131843	0.336462	-0.260008	0.0796436
Chr1	15545173	15545226	5	0.347467	0.116213	0.334457	-0.231255	0.0182257
Chr1	15657253	15657276	7	0.557937	0.0592593	0.106211	-0.498677	0.169187
Chr1	15886417	15886429	5	0.362993	0.190796	0.52562	-0.172196	0.850829
Chr1	15960060	15960361	5	0.375787	0.220818	0.587617	-0.154968	0.286425
Chr1	16037753	16037789	6	0.44612	0.257968	0.578247	-0.188152	0.197238
Chr1	16054161	16054287	13	0.547176	0.133341	0.24369	-0.413835	0.0866752
Chr1	16118380	16118395	4	0.485551	0.030303	0.0624095	-0.455248	0.781751
Chr1	16131479	16131697	20	0.419751	0.195348	0.465391	-0.224403	0.118577
Chr1	16165282	16165318	6	0.286652	0.113521	0.396023	-0.173131	0.0979738
Chr1	16241421	16241496	6	0.629214	0.401189	0.637604	-0.228025	0.446396
Chr1	16312174	16312240	5	0.796259	0.360969	0.453332	-0.435289	NA
Chr1	16345454	16345543	8	0.300892	0.122931	0.408554	-0.177961	0.121741
Chr1	16383960	16384050	11	0.449107	0.250281	0.557287	-0.198825	0.24028
Chr1	16392155	16392249	4	0.243608	0.0871893	0.357908	-0.156419	4.39282
Chr1	17171948	17172076	20	0.428479	0.232387	0.542354	-0.196092	0.16815
Chr1	17210362	17210572	5	0.351032	0.192453	0.54825	-0.158579	0.324257
Chr1	17383028	17383047	4	0.499848	0.303702	0.607588	-0.196146	0.41124
Chr1	17407612	17407949	7	0.377116	0.212528	0.563562	-0.164588	0.172554
Chr1	17421359	17421395	4	0.351334	0.192198	0.547051	-0.159136	0.388515
Chr1	17436148	17436222	16	0.485312	0.173131	0.35674	-0.312182	0.491581
Chr1	17509641	17509674	4	0.796296	0.275	0.345349	-0.521296	NA
Chr1	17534116	17534213	5	0.344717	0.111023	0.322069	-0.233694	0.573642
Chr1	17572433	17572495	4	0.3058	0.116681	0.38156	-0.189119	0.703088
Chr1	17690918	17690974	8	0.467974	0.228031	0.487273	-0.239943	0.22494
Chr1	17785471	17785539	8	0.434369	0.210592	0.484822	-0.223778	0.263973
Chr1	17880707	17880732	4	0.555556	0.210101	0.378182	-0.345455	NA
Chr1	17881917	17882051	5	0.660762	0.487723	0.738122	-0.173039	0.710525
Chr1	17910933	17911022	10	0.580401	0.298045	0.513516	-0.282356	0.848699
Chr1	18038347	18038527	15	0.405314	0.244171	0.602424	-0.161143	0.0897822
Chr1	18079573	18079656	6	0.532549	0.344744	0.647346	-0.187806	0.349583
Chr1	18114854	18114921	4	0.522769	0.337835	0.646242	-0.184934	0.0570394
Chr1	18116905	18117449	8	0.222035	0.0668241	0.300961	-0.155211	1.54386
Chr1	18225160	18225196	5	0.361246	0.161879	0.448114	-0.199367	0.20107
Chr1	18231437	18231494	4	0.344924	0.172961	0.501448	-0.171963	0.0619439
Chr1	18241635	18241682	4	0.454311	0.298025	0.655992	-0.156287	0.738344
Chr1	18395235	18395382	14	0.311563	0.135944	0.436329	-0.175619	0.0272038
Chr1	18463940	18464101	15	0.261156	0.101281	0.387819	-0.159875	0.231334
Chr1	18527092	18527237	4	0.438047	0.165546	0.377918	-0.272501	1.07115
Chr1	18589587	18589645	4	0.539175	0.347695	0.644865	-0.19148	1.03397
Chr1	18693176	18693272	8	0.316693	0.121431	0.383433	-0.195263	0.29175
Chr1	18709249	18709332	9	0.441731	0.207235	0.469143	-0.234496	10.1913
Chr1	19007247	19007348	8	0.302642	0.10127	0.334618	-0.201373	0.154254
Chr1	19058124	19058161	4	0.48909	0.126637	0.258923	-0.362453	0.0445529
Chr1	19167098	19167139	9	0.499114	0.0339744	0.0680694	-0.465139	0.0620677
Chr1	19204658	19204728	10	0.481403	0.325722	0.676609	-0.155681	0.103879
Chr1	19466059	19466238	15	0.519402	0.327387	0.630314	-0.192015	0.174131
Chr1	19479814	19479860	5	0.633256	0.27346	0.431832	-0.359795	0.2143
Chr1	19566064	19566288	16	0.386536	0.180964	0.468168	-0.205572	0.389331
Chr1	19594530	19594548	4	0.513529	0.279073	0.543442	-0.234456	0.265301
Chr1	19621200	19621311	13	0.551072	0.327859	0.594948	-0.223213	0.95865
Chr1	19800559	19800654	7	0.609563	0.295834	0.485321	-0.313729	0.283523
Chr1	19822256	19822344	7	0.577286	0.150794	0.261211	-0.426493	0
Chr1	19824992	19825121	10	0.493849	0.252976	0.512254	-0.240873	0.148407
Chr1	19902047	19902128	4	0.528258	0.313942	0.594296	-0.214316	0.112493
Chr1	20062022	20062114	6	0.284675	0.111463	0.391544	-0.173212	0.80002
Chr1	20142678	20142764	15	0.523836	0.212928	0.406479	-0.310907	0.0517003
Chr1	20144288	20144629	13	0.370271	0.15353	0.414643	-0.216741	0.156052
Chr1	20214661	20214755	11	0.35402	0.110227	0.311359	-0.243793	0.0164535
Chr1	20315465	20315479	5	0.249143	0.0161458	0.0648055	-0.232997	0.11176
Chr1	20359192	20359221	6	0.402437	0.22659	0.563045	-0.175847	0.821528
Chr1	20367724	20367744	4	0.441686	0.287669	0.651298	-0.154017	0.0074469
Chr1	20374972	20375047	7	0.426998	0.195645	0.458186	-0.231353	0.558381
Chr1	20544695	20544930	12	0.467959	0.245427	0.524462	-0.222532	0.158719
Chr1	20557689	20557738	10	0.433376	0.0410256	0.0946652	-0.39235	0.248626
Chr1	20560115	20560389	14	0.559827	0.367548	0.656539	-0.192279	0.690213
Chr1	20561218	20561367	20	0.418279	0.100202	0.239559	-0.318076	0.0744051
Chr1	20647961	20648187	5	0.42313	0.255273	0.603297	-0.167857	0.93318
Chr1	20651090	20651109	4	0.63287	0.336059	0.531008	-0.296811	0.151377
Chr1	20785808	20785849	4	0.354692	0.171895	0.484633	-0.182796	1
Chr1	20824220	20824236	4	0.297435	0.0912821	0.306898	-0.206152	0.0157007
Chr2	28444	28564	9	0.555343	0.338956	0.610354	-0.216387	0.510118
Chr2	147193	147215	4	0.56	0	0	-0.56	NA
Chr2	577367	577388	4	0.467708	0.244995	0.523821	-0.222713	0.184333
Chr2	621160	621210	6	0.446512	0.225729	0.505539	-0.220783	0.210435
Chr2	778585	778593	4	0.793393	0.566364	0.71385	-0.227029	0.105264
Chr2	929945	929980	4	0.437573	0.2	0.457066	-0.237573	0.641832
Chr2	1029984	1030122	8	0.391209	0.23425	0.598785	-0.156959	0.149063
Chr2	1044803	1044886	6	0.352533	0.0419444	0.11898	-0.310588	0.184007
Chr2	1094234	1094274	5	0.283678	0.124459	0.438732	-0.15922	0.191164
Chr2	1102692	1102756	4	0.392857	0.102564	0.261072	-0.290293	0.565504
Chr2	1139575	1139588	5	0.340951	0.0771605	0.226309	-0.263791	0.393182
Chr2	1209118	1209138	4	0.510657	0.221349	0.433459	-0.289308	0.112028
Chr2	1333902	1333964	9	0.607843	0.175357	0.28849	-0.432487	0.590513
Chr2	1339346	1339408	6	0.575488	0.238095	0.413727	-0.337393	NA
Chr2	1432538	1433083	18	0.399707	0.220482	0.55161	-0.179225	0.108877
Chr2	1491108	1491209	8	0.853333	0.511848	0.599822	-0.341485	0
Chr2	1504658	1504816	9	0.438757	0.277373	0.63218	-0.161384	0.200944
Chr2	1589258	1589286	7	0.748291	0.268842	0.359275	-0.479448	0.440424
Chr2	1626570	1626589	6	0.512605	0.0984067	0.191974	-0.414198	0.194625
Chr2	1691921	1692020	4	0.354689	0.195499	0.551185	-0.15919	1.15426
Chr2	1810097	1810118	5	0.364286	0.0829231	0.227632	-0.281363	0.453637
Chr2	1886646	1887043	4	0.560957	0.371205	0.661736	-0.189752	0.506981
Chr2	1960911	1960997	4	0.451652	0.252565	0.559204	-0.199087	0.193372
Chr2	2032558	2032590	5	0.653175	0.325442	0.498246	-0.327733	0.196639
Chr2	2058612	2058626	4	0.584416	0.0759777	0.130006	-0.508438	0.623307
Chr2	2248780	2248829	4	0.361279	0.206527	0.571656	-0.154752	0.282722
Chr2	2252552	2252637	4	0.390212	0.240057	0.615197	-0.150155	0.51323
Chr2	2326584	2326736	10	0.466213	0.244958	0.525421	-0.221255	0.815018
Chr2	2414597	2414831	23	0.343477	0.188399	0.548504	-0.155079	0.777953
Chr2	2508676	2508696	5	0.588065	0.363966	0.618921	-0.2241	0.515324
Chr2	2590403	2590432	5	0.362152	0.212008	0.585413	-0.150144	0.212811
Chr2	2665839	2665885	9	0.368551	0.12618	0.342368	-0.242371	0.03686
Chr2	2673213	2673281	5	0.517833	0.30064	0.580572	-0.217194	0.0623338
Chr2	2698786	2698792	4	0.492708	0	0	-0.492708	NA
Chr2	2754551	2754693	10	0.324428	0.0946564	0.291764	-0.229771	0.149764
Chr2	2774015	2774059	4	0.450578	0.280755	0.623098	-0.169824	0.405213
Chr2	2783392	2783532	6	0.604331	0.366011	0.605648	-0.238319	0.0552582
Chr2	2931521	2931586	7	0.614873	0.291125	0.473472	-0.323748	0.194908
Chr2	2932821	2932861	8	0.594163	0.395827	0.666192	-0.198337	2.03439
Chr2	2958143	2958232	4	0.445314	0.221369	0.497109	-0.223944	0.135505
Chr2	2960978	2960999	5	0.380199	0.133723	0.351719	-0.246476	0.141484
Chr2	2967632	2967906	23	0.421289	0.210933	0.500684	-0.210356	0.198275
Chr2	2996881	2997291	17	0.522267	0.340927	0.652784	-0.181339	0.169363
Chr2	3119604	3119637	5	0.320202	0.0822844	0.256976	-0.237918	0.137459
Chr2	3503167	3503243	6	0.559554	0.351081	0.62743	-0.208473	0.544102
Chr2	3596529	3596862	11	0.457483	0.265507	0.580366	-0.191976	0.118007
Chr2	3601587	3601632	5	0.259724	0.0845459	0.325522	-0.175178	0.0143577
Chr2	3683116	3683198	4	0.495316	0.330749	0.667754	-0.164567	1.37547
Chr2	3700881	3700933	14	0.383738	0.0996561	0.259698	-0.284082	0.289015
Chr2	3749712	3749805	12	0.656181	0.406766	0.619899	-0.249415	0.40758
Chr2	3773095	3773149	4	0.728274	0.31596	0.433848	-0.412314	0.458531
Chr2	3791883	3792019	5	0.345986	0.183937	0.531631	-0.162049	0.283665
Chr2	3845562	3845623	12	0.427027	0.249276	0.583748	-0.177751	0.540525
Chr2	3846654	3846759	9	0.542467	0.268272	0.49454	-0.274195	0.103722
Chr2	3925051	3925081	5	0.499512	0.341905	0.684479	-0.157607	0.30955
Chr2	3981628	3981639	4	0.54798	0.0277778	0.0506912	-0.520202	0.216431
Chr2	3998920	3998997	7	0.447245	0.270825	0.605539	-0.176421	0.181884
Chr2	4153409	4153457	4	0.31804	0.104698	0.329197	-0.213342	0.197979
Chr2	4210346	4210393	4	0.447242	0.204596	0.45746	-0.242647	0.193884
Chr2	4214184	4214262	12	0.553627	0.296406	0.535389	-0.257221	0.268234
Chr2	4318634	4318736	8	0.402843	0.163495	0.405853	-0.239348	1.01843
Chr2	4439577	4440107	12	0.376867	0.22321	0.592278	-0.153657	0.061425
Chr2	4483859	4483961	14	0.549738	0.284803	0.51807	-0.264936	0.101532
Chr2	4522601	4522621	5	0.608333	0.265202	0.435948	-0.343132	0.389687
Chr2	4672931	4672988	6	0.457993	0.223923	0.488923	-0.234069	0.0753704
Chr2	4673493	4673570	7	0.251813	0.0833333	0.330933	-0.16848	0.140747
Chr2	4676184	4676331	7	0.466423	0.261012	0.559604	-0.205411	0.117852
Chr2	4704425	4704444	4	0.55	0.158333	0.287879	-0.391667	0.231801
Chr2	4905006	4905087	7	0.25118	0.077946	0.31032	-0.173234	0.271029
Chr2	4986744	4986803	11	0.624096	0.308507	0.494326	-0.315589	0.19463
Chr2	5118253	5118365	8	0.341434	0.141266	0.413741	-0.200169	0.17162
Chr2	5119578	5119732	12	0.449056	0.252025	0.561232	-0.197031	0.373297
Chr2	5150769	5150919	21	0.2949	0.0824061	0.279437	-0.212494	0.417845
Chr2	5187977	5188186	8	0.307117	0.149217	0.485865	-0.1579	0.636715
Chr2	5246278	5246360	6	0.393844	0.215912	0.548218	-0.177932	0.342514
Chr2	5267871	5267895	5	0.347193	0.172557	0.497006	-0.174636	0.436548
Chr2	5475149	5475219	6	0.672962	0.396997	0.589925	-0.275965	0.658964
Chr2	5499527	5499564	6	0.352716	0.15031	0.426152	-0.202405	8.83267
Chr2	5506611	5506728	8	0.389917	0.215893	0.55369	-0.174024	0.0061567
Chr2	5750847	5750906	5	0.442841	0.249359	0.563089	-0.193482	0.394926
Chr2	6058366	6058632	9	0.444243	0.286678	0.645318	-0.157565	0.213418
Chr2	6102654	6102734	11	0.434643	0.259397	0.596805	-0.175246	0.321521
Chr2	6108993	6109074	4	0.53042	0.0656654	0.123799	-0.464754	0.0593569
Chr2	6112837	6112908	4	0.386511	0.209932	0.543145	-0.176579	0.114669
Chr2	6434828	6435026	23	0.416113	0.229779	0.552203	-0.186334	0.180569
Chr2	6603664	6603698	4	0.451448	0.247856	0.549024	-0.203592	0.412591
Chr2	6620399	6620540	13	0.73	0.0986667	0.13516	-0.631333	NA
Chr2	6626436	6626614	13	0.466952	0.209282	0.448188	-0.25767	0.48419
Chr2	6727453	6727501	4	0.473958	0.284888	0.601081	-0.189071	1
Chr2	6839839	6839905	7	0.356006	0.156098	0.438472	-0.199907	0.268088
Chr2	6966733	6966856	5	0.3717	0.21637	0.582107	-0.155331	NA
Chr2	7015846	7015923	5	0.488861	0.271972	0.556338	-0.216889	0.171395
Chr2	7030527	7030689	6	0.409235	0.20762	0.507337	-0.201615	0.46123
Chr2	7093191	7093307	6	0.464142	0.295351	0.636338	-0.168791	0.880216
Chr2	7139535	7139554	6	0.66581	0.219051	0.328999	-0.44676	9.3772
Chr2	7209393	7209439	5	0.524476	0.284341	0.542143	-0.240135	0.272899
Chr2	7212625	7212682	6	0.709528	0.465688	0.656335	-0.24384	1
Chr2	7322573	7322589	6	0.563412	0.227513	0.403813	-0.335899	0.331198
Chr2	7339035	7339081	7	0.567599	0.253355	0.446363	-0.314244	0.0803158
Chr2	7340143	7340199	6	0.555397	0.4017	0.723267	-0.153697	0.229849
Chr2	7399377	7399436	11	0.555523	0.136549	0.245802	-0.418974	0.237041
Chr2	7404261	7404339	9	0.695114	0.520651	0.749015	-0.174463	0.513728
Chr2	7412957	7412970	4	0.761905	0.375	0.492188	-0.386905	0.257263
Chr2	7413512	7413582	4	0.535147	0.22619	0.422669	-0.308957	0.83375
Chr2	7731114	7731225	8	0.3	0.0565217	0.188406	-0.243478	NA
Chr2	8041267	8041296	5	0.526534	0.104167	0.197835	-0.422367	NA
Chr2	8048926	8049020	6	0.398221	0.223686	0.561713	-0.174535	1.44409
Chr2	8079262	8079322	7	0.517287	0.190027	0.367353	-0.32726	0.28044
Chr2	8100421	8100490	5	0.650782	0.429103	0.659364	-0.22168	0.262102
Chr2	8262797	8263002	11	0.369692	0.198569	0.537119	-0.171124	0.113322
Chr2	8318442	8318516	5	0.278896	0.0301484	0.108099	-0.248748	NA
Chr2	8372213	8372254	5	0.325417	0.154353	0.474322	-0.171065	0.0212096
Chr2	8533226	8533246	4	0.421183	0.243213	0.577453	-0.17797	0.424967
Chr2	8540465	8540496	4	0.472174	0.298067	0.631266	-0.174107	0.266898
Chr2	8645685	8645790	9	0.377118	0.149855	0.397368	-0.227264	0.642387
Chr2	8837620	8837671	4	0.516234	0.24329	0.471279	-0.272944	0.299162
Chr2	8843600	8843677	10	0.508815	0.328564	0.645745	-0.18025	0.141981
Chr2	9031409	9031458	7	0.560803	0.236033	0.420884	-0.32477	0.700301
Chr2	9144753	9144805	7	0.42481	0.177831	0.418613	-0.246979	0.266218
Chr2	9165350	9165433	4	0.430457	0.266871	0.619972	-0.163585	0.527285
Chr2	9173503	9173603	4	0.333333	0.0191993	0.057598	-0.314134	NA
Chr2	9191433	9191443	5	0.222222	0	0	-0.222222	1
Chr2	9268929	9269035	6	0.507537	0.351765	0.693082	-0.155772	0.32244
Chr2	9303212	9303255	8	0.453637	0.103704	0.228605	-0.349934	0.113582
Chr2	9543558	9543595	4	0.241319	0.0416667	0.172662	-0.199653	NA
Chr2	9739114	9739182	5	0.264607	0.0855212	0.3232	-0.179086	0.456368
Chr2	9794137	9794319	6	0.291205	0.138693	0.476273	-0.152512	0.122245
Chr2	9973357	9973384	6	0.702891	0.348103	0.495245	-0.354788	0.0747721
Chr2	10030538	10030557	4	0.571786	0.0622711	0.108906	-0.509515	3.97413
Chr2	10073456	10073839	6	0.560115	0.369479	0.659648	-0.190636	0.780503
Chr2	10086651	10086666	5	0.944444	0.208333	0.220588	-0.736111	0.684023
Chr2	10095709	10095914	5	0.460206	0.291629	0.633691	-0.168578	2.72151
Chr2	10150222	10150238	4	0.445767	0.116239	0.260762	-0.329528	0.185501
Chr2	10340534	10340634	6	0.400742	0.232681	0.580626	-0.168061	0.00415702
Chr2	10440077	10440135	10	0.364671	0.20573	0.564151	-0.158942	0.0778478
Chr2	10468647	10468844	8	0.488393	0.331206	0.678153	-0.157188	0.00198246
Chr2	10717541	10717742	5	0.376575	0.202324	0.537274	-0.174251	0.138647
Chr2	10720796	10720806	4	0.360553	0.16203	0.449393	-0.198523	0.0643621
Chr2	10758525	10758572	12	0.59819	0.276331	0.461945	-0.321859	0.026491
Chr2	10772999	10773034	5	0.654528	0.244108	0.372952	-0.41042	0.0252578
Chr2	10779084	10779441	10	0.348077	0.197676	0.56791	-0.1504	0.466484
Chr2	10928570	10928727	24	0.449565	0.284046	0.631823	-0.16552	0.0311999
Chr2	11061332	11061422	12	0.303581	0.0321209	0.105806	-0.271461	0.45321
Chr2	11113817	11113856	6	0.380119	0.154508	0.406472	-0.225611	0.0871721
Chr2	11114503	11114536	6	0.508571	0.318375	0.626019	-0.190196	0.230214
Chr2	11294330	11294380	9	0.564286	0	0	-0.564286	NA
Chr2	11323631	11323854	13	0.221394	0.0692585	0.312829	-0.152136	0.194763
Chr2	11423071	11423129	7	0.557906	0.267106	0.478765	-0.2908	0.46016
Chr2	11511657	11511708	5	0.281448	0.0806583	0.286584	-0.200789	0.270191
Chr2	11570843	11570902	5	0.415912	0.230975	0.555345	-0.184937	0.0870613
Chr2	11640297	11640448	5	0.491835	0.312881	0.63615	-0.178954	0.199054
Chr2	11700960	11701006	4	0.369744	0.174848	0.472889	-0.194896	0.271902
Chr2	11735685	11735748	5	0.36997	0.187167	0.505898	-0.182803	0.425256
Chr2	11781476	11781559	4	0.42767	0.233658	0.546352	-0.194012	0.34787
Chr2	12153443	12153492	4	0.368201	0.102711	0.278953	-0.26549	0.524975
Chr2	12406400	12406432	6	0.391667	0.131944	0.336879	-0.259722	NA
Chr2	12530203	12530392	5	0.238247	0.0705228	0.296007	-0.167725	NA
Chr2	12652690	12652895	5	0.221498	0.0557537	0.251712	-0.165744	0.538976
Chr2	12771425	12771480	7	0.340572	0.188185	0.552556	-0.152387	0.437613
Chr2	12825882	12825962	15	0.229381	0.025499	0.111164	-0.203882	0.208164
Chr2	12869175	12869192	4	0.35601	0.140293	0.39407	-0.215717	0.170254
Chr2	12877266	12877421	9	0.333675	0.159877	0.47914	-0.173798	0.25235
Chr2	12880790	12880904	24	0.578283	0.232541	0.402123	-0.345742	0.0346329
Chr2	12902160	12902197	6	0.555855	0.182439	0.328214	-0.373415	0.171595
Chr2	12984485	12984600	7	0.438548	0.23919	0.545415	-0.199358	0.364685
Chr2	13014907	13014978	5	0.513743	0.273718	0.532791	-0.240025	0.706646
Chr2	13595771	13595814	8	0.668342	0.377714	0.565151	-0.290628	0.152775
Chr2	13606413	13606428	4	0.617857	0.134921	0.218369	-0.482937	0.634513
Chr2	13617762	13617789	4	0.540123	0.270175	0.50021	-0.269948	0.219601
Chr2	13621070	13621083	4	0.262135	0.0889497	0.339327	-0.173186	0.918711
Chr2	13708552	13708584	4	0.299551	0.0988744	0.330075	-0.200677	0.23287
Chr2	13890952	13890986	8	0.518315	0.0923077	0.178092	-0.426007	0.108204
Chr2	13994726	13994731	5	0.555556	0	0	-0.555556	NA
Chr2	14290049	14290105	4	0.59506	0.366067	0.615178	-0.228992	2.10723
Chr2	14365042	14365153	4	0.333072	0.162545	0.488017	-0.170527	0.0573864
Chr2	14377851	14377900	9	0.534137	0.274638	0.514171	-0.259499	0.0795886
Chr2	14417625	14417674	5	0.407325	0.125697	0.30859	-0.281629	0.110234
Chr2	14455130	14455152	4	0.264637	0.0871001	0.329131	-0.177537	0.021413
Chr2	14636829	14636933	14	0.336335	0.0985322	0.292958	-0.237803	0.0435739
Chr2	14806900	14807070	14	0.339112	0.162348	0.478744	-0.176764	0.165535
Chr2	14840008	14840090	7	0.594444	0.347207	0.584086	-0.247237	0.140036
Chr2	14981537	14981626	5	0.37844	0.213808	0.564971	-0.164632	0.456185
Chr2	14998389	14998469	9	0.495165	0.164922	0.333065	-0.330243	NA
Chr2	15041400	15041466	5	0.315406	0.142974	0.453302	-0.172432	0.23576
Chr2	15062304	15062434	5	0.487788	0.266876	0.547115	-0.220912	0.144837
Chr2	15161109	15161132	4	0.623468	0.265104	0.425209	-0.358364	0.0211657
Chr2	15549479	15549517	4	0.34947	0.142663	0.408228	-0.206807	0.65254
Chr2	15587428	15587488	11	0.544381	0.280799	0.515814	-0.263582	0.374891
Chr2	15593875	15593951	7	0.481765	0.187517	0.389229	-0.294248	0.5982
Chr2	15618902	15619000	7	0.433635	0.222114	0.512215	-0.211521	0.172803
Chr2	15886542	15886669	11	0.389099	0.17528	0.450478	-0.213818	0.42336
Chr2	15893093	15893102	4	0.740741	0.25	0.3375	-0.490741	0.119787
Chr2	15939886	15940048	8	0.345091	0.166033	0.481127	-0.179059	0.269799
Chr2	16112512	16112531	5	0.58124	0.285279	0.490812	-0.295961	0.982971
Chr2	16222610	16222655	7	0.441234	0.182501	0.413615	-0.258733	0.826882
Chr2	16415853	16415931	11	0.570983	0.166991	0.292461	-0.403993	0.109702
Chr2	16461231	16461247	5	0.694143	0.315278	0.454197	-0.378866	0.419015
Chr2	16482612	16482636	6	0.320578	0.122294	0.381481	-0.198283	0.941818
Chr2	16582212	16582221	4	0.168651	0.0121252	0.0718954	-0.156526	7.91252
Chr2	16624916	16624980	8	0.375855	0.105849	0.281621	-0.270006	0.285458
Chr2	16665357	16665454	10	0.33852	0.157004	0.463797	-0.181515	0.821269
Chr2	16847072	16847093	4	0.291326	0.129428	0.444273	-0.161898	0.0515686
Chr2	16937005	16937098	13	0.617974	0.365361	0.591223	-0.252614	0.161392
Chr2	17033860	17034033	6	0.339705	0.10348	0.304617	-0.236225	0.677676
Chr2	17043610	17043733	18	0.40117	0.225501	0.562108	-0.175669	0.0628859
Chr2	17111414	17111531	7	0.498085	0.3412	0.685024	-0.156885	1.11349
Chr2	17140309	17140323	4	0.95	0	0	-0.95	NA
Chr2	17399145	17399260	8	0.457088	0.275547	0.602831	-0.181541	0.439357
Chr2	17650307	17650433	12	0.295693	0.141808	0.479579	-0.153885	0.350079
Chr2	17727266	17727457	10	0.331402	0.155254	0.468477	-0.176148	0.0527712
Chr2	17729341	17729387	4	0.632615	0.316071	0.499627	-0.316543	0.68937
Chr2	17737661	17737677	4	0.822222	0.196128	0.238534	-0.626094	NA
Chr2	18032048	18032067	4	0.40589	0.0930736	0.229308	-0.312816	1
Chr2	18090524	18090955	42	0.328269	0.168355	0.512857	-0.159914	0.139691
Chr2	18098372	18098438	5	0.454652	0.297515	0.65438	-0.157137	0.555797
Chr2	18121970	18122342	18	0.463653	0.258492	0.557511	-0.205161	0.819939
Chr2	18184440	18184484	6	0.465269	0.277137	0.595649	-0.188132	1.48267
Chr2	18186075	18186273	4	0.468676	0.305387	0.651595	-0.163289	1
Chr2	18360813	18360865	7	0.390653	0.222969	0.570761	-0.167684	0.3243
Chr2	18361292	18361343	6	0.242939	0.0256273	0.105489	-0.217312	0.896763
Chr2	18368191	18368347	12	0.602058	0.361768	0.600886	-0.240289	0.285979
Chr2	18402243	18402307	4	0.397906	0.238237	0.598726	-0.159669	0.394314
Chr2	18570406	18570507	14	0.542282	0.18817	0.346996	-0.354112	0.373714
Chr2	18755964	18756148	7	0.516026	0.274382	0.531721	-0.241644	NA
Chr2	18779374	18779497	9	0.407251	0.0728453	0.178871	-0.334406	0.137977
Chr2	18789785	18789893	9	0.45922	0.284674	0.619909	-0.174545	0.0696401
Chr2	18976771	18976845	4	0.464524	0.291617	0.627776	-0.172907	0.537045
Chr2	19058019	19058125	16	0.53583	0.227111	0.423849	-0.308719	0.145976
Chr2	19072302	19072348	7	0.422639	0.222907	0.527417	-0.199732	0.276045
Chr2	19101405	19101538	8	0.553073	0.358888	0.648898	-0.194185	0.268809
Chr2	19150735	19150898	7	0.386241	0.225741	0.584457	-0.1605	0.10913
Chr2	19164560	19164657	7	0.363588	0.201786	0.554985	-0.161802	0.0542423
Chr2	19265577	19265608	6	0.472851	0.167123	0.353437	-0.305728	0.533929
Chr2	19283358	19283459	8	0.494744	0.300211	0.6068	-0.194533	0.528078
Chr2	19312441	19312544	27	0.613026	0.168411	0.274721	-0.444615	0.146402
Chr2	19356267	19356336	10	0.480012	0.121044	0.252169	-0.358968	0.666203
Chr2	19395110	19395255	12	0.570512	0.295306	0.517616	-0.275206	0.602932
Chr2	19400443	19400535	6	0.655626	0.437158	0.66678	-0.218468	0.361434
Chr2	19433414	19433570	4	0.473297	0.290921	0.614668	-0.182376	0.0679259
Chr2	19481837	19481936	10	0.541823	0.316903	0.584882	-0.224921	0.45121
Chr2	19507322	19507362	5	0.576903	0.34488	0.597813	-0.232023	0.198858
Chr2	19600800	19600827	4	0.438264	0.0391414	0.08931	-0.399123	0.755899
Chr2	19689040	19689117	7	0.417495	0.244682	0.586073	-0.172812	0.439018
Chr2	19729843	19729910	4	0.560701	0.317922	0.567008	-0.242779	0.309626
Chr2	19886895	19886930	4	0.459553	0.273666	0.595505	-0.185887	0.542896
Chr2	19888659	19888706	7	0.571447	0.240033	0.420044	-0.331414	0.100188
Chr2	19892675	19892767	8	0.286666	0.101195	0.353005	-0.185471	0.431885
Chr2	19918376	19918411	7	0.736111	0.105556	0.143396	-0.630556	NA
Chr2	19923812	19923861	4	0.373182	0.209832	0.562277	-0.16335	0.987043
Chr2	19938937	19938962	5	0.292725	0.141336	0.482828	-0.151389	0.176158
Chr2	20041846	20041888	7	0.864304	0.643849	0.744933	-0.220455	0.263906
Chr2	20064341	20064590	9	0.280007	0.127848	0.456588	-0.152159	0.758398
Chr2	20080163	20080179	4	0.196893	0.00833333	0.0423242	-0.188559	0.231847
Chr2	20170078	20170165	13	0.423787	0.23587	0.556577	-0.187917	0.222168
Chr2	20247972	20248000	4	0.545338	0.197288	0.361772	-0.34805	0.122055
Chr2	20353039	20353096	6	0.292841	0.108174	0.369394	-0.184668	0.196811
Chr2	20360810	20360874	4	0.474789	0.245574	0.517227	-0.229215	0.232799
Chr2	20885795	20885818	4	0.72138	0.492063	0.682114	-0.229317	0.0750455
Chr2	21145294	21145341	5	0.64652	0.338542	0.523637	-0.307978	1.27502
Chr2	21216152	21216399	11	0.475937	0.324519	0.681852	-0.151418	0.145332
Chr2	21291300	21291556	7	0.426222	0.260592	0.6114	-0.16563	0.0149681
Chr2	21381083	21381170	8	0.406882	0.226133	0.55577	-0.180749	0.281394
Chr2	21405583	21405603	4	0.245192	0	0	-0.245192	0
Chr2	21461617	21461642	5	0.710333	0.30867	0.434542	-0.401663	1.03655
Chr2	21498106	21498140	5	0.666964	0.187963	0.281819	-0.479001	0.795077
Chr2	21614516	21614600	4	0.650909	0.35906	0.551628	-0.291849	0.310981
Chr2	21677883	21677997	7	0.373009	0.220595	0.591392	-0.152414	0.0361591
Chr2	21781420	21781497	5	0.420136	0.245094	0.583368	-0.175042	0.0749149
Chr2	21790173	21790285	9	0.416359	0.221704	0.532482	-0.194655	0.148861
Chr2	21797979	21798417	29	0.507094	0.3042	0.599888	-0.202894	0.280365
Chr2	21848526	21848547	5	0.622586	0.392857	0.631009	-0.229729	0.435791
Chr2	21900056	21900238	4	0.383115	0.186544	0.486914	-0.196571	0.400451
Chr2	21908914	21909052	8	0.47418	0.321925	0.67891	-0.152254	0.223576
Chr2	22031041	22031330	27	0.509469	0.326801	0.641454	-0.182668	0.00198513
Chr2	22070149	22070204	6	0.620154	0.243146	0.392073	-0.377008	0.265868
Chr2	22162125	22162188	5	0.593337	0.358679	0.604512	-0.234658	0.20594
Chr2	22371667	22371719	8	0.414316	0.23276	0.561795	-0.181555	0.120919
Chr2	22402072	22402193	12	0.355148	0.172039	0.484415	-0.183109	0.10101
Chr2	22421315	22421328	4	0.49202	0.0222222	0.0451653	-0.469798	NA
Chr2	22455219	22455258	4	0.499314	0.330227	0.661362	-0.169087	0.29748
Chr2	22498089	22498509	15	0.450988	0.284461	0.63075	-0.166527	0.771797
Chr2	22510703	22510733	7	0.729924	0.29857	0.409043	-0.431354	0.562719
Chr2	22576823	22576852	6	0.603673	0.217935	0.361016	-0.385737	0.824357
Chr2	22667894	22667995	12	0.336767	0.110216	0.327278	-0.22655	0.00293555
Chr2	22679240	22679367	7	0.265769	0.0652185	0.245396	-0.20055	0.461569
Chr2	22721003	22721196	5	0.365775	0.204559	0.559247	-0.161216	0.405464
Chr2	22786360	22786468	10	0.331302	0.142802	0.431033	-0.1885	0.0597646
Chr2	22829034	22829083	6	0.429403	0.194562	0.453098	-0.234841	0.225096
Chr2	22885850	22885931	8	0.353555	0.202579	0.572978	-0.150976	0.37529
Chr2	22920581	22920626	6	0.66037	0.387463	0.586736	-0.272908	0.127944
Chr2	23046010	23046249	11	0.397967	0.221958	0.557729	-0.176009	0.0592684
Chr2	23164070	23164148	4	0.490375	0.333856	0.680819	-0.156518	0.613706
Chr2	23603281	23603335	10	0.688406	0.22971	0.333684	-0.458696	1
Chr2	23638363	23638738	14	0.375552	0.214841	0.572066	-0.160711	0.0584174
Chr2	23682324	23682336	5	0.319172	0.0757576	0.237357	-0.243415	0.641499
Chr2	23744132	23744160	5	0.605556	0.214286	0.353866	-0.39127	7.50279
Chr2	23935018	23935154	12	0.493683	0.204146	0.413517	-0.289537	0.425585
Chr2	23941377	23941395	4	0.486111	0.113187	0.232841	-0.372924	NA
Chr2	23953217	23953316	8	0.270225	0.119763	0.443197	-0.150462	0.995495
Chr2	24113436	24113479	7	0.647852	0.371616	0.573613	-0.276236	0.0474911
Chr2	24237566	24237611	9	0.583589	0.403169	0.690843	-0.18042	0.361588
Chr2	24448837	24448892	7	0.723111	0.39575	0.547288	-0.327361	1
Chr2	24478384	24478544	13	0.270945	0.101037	0.372906	-0.169908	0.612501
Chr2	24481167	24481200	5	0.507644	0.324465	0.639158	-0.183179	0.593371
Chr3	34041	34114	7	0.331701	0.120671	0.363794	-0.21103	0.31937
Chr3	157277	157464	12	0.512451	0.307437	0.599935	-0.205014	2.70351
Chr3	159654	159737	5	0.68648	0.373131	0.543543	-0.313349	0.117549
Chr3	368435	368463	7	0.284233	0.0613649	0.215896	-0.222868	0.076356
Chr3	406498	406621	6	0.572217	0.305197	0.533359	-0.26702	0.539254
Chr3	592906	592962	11	0.312966	0.108831	0.34774	-0.204135	0.263751
Chr3	611707	611738	4	0.344948	0.117644	0.341047	-0.227305	0.48635
Chr3	654259	654305	7	0.263333	0.106448	0.404234	-0.156885	0.167534
Chr3	711932	711973	6	0.645175	0.133333	0.206662	-0.511841	NA
Chr3	929487	929724	4	0.439049	0.249184	0.567553	-0.189865	1.13422
Chr3	931849	931886	4	0.305704	0.13008	0.42551	-0.175624	0.369725
Chr3	946276	946330	10	0.684849	0.346179	0.505481	-0.338671	0.317447
Chr3	1011775	1012000	7	0.4748	0.265919	0.560066	-0.20888	0.465423
Chr3	1145801	1146141	6	0.421837	0.245212	0.581296	-0.176624	0.0766981
Chr3	1429590	1429763	9	0.536336	0.38171	0.711698	-0.154627	0.517568
Chr3	1672020	1672101	4	0.446429	0.103175	0.231111	-0.343254	0.617237
Chr3	1806171	1806185	4	0.245455	0	0	-0.245455	0
Chr3	1817665	1817932	18	0.471301	0.311491	0.660916	-0.15981	0.0942424
Chr3	1867352	1867491	4	0.515432	0.285428	0.553766	-0.230003	0.810309
Chr3	1874082	1874112	7	0.672663	0.0632716	0.0940614	-0.609392	NA
Chr3	1918934	1919049	4	0.40577	0.25024	0.616704	-0.15553	0.137299
Chr3	2045831	2045902	6	0.527211	0.0928571	0.176129	-0.434354	0.433341
Chr3	2114183	2114312	10	0.474701	0.284192	0.598677	-0.190509	0.338646
Chr3	2148981	2149052	4	0.372	0.00666667	0.0179211	-0.365333	NA
Chr3	2174084	2174195	12	0.767649	0.468039	0.609704	-0.299611	0.25518
Chr3	2254762	2254839	7	0.461582	0.278255	0.60283	-0.183327	0.804637
Chr3	2364810	2364847	5	0.474981	0.276677	0.582503	-0.198303	1.27122
Chr3	2379272	2379579	5	0.410552	0.224203	0.546101	-0.186349	0.346309
Chr3	2436157	2436259	7	0.562071	0.380258	0.67653	-0.181813	0.525314
Chr3	2512167	2512259	4	0.560743	0.398377	0.710445	-0.162366	0.630827
Chr3	2551233	2551318	21	0.610651	0.288641	0.472677	-0.322011	0.0446098
Chr3	2702300	2702357	5	0.637136	0.279762	0.439093	-0.357374	0.292417
Chr3	2814686	2814718	8	0.892172	0.576469	0.646141	-0.315703	0.113021
Chr3	2885293	2885497	9	0.38718	0.231101	0.596883	-0.156079	0.228268
Chr3	2959215	2959267	7	0.728244	0.46645	0.640514	-0.261794	0.315987
Chr3	3007030	3007176	9	0.578442	0.220755	0.381637	-0.357687	0.53633
Chr3	3024812	3024876	4	0.481645	0.229947	0.477419	-0.251698	0.107963
Chr3	3190532	3190619	17	0.607228	0.253571	0.417588	-0.353657	0.375104
Chr3	3349053	3349199	5	0.38635	0.228765	0.59212	-0.157584	1.85894
Chr3	3524000	3524165	9	0.455762	0.284755	0.624788	-0.171008	0.408794
Chr3	3590430	3590458	4	0.445531	0.259376	0.582172	-0.186156	0.199368
Chr3	3688957	3689033	8	0.407509	0.19278	0.47307	-0.214729	0.374546
Chr3	3713586	3713701	12	0.552071	0.315462	0.571416	-0.236609	0.105517
Chr3	3925354	3925388	4	0.429736	0.2321	0.540099	-0.197636	0.051125
Chr3	3994373	3994420	4	0.284703	0.0518791	0.182222	-0.232824	1.84976
Chr3	4075689	4075785	9	0.554327	0.243187	0.438707	-0.31114	0.243871
Chr3	4108551	4108723	11	0.530295	0.331643	0.625394	-0.198652	0.553042
Chr3	4118250	4118274	4	0.598446	0.274242	0.458258	-0.324204	NA
Chr3	4129520	4129580	4	0.336597	0.156901	0.466139	-0.179696	0.252351
Chr3	4355644	4355687	7	0.711838	0.339656	0.477154	-0.372181	0.508775
Chr3	4428013	4428110	8	0.478977	0.266907	0.557245	-0.212069	0.213751
Chr3	4470783	4470901	5	0.508435	0.350789	0.689939	-0.157646	0.175797
Chr3	4497495	4497561	9	0.539523	0.221686	0.410893	-0.317836	0.0423607
Chr3	4515748	4515898	14	0.318224	0.148111	0.465429	-0.170114	0.139254
Chr3	4535165	4535278	5	0.421959	0.203505	0.482285	-0.218455	0.169943
Chr3	4578698	4578831	6	0.539227	0.319397	0.592323	-0.219831	0.488798
Chr3	4651483	4651503	4	0.208642	0.0212121	0.101668	-0.18743	0.76264
Chr3	4868289	4868326	7	0.588889	0.0909091	0.154374	-0.49798	NA
Chr3	5152978	5153072	5	0.425187	0.259868	0.611187	-0.165318	2.46918
Chr3	5205984	5206082	9	0.457401	0.295784	0.646662	-0.161617	0.343597
Chr3	5345106	5345314	7	0.397501	0.2303	0.57937	-0.167201	0.354759
Chr3	5347176	5347300	8	0.349547	0.152234	0.435518	-0.197313	0.278624
Chr3	5357244	5357308	5	0.378056	0.226703	0.599655	-0.151353	0.188944
Chr3	5676590	5676657	8	0.412598	0.162085	0.392841	-0.250512	1.27527
Chr3	5759351	5759428	9	0.619204	0.419779	0.677933	-0.199425	0.062314
Chr3	5887041	5887078	5	0.517857	0.283029	0.546538	-0.234829	0.287785
Chr3	5943909	5944089	15	0.426429	0.258104	0.605269	-0.168325	0.677763
Chr3	6095110	6095203	6	0.385363	0.10538	0.273457	-0.279983	2.51284
Chr3	6104160	6104318	4	0.516388	0.305853	0.592294	-0.210534	0.266982
Chr3	6345669	6345685	5	0.613081	0.245365	0.400216	-0.367716	0.0248686
Chr3	6625697	6625973	13	0.483343	0.303778	0.628494	-0.179565	0.208416
Chr3	6664173	6664193	4	0.306612	0.135968	0.443454	-0.170643	0.535256
Chr3	6680488	6680528	5	0.679041	0.373009	0.549318	-0.306032	0.477436
Chr3	6763893	6763925	7	0.554798	0.161143	0.290454	-0.393655	0.189511
Chr3	6905288	6905367	14	0.545944	0.265183	0.485733	-0.280761	0.241075
Chr3	7014032	7014091	5	0.522061	0.365339	0.6998	-0.156723	0.0174563
Chr3	7025824	7025912	8	0.636986	0.454302	0.713206	-0.182684	5.44741
Chr3	7126165	7126372	4	0.256439	0.0913205	0.35611	-0.165119	0.27966
Chr3	7151905	7151912	5	0.708586	0.548179	0.773624	-0.160407	0.232623
Chr3	7204317	7204356	9	0.499873	0.152335	0.304748	-0.347538	3.20646
Chr3	7298435	7298467	7	0.491036	0.223077	0.454298	-0.267959	0.0282869
Chr3	7532578	7532582	4	0.302901	0.119368	0.394083	-0.183533	0.50643
Chr3	7682706	7682747	5	0.62406	0.469697	0.752647	-0.154363	0.0969751
Chr3	7757851	7758152	6	0.246743	0.0530775	0.215112	-0.193666	0.771813
Chr3	7832034	7832110	5	0.443832	0.275109	0.61985	-0.168723	1.31944
Chr3	7960174	7960192	6	0.527095	0.247101	0.468799	-0.279993	0.0150049
Chr3	7960574	7960604	4	0.562834	0.374976	0.666229	-0.187858	0.279556
Chr3	8129266	8129347	10	0.429112	0.276441	0.644216	-0.152671	0.290331
Chr3	8452600	8452686	6	0.394896	0.224801	0.569267	-0.170095	38.2828
Chr3	8479715	8479869	6	0.57497	0.376113	0.654144	-0.198857	0.279855
Chr3	8489674	8489912	14	0.303508	0.139507	0.459648	-0.164001	0.868838
Chr3	8493408	8493424	5	0.649034	0.294271	0.453398	-0.354763	0.130151
Chr3	8499423	8499464	4	0.344359	0.148787	0.432069	-0.195572	0.187075
Chr3	8623143	8623190	4	0.357977	0.151315	0.422694	-0.206662	0.11169
Chr3	8665959	8665978	6	0.41	0.0538462	0.131332	-0.356154	NA
Chr3	8868019	8868118	8	0.247505	0.0468294	0.189206	-0.200675	0.0875138
Chr3	9020243	9020356	6	0.187599	0.0283224	0.150973	-0.159277	0.449231
Chr3	9120566	9120645	8	0.479921	0.0582386	0.12135	-0.421683	0.612491
Chr3	9125381	9125432	4	0.262438	0.100822	0.384175	-0.161616	0.252334
Chr3	9194216	9194278	4	0.306879	0.0831332	0.270899	-0.223745	0.351465
Chr3	9524263	9524297	4	0.4514	0.299661	0.663847	-0.151739	0.651446
Chr3	9627864	9628073	12	0.501101	0.280428	0.559624	-0.220673	0.34782
Chr3	9628506	9628553	9	0.309119	0.12105	0.391596	-0.188069	1.70915
Chr3	9645284	9645344	8	0.509473	0.187839	0.368693	-0.321634	1.00048
Chr3	9687858	9687969	4	0.221861	0.0449735	0.20271	-0.176888	0.197804
Chr3	9695070	9695096	4	0.271112	0.11384	0.419899	-0.157272	0.298224
Chr3	9717512	9717730	8	0.374013	0.197806	0.528875	-0.176207	0.825497
Chr3	9747923	9748213	15	0.241567	0.0755336	0.312681	-0.166034	0.368282
Chr3	9989040	9989154	6	0.462474	0.307432	0.664754	-0.155043	1.19073
Chr3	9998688	9998753	7	0.449309	0.211755	0.47129	-0.237554	0.314332
Chr3	10005373	10005587	6	0.341852	0.171382	0.501335	-0.17047	0.0411452
Chr3	10063481	10063575	8	0.471205	0.121661	0.258192	-0.349544	0.273318
Chr3	10103561	10103614	8	0.38735	0.146194	0.37742	-0.241157	0.190921
Chr3	10123385	10123409	4	0.297772	0.0437843	0.14704	-0.253988	0.442589
Chr3	10248146	10248183	4	0.539372	0.264178	0.489788	-0.275194	0.0127233
Chr3	10291345	10291427	8	0.550342	0.342862	0.622998	-0.20748	0.20577
Chr3	10293487	10293499	4	0.164211	0	0	-0.164211	1
Chr3	10320576	10320631	5	0.541595	0.308892	0.570337	-0.232703	0.525467
Chr3	10387479	10387521	4	0.59881	0.238095	0.397614	-0.360714	NA
Chr3	10452327	10452380	6	0.306507	0.078869	0.257315	-0.227638	0.485827
Chr3	10522248	10522271	4	0.361213	0.0765625	0.211959	-0.284651	6.21543
Chr3	10523004	10523037	4	0.216667	0.0375	0.173077	-0.179167	0
Chr3	10653777	10653995	20	0.44384	0.184252	0.415132	-0.259588	0.152968
Chr3	10698286	10698336	8	0.435615	0.0956439	0.219561	-0.339971	0.112463
Chr3	10825984	10826006	5	0.541176	0.151111	0.279227	-0.390065	0.0601981
Chr3	10857054	10857098	5	0.577778	0.177885	0.307877	-0.399893	0.262613
Chr3	11238767	11238794	4	0.416258	0.105686	0.253896	-0.310572	0.273643
Chr3	11290951	11291062	21	0.677724	0.139945	0.206492	-0.537779	1.20738
Chr3	11392811	11392976	16	0.430167	0.258233	0.600311	-0.171933	0.040926
Chr3	11450038	11450139	11	0.342086	0.144002	0.420954	-0.198084	0.0193092
Chr3	11514561	11514712	4	0.494081	0.296073	0.59924	-0.198008	0.0734549
Chr3	11525451	11525892	10	0.366927	0.20384	0.555534	-0.163086	0.43713
Chr3	11561002	11561038	5	0.813636	0.241667	0.29702	-0.57197	1.31305
Chr3	11624796	11624805	4	0.706667	0.142857	0.202156	-0.56381	0.380492
Chr3	11660891	11660992	5	0.825	0.22	0.266667	-0.605	NA
Chr3	11732964	11733249	14	0.321714	0.16426	0.510577	-0.157454	0.475124
Chr3	11955372	11955395	4	0.337081	0.133838	0.397051	-0.203243	0.269033
Chr3	11979395	11979520	9	0.475458	0.159586	0.335647	-0.315872	1
Chr3	12022222	12022324	6	0.678261	0.348508	0.513826	-0.329752	1
Chr3	12122935	12123053	11	0.731034	0.401515	0.549242	-0.329519	0.489056
Chr3	12297324	12297445	8	0.352	0.188486	0.535471	-0.163514	0.491465
Chr3	12322854	12323014	13	0.402556	0.14966	0.371774	-0.252896	0.120922
Chr3	12345947	12346020	6	0.523311	0.271898	0.519573	-0.251412	0.0123282
Chr3	12397701	12398190	4	0.403803	0.232289	0.575253	-0.171514	0.0388652
Chr3	12425167	12425263	5	0.43155	0.265924	0.616207	-0.165626	0.182385
Chr3	12594558	12594624	5	0.564744	0.181624	0.321604	-0.38312	0.485056
Chr3	12638531	12638626	10	0.505132	0.274315	0.543057	-0.230816	0.277235
Chr3	12941736	12941950	14	0.466879	0.274458	0.587856	-0.192421	0.110939
Chr3	13154168	13154418	8	0.368492	0.215432	0.584631	-0.15306	0.371489
Chr3	13432702	13433062	10	0.3374	0.172261	0.510555	-0.165139	0.332876
Chr3	13445797	13445821	5	0.525777	0.236076	0.449005	-0.289701	0.10988
Chr3	13448460	13448592	6	0.456409	0.304665	0.667526	-0.151744	0.0477051
Chr3	13490640	13490718	9	0.503937	0.20443	0.405667	-0.299507	0.0442323
Chr3	13568786	13569022	10	0.548942	0.197034	0.358934	-0.351908	1.86173
Chr3	13673320	13673354	5	0.678433	0.393713	0.580327	-0.28472	0.836131
Chr3	13707910	13708229	8	0.393068	0.158683	0.403704	-0.234385	2.06178
Chr3	13799576	13799679	11	0.482157	0.203144	0.421323	-0.279013	0.285047
Chr3	13806686	13806780	12	0.505102	0.273551	0.541576	-0.231551	0.392278
Chr3	13839215	13839282	5	0.241288	0.0871888	0.361347	-0.154099	0.181767
Chr3	13890062	13890108	5	0.475616	0.233004	0.489899	-0.242612	0.686668
Chr3	13920706	13920762	9	0.379799	0.132566	0.349043	-0.247233	0.565449
Chr3	14001400	14001410	4	0.485185	0.180967	0.372984	-0.304219	0.557996
Chr3	14091365	14091422	7	0.406327	0.0720779	0.177389	-0.334249	0.0288095
Chr3	14194741	14194783	4	0.306625	0.148204	0.483339	-0.158421	0.829167
Chr3	14214270	14214470	10	0.43269	0.196184	0.453406	-0.236506	0.183623
Chr3	14262751	14262854	4	0.254422	0.0562635	0.221142	-0.198158	0.101779
Chr3	14522882	14522906	4	0.580882	0.223106	0.384081	-0.357776	0.351352
Chr3	14524164	14524329	10	0.448146	0.255688	0.570547	-0.192458	0.0662771
Chr3	14530986	14531155	23	0.291219	0.0507167	0.174153	-0.240502	0.218324
Chr3	14556104	14556162	7	0.223782	0.0165514	0.0739621	-0.207231	0.504027
Chr3	14674663	14674792	14	0.383185	0.227248	0.593052	-0.155936	0.264433
Chr3	14844737	14844784	4	0.322684	0.156988	0.486506	-0.165696	0.161765
Chr3	14878975	14879181	11	0.563431	0.346206	0.61446	-0.217225	2.02481
Chr3	14882898	14882957	6	0.405499	0.206985	0.510445	-0.198514	0.20439
Chr3	14983813	14983950	10	0.500087	0.216713	0.433351	-0.283374	1.28922
Chr3	15038291	15038336	6	0.361298	0.202949	0.561723	-0.158349	0.354592
Chr3	15048926	15048977	4	0.56131	0.315035	0.56125	-0.246274	0.1883
Chr3	15074178	15074197	4	0.510769	0.1	0.195783	-0.410769	NA
Chr3	15127079	15127163	5	0.511111	0.17284	0.338164	-0.338272	0.380367
Chr3	15266812	15266844	8	0.264447	0.0860513	0.325401	-0.178396	0.460227
Chr3	15546700	15546720	5	0.8125	0.1	0.123077	-0.7125	NA
Chr3	15761102	15761367	5	0.36776	0.186907	0.50823	-0.180853	0.0888327
Chr3	15787207	15787231	6	0.520513	0.263984	0.507162	-0.256528	0.0335249
Chr3	16269871	16269987	4	0.263332	0.108968	0.413803	-0.154364	0.434821
Chr3	16474133	16474251	12	0.442177	0.276164	0.624555	-0.166013	0.128075
Chr3	16488407	16488572	11	0.485188	0.236759	0.487974	-0.248429	0.264956
Chr3	16610840	16610897	4	0.29863	0.10989	0.36798	-0.18874	0.356379
Chr3	16692762	16692965	15	0.267362	0.0943152	0.352762	-0.173047	0.0488034
Chr3	16699634	16699781	11	0.474892	0.279031	0.587567	-0.195861	0.0193096
Chr3	16777965	16777991	4	0.561328	0.214286	0.381748	-0.347042	0.579206
Chr3	16821408	16821511	5	0.408149	0.197552	0.48402	-0.210597	0.9452
Chr3	17107429	17107450	6	0.244853	0.0333005	0.136002	-0.211552	0.300816
Chr3	17230225	17230280	4	0.441355	0.156227	0.353972	-0.285128	0.142224
Chr3	17268955	17269171	12	0.403812	0.251845	0.62367	-0.151966	0.235373
Chr3	17285478	17285829	7	0.32753	0.157738	0.481599	-0.169792	0.287067
Chr3	17382400	17382531	4	0.372545	0.202768	0.544278	-0.169777	0.0668482
Chr3	17499759	17500045	11	0.252124	0.0889032	0.352617	-0.163221	0.571293
Chr3	17561272	17561348	10	0.362092	0.0415401	0.114722	-0.320552	1.52809
Chr3	17634415	17634494	6	0.523164	0.362703	0.693287	-0.160461	0.184532
Chr3	17738706	17738868	9	0.563402	0.31114	0.552251	-0.252263	0.0305514
Chr3	17768963	17769031	7	0.335737	0.172014	0.512348	-0.163723	0.0716633
Chr3	17788081	17788227	7	0.485762	0.305243	0.62838	-0.180519	0.54675
Chr3	17823166	17823198	4	0.555881	0.334545	0.601829	-0.221336	1.12708
Chr3	17927433	17927473	4	0.378776	0.165186	0.436106	-0.213589	7.07433
Chr3	17983738	17983751	4	0.65	0.04	0.0615385	-0.61	NA
Chr3	18068782	18068879	9	0.334871	0.143865	0.429615	-0.191005	0.00934329
Chr3	18080815	18080857	4	0.34034	0.171053	0.502593	-0.169288	0.311996
Chr3	18117197	18117345	4	0.222403	0.055303	0.248662	-0.1671	NA
Chr3	18162911	18162934	4	0.34364	0.139923	0.407181	-0.203716	0.552999
Chr3	18196397	18196426	5	0.645221	0.337225	0.522651	-0.307995	0.557413
Chr3	18375521	18375707	18	0.401801	0.24422	0.607814	-0.157581	0.244348
Chr3	18378646	18378763	10	0.441612	0.258914	0.586294	-0.182698	0.216274
Chr3	18484753	18484804	9	0.386806	0.0401786	0.103873	-0.346627	1
Chr3	18510276	18510381	12	0.239228	0.0498479	0.20837	-0.18938	0.0856648
Chr3	18540468	18540747	6	0.538321	0.363748	0.675709	-0.174572	0.133518
Chr3	18633316	18633359	6	0.485247	0.141667	0.291947	-0.34358	1.82698
Chr3	18842950	18843061	10	0.4388	0.266879	0.608201	-0.171921	0.0610741
Chr3	19054567	19054617	4	0.572615	0.384835	0.672065	-0.18778	0.600252
Chr3	19069899	19070009	8	0.494189	0.186914	0.378224	-0.307275	0.624872
Chr3	19078899	19079106	21	0.35898	0.118074	0.328915	-0.240906	0.204039
Chr3	19324300	19324420	13	0.541556	0.276304	0.510204	-0.265252	0.89076
Chr3	19338266	19338291	5	0.256781	0.0944517	0.36783	-0.162329	0.381488
Chr3	19394285	19394298	4	0.6241	0.353486	0.566394	-0.270613	0.0576751
Chr3	19472682	19472729	8	0.336507	0.061027	0.181355	-0.27548	0.29093
Chr3	19559236	19559253	4	0.55031	0.263641	0.479078	-0.286668	0.0460654
Chr3	19565362	19565435	7	0.414031	0.213203	0.514946	-0.200827	0.366443
Chr3	19605300	19605349	5	0.722476	0.376892	0.521667	-0.345584	0.782577
Chr3	19919029	19919052	6	0.588576	0.0972222	0.165182	-0.491353	1
Chr3	19938364	19938542	7	0.476351	0.277322	0.582181	-0.199029	0.971255
Chr3	20016178	20016300	16	0.333348	0.0772563	0.231758	-0.256092	0.0499372
Chr3	20034107	20034118	4	0.306985	0.0555556	0.180971	-0.25143	0.0125641
Chr3	20039583	20039615	5	0.512753	0.166667	0.325043	-0.346086	1
Chr3	20136402	20136456	5	0.471446	0.244459	0.51853	-0.226987	0.298144
Chr3	20244869	20245014	4	0.43318	0.271535	0.626842	-0.161645	0.49617
Chr3	20335789	20335827	7	0.484544	0.320622	0.661699	-0.163922	0.13802
Chr3	20457606	20457640	6	0.653086	0.456886	0.699579	-0.196201	0.830409
Chr3	20708474	20708595	8	0.532364	0.359325	0.674961	-0.173039	0.14041
Chr3	20832276	20832354	15	0.502612	0.27812	0.553349	-0.224492	0.124498
Chr3	21042795	21042804	4	0.424076	0	0	-0.424076	0
Chr3	21076328	21076370	4	0.29126	0.119252	0.409434	-0.172008	0.113686
Chr3	21077316	21077481	17	0.459133	0.29621	0.645151	-0.162923	0.338312
Chr3	21126648	21126764	9	0.541472	0.28319	0.523	-0.258282	0.0860803
Chr3	21167666	21167721	9	0.474245	0.0422222	0.0890304	-0.432023	0.312563
Chr3	21273807	21273881	6	0.487347	0.319775	0.656155	-0.167572	0.00643461
Chr3	21291279	21291307	4	0.533796	0.253472	0.474848	-0.280324	0.139237
Chr3	21341118	21341195	4	0.345524	0.109375	0.316548	-0.236149	1.85963
Chr3	21520153	21520228	4	0.41015	0.174038	0.424329	-0.236111	2.79196
Chr3	21539509	21539523	5	0.328571	0	0	-0.328571	0
Chr3	21570649	21570736	6	0.434184	0.254457	0.586057	-0.179728	0.388354
Chr3	21769425	21769450	4	0.357502	0.202032	0.565121	-0.15547	0.454886
Chr3	21889322	21889353	5	0.341447	0.167167	0.489583	-0.17428	0.229656
Chr3	22028015	22028090	8	0.485724	0.228571	0.470579	-0.257153	0.449311
Chr3	22043904	22044001	11	0.539754	0.337719	0.625689	-0.202036	0.205782
Chr3	22049560	22049668	4	0.263339	0.0949707	0.36064	-0.168369	0.131141
Chr3	22051594	22051716	7	0.33421	0.117574	0.351796	-0.216637	0.207722
Chr3	22105160	22105398	12	0.346606	0.180414	0.520517	-0.166192	0.124517
Chr3	22258496	22258559	9	0.456445	0.278977	0.611195	-0.177468	0.274577
Chr3	22358438	22358454	4	0.302005	0.0588235	0.194777	-0.243181	0.245897
Chr3	22359640	22359721	5	0.501543	0.3397	0.677311	-0.161843	0.282218
Chr3	22628871	22629022	11	0.566601	0.292742	0.516663	-0.273859	0.15984
Chr3	22737586	22737624	6	0.680817	0.326437	0.479479	-0.354379	0.50118
Chr3	22770443	22770457	4	0.804396	0.569014	0.707381	-0.235381	0.787421
Chr3	22774943	22775062	7	0.27397	0.12205	0.445488	-0.15192	0.228392
Chr3	22837830	22837919	13	0.68088	0.395672	0.581119	-0.285207	0.145493
Chr3	22841370	22841460	5	0.6585	0.441546	0.670533	-0.216954	0.316772
Chr3	22859279	22859333	7	0.678265	0.332585	0.490347	-0.345679	0.213564
Chr3	22909007	22909165	14	0.466125	0.255555	0.548254	-0.21057	0.0662299
Chr3	22940433	22940462	5	0.645385	0.254545	0.394409	-0.390839	0.377437
Chr3	23002070	23002227	9	0.556285	0.307997	0.553667	-0.248288	0.288711
Chr3	23114452	23114486	4	0.355882	0.102974	0.28935	-0.252908	0.028686
Chr3	23115259	23115290	5	0.526587	0.300992	0.57159	-0.225595	0.554708
Chr3	23142358	23142721	17	0.3802	0.192856	0.507248	-0.187344	0.306086
Chr3	23166941	23167012	15	0.268188	0.0203548	0.0758975	-0.247833	0.110202
Chr3	23176386	23176469	4	0.29378	0.0844278	0.287385	-0.209352	0.525322
Chr3	23208523	23208586	6	0.57981	0.335314	0.578318	-0.244495	1.37516
Chr3	23497897	23497959	11	0.279162	0.105757	0.378837	-0.173405	0.302743
Chr3	23540855	23540879	6	0.50542	0.27586	0.545803	-0.22956	0.0552409
Chr3	23763043	23763100	4	0.510988	0.349716	0.684392	-0.161272	0.103798
Chr3	23791989	23792196	8	0.555685	0.338333	0.608859	-0.217351	0.0330845
Chr3	23807940	23808116	14	0.437188	0.172298	0.394104	-0.26489	0.620776
Chr3	23829249	23829375	5	0.516267	0.292348	0.566274	-0.223918	0.58939
Chr3	23830734	23830818	8	0.361547	0.209121	0.578407	-0.152426	5.29749
Chr3	23914522	23914577	5	0.300043	0.111613	0.371991	-0.18843	0.14068
Chr3	23946585	23946628	4	0.330297	0.160908	0.48716	-0.16939	0.636305
Chr3	23953723	23953879	9	0.230199	0.0396503	0.172243	-0.190549	0.299837
Chr3	24002961	24002983	4	0.561738	0.380937	0.678139	-0.180801	0.649999
Chr3	24067673	24067738	6	0.436428	0.262543	0.601572	-0.173885	0.163443
Chr3	24115934	24115992	9	0.598822	0.352497	0.588651	-0.246325	0.530397
Chr3	24223945	24224047	11	0.400901	0.173256	0.432167	-0.227645	0.183649
Chr3	24336928	24336976	7	0.257577	0.0547938	0.212728	-0.202783	0.293273
Chr3	24402836	24402855	4	0.21698	0.0208575	0.0961265	-0.196122	1
Chr3	24600745	24600843	16	0.321472	0.128814	0.400701	-0.192658	0.331532
Chr3	24697571	24697594	5	0.65	0.371688	0.571828	-0.278312	0.728163
Chr3	24705384	24705436	5	0.358168	0.169974	0.474566	-0.188194	0.00848006
Chr3	24715869	24715972	11	0.305445	0.142538	0.466656	-0.162907	0.192767
Chr3	24797445	24797586	12	0.665388	0.470022	0.706388	-0.195366	0.380352
Chr3	24801395	24801483	7	0.214871	0.0432497	0.201282	-0.171621	0.0493016
Chr3	24928957	24929035	8	0.442582	0.211545	0.477978	-0.231037	0.0610058
Chr3	25482571	25482623	5	0.255509	0.0469577	0.183781	-0.208551	0.562892
Chr3	25610297	25610451	6	0.477002	0.156169	0.327396	-0.320833	NA
Chr3	25639666	25639707	8	0.335435	0.17209	0.513034	-0.163346	0.0986943
Chr3	25685495	25685527	5	0.450274	0.0749158	0.166378	-0.375358	NA
Chr3	25686875	25686917	8	0.561111	0.314542	0.56057	-0.246569	0.223982
Chr3	25722681	25722709	6	0.498886	0.242889	0.486864	-0.255996	0.981193
Chr3	25723162	25723225	4	0.544444	0.269788	0.49553	-0.274656	1.55925
Chr3	25955706	25955730	4	0.224615	0.00617284	0.0274819	-0.218442	0.15701
Chr3	25958268	25958318	5	0.520725	0.172032	0.33037	-0.348693	0.611113
Chr3	25972017	25972220	15	0.511049	0.301138	0.589255	-0.209911	0.0976729
Chr3	26088993	26089191	16	0.317845	0.135849	0.427407	-0.181996	0.238785
Chr3	26123966	26124108	16	0.396081	0.189959	0.479597	-0.206122	0.0552819
Chr3	26154726	26154763	5	0.51868	0.16132	0.311021	-0.357359	0.230126
Chr3	26183060	26183116	10	0.618242	0.296578	0.479712	-0.321664	0.199404
Chr3	26191124	26191140	5	0.245977	0.0644314	0.261941	-0.181546	0.429981
Chr3	26229201	26229276	7	0.540344	0.357004	0.660698	-0.18334	0.573453
Chr3	26272681	26272689	4	0.362453	0.0540936	0.149243	-0.308359	0.227749
Chr3	26436241	26436278	4	0.350452	0.150416	0.429205	-0.200036	0.530358
Chr3	26730304	26730397	5	0.303917	0.0654622	0.215395	-0.238455	0.17655
Chr3	26752871	26752911	4	0.559703	0.379321	0.677718	-0.180382	NA
Chr3	26757606	26757650	5	0.443402	0.205923	0.464417	-0.237479	4.53371
Chr3	26808545	26808558	4	0.47152	0.231799	0.4916	-0.239721	0.144032
Chr3	26814550	26814576	5	0.9	0.337054	0.374504	-0.562946	NA
Chr3	26852590	26852782	14	0.281559	0.107377	0.381366	-0.174182	0.142054
Chr3	26939043	26939419	25	0.31043	0.131335	0.423075	-0.179095	0.323718
Chr3	27043506	27043660	8	0.368871	0.18328	0.496866	-0.185591	0.0955648
Chr3	27159912	27160065	7	0.257937	0.0584656	0.226667	-0.199471	NA
Chr3	27220127	27220225	7	0.408713	0.247436	0.605403	-0.161277	0.410881
Chr3	27400858	27400972	8	0.457471	0.267691	0.585154	-0.18978	0.597871
Chr3	27468204	27468271	4	0.62217	0.440667	0.708273	-0.181504	0.202854
Chr3	27480153	27480164	4	0.46131	0.0929487	0.201489	-0.368361	0.196422
Chr3	27601668	27601816	6	0.294238	0.124128	0.421863	-0.17011	0.0130805
Chr3	27602146	27602397	5	0.282921	0.125393	0.443208	-0.157528	0.554381
Chr3	27789321	27789334	4	0.191176	0	0	-0.191176	0
Chr3	27791410	27791559	9	0.308794	0.137335	0.444747	-0.171459	0.266457
Chr3	27837429	27837495	5	0.446434	0.157978	0.353865	-0.288457	0.0215666
Chr3	27929941	27929991	6	0.754281	0.480926	0.637595	-0.273355	0.0083166
Chr3	28033555	28033584	6	0.236352	0.044907	0.19	-0.191445	0.174144
Chr3	28055758	28055838	4	0.371032	0.0545455	0.14701	-0.316486	NA
Chr3	28440984	28441268	8	0.44393	0.262543	0.591407	-0.181386	4.714
Chr3	28625169	28625221	8	0.426289	0.230574	0.540887	-0.195715	0.0725378
Chr3	28705893	28705945	6	0.257779	0.101104	0.392211	-0.156675	0.132652
Chr3	28739925	28739952	5	0.376707	0.100168	0.265905	-0.276538	0.38859
Chr3	28898263	28898360	6	0.383436	0.16985	0.442967	-0.213586	1.0751
Chr3	28936457	28936540	4	0.401587	0.186483	0.464365	-0.215104	1.53521
Chr3	29024861	29024897	5	0.292698	0.0694306	0.237209	-0.223268	0.570904
Chr3	29220409	29220484	4	0.218808	0.0686813	0.313889	-0.150127	0.215739
Chr3	29239566	29239624	7	0.586274	0.29652	0.50577	-0.289754	0.431815
Chr3	29262956	29263099	5	0.542267	0.379714	0.700235	-0.162553	0.65196
Chr3	29318408	29318442	5	0.221337	0.0678108	0.306369	-0.153526	0.53778
Chr3	29462919	29462928	4	0.86	0.0666667	0.0775194	-0.793333	NA
Chr3	29644704	29644794	14	0.45677	0.18233	0.399173	-0.27444	0.130738
Chr3	29673761	29673813	4	0.217198	0.0662291	0.304925	-0.150969	0.573535
Chr3	29682569	29682600	4	0.448379	0.056002	0.124899	-0.392377	0.948734
Chr3	29738154	29738164	5	0.595238	0	0	-0.595238	NA
Chr3	29959773	29959872	14	0.625379	0.352012	0.562879	-0.273366	0.2521
Chr3	30012476	30012542	6	0.742783	0.29072	0.391393	-0.452063	1.30408
Chr3	30081192	30081239	8	0.554411	0.291155	0.52516	-0.263257	0.292406
Chr3	30210724	30210768	6	0.46862	0.309235	0.659884	-0.159385	0.0594297
Chr3	30213263	30213306	4	0.473806	0.193027	0.407397	-0.280779	0.00278197
Chr3	30245736	30245777	7	0.373469	0.215218	0.576267	-0.158251	0.171526
Chr3	30652945	30653025	7	0.342282	0.188634	0.551109	-0.153647	0.180945
Chr3	30661676	30661705	4	0.293398	0.127137	0.433325	-0.166262	0.650097
Chr3	30725509	30725634	12	0.541126	0.338029	0.624676	-0.203098	0.294789
Chr3	30906939	30906958	4	0.5	0.192308	0.384615	-0.307692	NA
Chr3	30995331	30995486	18	0.326934	0.171237	0.523766	-0.155697	0.163961
Chr3	31069140	31069199	10	0.478939	0.270118	0.563994	-0.20882	0.232451
Chr3	31121151	31121219	9	0.475768	0.222269	0.46718	-0.253499	0.175183
Chr3	31138635	31138680	9	0.272059	0.0551471	0.202703	-0.216912	0.218825
Chr3	31313390	31313573	12	0.513949	0.298801	0.581382	-0.215148	0.498716
Chr3	31346052	31346213	8	0.28779	0.102111	0.35481	-0.185679	0.398686
Chr3	31358340	31358414	11	0.529221	0.198554	0.375183	-0.330666	2.97347
Chr3	31434999	31435055	8	0.692196	0.379231	0.547867	-0.312965	0.0547751
Chr3	31459403	31459477	5	0.518996	0.307671	0.592819	-0.211325	0.0462078
Chr3	31466150	31466254	6	0.62963	0.208201	0.330672	-0.421429	NA
Chr3	31479766	31479911	6	0.533132	0.342402	0.642246	-0.19073	0.873489
Chr3	31513761	31513981	9	0.352929	0.158368	0.448725	-0.194561	0.0310623
Chr3	31524506	31524528	4	0.561814	0.165338	0.294293	-0.396476	0.367651
Chr3	31567373	31567449	5	0.485267	0.273015	0.562607	-0.212253	1
Chr3	31603815	31603972	7	0.430043	0.157808	0.36696	-0.272235	0.0602908
Chr3	31606411	31606493	4	0.261549	0.0944892	0.361267	-0.16706	0.507619
Chr3	31617764	31617895	17	0.554707	0.209945	0.37848	-0.344762	0.129964
Chr3	31659295	31659306	4	0.424458	0.272657	0.642366	-0.1518	0.393582
Chr3	31725839	31725880	8	0.526919	0.246386	0.467598	-0.280533	0.152588
Chr3	31842960	31842994	5	0.487647	0.177867	0.364745	-0.30978	0.310407
Chr3	32057123	32057252	9	0.287037	0.0766789	0.267139	-0.210358	NA
Chr4	8262	8397	10	0.459362	0.267963	0.583336	-0.191399	0.640752
Chr4	27261	27298	5	0.686001	0.398148	0.58039	-0.287853	0.280548
Chr4	61800	61877	7	0.427246	0.268119	0.627552	-0.159127	0.372898
Chr4	133241	133295	5	0.357763	0.155873	0.435687	-0.20189	0.37044
Chr4	150672	150700	5	0.49817	0.244811	0.49142	-0.253359	0.979905
Chr4	413609	413662	4	0.295979	0.139138	0.470094	-0.156841	0.516405
Chr4	563159	563204	9	0.584615	0	0	-0.584615	NA
Chr4	830508	830538	7	0.204833	0.0147253	0.0718891	-0.190108	0.147851
Chr4	901957	902085	6	0.457652	0.249374	0.544899	-0.208278	NA
Chr4	924384	924447	4	0.27018	0.0441176	0.16329	-0.226062	0
Chr4	1231057	1231072	5	0.464057	0.223352	0.481304	-0.240704	0.477704
Chr4	1231309	1231397	9	0.544122	0.325476	0.598168	-0.218646	0.145444
Chr4	1278652	1278753	5	0.509355	0.323949	0.635999	-0.185406	0.0866225
Chr4	1285951	1286034	10	0.370993	0.204661	0.551656	-0.166333	0.597098
Chr4	1489193	1489251	11	0.628788	0.21627	0.343947	-0.412518	0.0615703
Chr4	1613131	1613239	6	0.439914	0.201164	0.45728	-0.23875	0.622301
Chr4	2005224	2005474	43	0.471961	0.154459	0.327271	-0.317502	0.326697
Chr4	2277050	2277086	6	0.5	0.182094	0.364187	-0.317906	1.90662
Chr4	2390110	2390232	8	0.635378	0.395498	0.622461	-0.23988	0.582874
Chr4	2498539	2498620	5	0.348644	0.16478	0.47263	-0.183864	2.44342
Chr4	2742715	2742806	5	0.401991	0.245257	0.610107	-0.156733	0.449658
Chr4	2747965	2748067	6	0.300369	0.127024	0.422891	-0.173346	0.114571
Chr4	2841058	2841138	7	0.589015	0.272088	0.461937	-0.316927	0.147433
Chr4	2927272	2927319	7	0.453879	0.136851	0.301514	-0.317028	0.240279
Chr4	2986459	2986491	5	0.733333	0.328042	0.44733	-0.405291	0
Chr4	3038941	3039154	14	0.297366	0.122961	0.413499	-0.174405	0.465353
Chr4	3039620	3039769	10	0.412153	0.126812	0.307682	-0.28534	0.0794221
Chr4	3065469	3065630	7	0.418836	0.262371	0.626429	-0.156465	0.652211
Chr4	3068371	3068401	4	0.618739	0	0	-0.618739	NA
Chr4	3209571	3209606	5	0.748016	0.0902778	0.12069	-0.657738	0.382796
Chr4	3253224	3253242	5	0.449729	0.245977	0.546944	-0.203753	0.315351
Chr4	3293009	3293075	4	0.619857	0.461671	0.744803	-0.158186	0.705018
Chr4	3309090	3309230	18	0.391687	0.154574	0.394636	-0.237113	0.273138
Chr4	3324128	3324166	5	0.446287	0.250396	0.561064	-0.195891	0.0472704
Chr4	3328898	3329185	4	0.529773	0.29794	0.562392	-0.231833	0.0832517
Chr4	3397152	3397288	5	0.249081	0.0891237	0.357811	-0.159957	0.419935
Chr4	3420629	3420719	6	0.333943	0.168512	0.504614	-0.165431	0.16988
Chr4	3664870	3664917	5	0.212948	0.0281684	0.132278	-0.18478	0.0271144
Chr4	3743463	3743501	5	0.38041	0.189964	0.499367	-0.190446	0.0817293
Chr4	3863715	3863976	15	0.384116	0.217868	0.567194	-0.166248	0.504821
Chr4	3868549	3868653	16	0.420665	0.261634	0.621954	-0.159031	0.350616
Chr4	3922810	3922847	4	0.311332	0.159301	0.511676	-0.152031	0.456086
Chr4	3928393	3928502	6	0.536403	0.31648	0.590004	-0.219923	0.000973525
Chr4	4142403	4142541	11	0.274297	0.123628	0.450708	-0.150669	0.046255
Chr4	4498095	4498160	7	0.308134	0.114892	0.372865	-0.193242	0.0212848
Chr4	4499059	4499151	13	0.383075	0.136729	0.356925	-0.246346	0.744635
Chr4	4510412	4510432	6	0.495266	0.151701	0.306302	-0.343565	0.0433761
Chr4	4565200	4565237	5	0.48197	0.287952	0.597449	-0.194017	0.108115
Chr4	4570348	4570356	4	0.26	0	0	-0.26	0
Chr4	4705790	4705840	4	0.643452	0.423485	0.658145	-0.219968	0.156604
Chr4	4744574	4744810	21	0.414885	0.22352	0.538752	-0.191365	0.0410201
Chr4	4748275	4748286	4	0.397129	0	0	-0.397129	0
Chr4	4786055	4786211	5	0.369981	0.219136	0.592288	-0.150846	0.488264
Chr4	4872588	4872598	4	0.385714	0.04	0.103704	-0.345714	0.42182
Chr4	4877759	4877865	7	0.48943	0.15591	0.318554	-0.33352	0.992557
Chr4	5077752	5077802	4	0.589471	0.348663	0.591485	-0.240808	0.462114
Chr4	5142584	5142626	8	0.188611	0.0165079	0.0875237	-0.172103	0.285503
Chr4	5144269	5144289	4	0.381746	0.17769	0.465465	-0.204056	0.491422
Chr4	5222429	5222459	4	0.272222	0.0689103	0.25314	-0.203312	0.425895
Chr4	5255255	5255295	5	0.364825	0.0449495	0.123208	-0.319876	1.02409
Chr4	5546713	5546799	9	0.401924	0.192612	0.479225	-0.209312	NA
Chr4	5637539	5637712	8	0.308223	0.147877	0.479774	-0.160345	0.210704
Chr4	5702328	5702497	6	0.329648	0.175379	0.532018	-0.154269	0.210877
Chr4	5786198	5786248	5	0.51215	0.227332	0.443878	-0.284818	0.195249
Chr4	5825440	5825480	4	0.48125	0.327143	0.679777	-0.154107	1
Chr4	5880182	5880206	10	0.468831	0.0686524	0.146433	-0.400179	0.00287395
Chr4	5958657	5958679	6	0.543382	0.00833333	0.015336	-0.535049	0.160558
Chr4	6003912	6003982	8	0.298753	0.113224	0.37899	-0.185528	0.0636972
Chr4	6018648	6018697	7	0.456813	0.251927	0.551487	-0.204887	0.490495
Chr4	6050684	6050713	8	0.484006	0.0986399	0.203799	-0.385366	0.372066
Chr4	6116412	6116576	6	0.447511	0.274477	0.613341	-0.173034	0.0612492
Chr4	6165151	6165242	5	0.248194	0	0	-0.248194	NA
Chr4	6196447	6196548	10	0.386413	0.143665	0.371791	-0.242748	0.143006
Chr4	6266216	6266416	11	0.420258	0.236043	0.561663	-0.184215	1.51688
Chr4	6336857	6336969	7	0.580548	0.394481	0.679498	-0.186067	6.98649
Chr4	6432951	6432987	4	0.385723	0.201151	0.52149	-0.184572	0.131033
Chr4	6477361	6477410	4	0.436669	0.262226	0.600515	-0.174443	0.44014
Chr4	6566991	6567175	7	0.36877	0.216702	0.587634	-0.152068	0.275051
Chr4	6604022	6604263	18	0.579713	0.378581	0.653049	-0.201132	0.187767
Chr4	6645540	6645903	12	0.514976	0.24044	0.466896	-0.274536	0.0620358
Chr4	6660753	6660902	10	0.238902	0.0463671	0.194084	-0.192535	0.106555
Chr4	6690634	6690730	10	0.59491	0.322015	0.541283	-0.272895	0.912169
Chr4	6723469	6723679	16	0.433668	0.238937	0.550969	-0.19473	0.150282
Chr4	6780102	6780177	8	0.574375	0.290093	0.505058	-0.284283	0.249824
Chr4	7325464	7325531	5	0.457781	0.129062	0.281929	-0.328719	0.871822
Chr4	7438400	7438500	13	0.325795	0.119335	0.366288	-0.20646	0.153247
Chr4	7447435	7447515	5	0.307254	0.145606	0.473894	-0.161648	0.0514463
Chr4	7514963	7515000	4	0.361364	0.0416667	0.115304	-0.319697	0.238738
Chr4	7539567	7539647	10	0.494415	0.225641	0.45638	-0.268774	0.568132
Chr4	7540906	7541039	11	0.581115	0.322973	0.555782	-0.258141	0.042115
Chr4	7588094	7588166	4	0.513468	0.349845	0.681337	-0.163623	0.417771
Chr4	7739343	7739383	4	0.329636	0.0787274	0.238831	-0.250909	0.264222
Chr4	7806013	7806084	9	0.621921	0.291119	0.468097	-0.330802	0.321886
Chr4	8023255	8023265	4	0.553571	0	0	-0.553571	NA
Chr4	8105610	8105617	4	0.6	0.0285714	0.047619	-0.571429	NA
Chr4	8121383	8121442	7	0.393741	0.229392	0.582597	-0.164349	NA
Chr4	8148301	8148348	5	0.35118	0.199418	0.567852	-0.151762	0.68714
Chr4	8229841	8229921	12	0.231988	0.0137187	0.0591353	-0.21827	0.502272
Chr4	8318442	8318910	5	0.244072	0.0608697	0.249393	-0.183202	0.0857441
Chr4	8340578	8340603	6	0.848148	0.292677	0.345077	-0.555471	1
Chr4	8445879	8445915	4	0.246875	0.06875	0.278481	-0.178125	6.34427
Chr4	8660601	8660658	11	0.592173	0.130866	0.220992	-0.461307	0.0670652
Chr4	8743723	8743827	5	0.506015	0.229545	0.453634	-0.276469	0.60611
Chr4	8769973	8769983	4	0.625	0.0666667	0.106667	-0.558333	NA
Chr4	8818889	8818935	5	0.541427	0.31917	0.589497	-0.222257	0.0256203
Chr4	8985800	8985840	8	0.461508	0.206633	0.447734	-0.254875	0.261285
Chr4	9050295	9050315	4	0.390797	0.119424	0.305591	-0.271373	0.140131
Chr4	9103885	9104124	6	0.38354	0.222393	0.579842	-0.161148	0.503384
Chr4	9129491	9129502	4	0.65	0.333333	0.512821	-0.316667	0
Chr4	9569540	9569634	8	0.356649	0.192247	0.539039	-0.164401	0.352356
Chr4	9580180	9580254	5	0.59169	0.415016	0.701407	-0.176674	0.534324
Chr4	9599960	9600113	16	0.242964	0.0497043	0.204575	-0.19326	0.121435
Chr4	9837089	9837367	5	0.371188	0.193089	0.520191	-0.1781	0.187468
Chr4	9900920	9900935	7	0.625	0	0	-0.625	NA
Chr4	10024757	10024854	6	0.343715	0.184295	0.536185	-0.15942	0.451194
Chr4	10056655	10056692	4	0.446889	0.286049	0.64009	-0.16084	0.180654
Chr4	10128293	10128498	14	0.515478	0.329181	0.638593	-0.186297	0.00167057
Chr4	10490504	10490553	4	0.270989	0.104849	0.386914	-0.16614	0.191141
Chr4	10572193	10572584	21	0.471865	0.271748	0.575904	-0.200116	0.0811385
Chr4	10687865	10687972	4	0.324629	0.17401	0.536027	-0.150619	0.159382
Chr4	10930799	10930831	6	0.713466	0.345069	0.483651	-0.368397	0.071199
Chr4	10990285	10990432	6	0.513112	0.236283	0.460489	-0.27683	NA
Chr4	11055203	11055336	4	0.510632	0.294828	0.577378	-0.215805	NA
Chr4	11141641	11141802	6	0.326765	0.17579	0.537973	-0.150974	0.352796
Chr4	11313937	11313952	4	0.721905	0.0467532	0.0647637	-0.675152	0.324639
Chr4	11396400	11396462	7	0.609284	0.297848	0.488849	-0.311436	0.0926672
Chr4	11504815	11504829	5	0.347285	0.0465685	0.134093	-0.300716	0.781867
Chr4	11562656	11562667	4	0.638095	0.22449	0.351812	-0.413605	1
Chr4	11573797	11574148	20	0.22008	0.0659893	0.299843	-0.154091	0.585921
Chr4	11659083	11659275	12	0.529971	0.368521	0.695361	-0.16145	2.63973
Chr4	11683879	11683954	5	0.27265	0.0674735	0.247473	-0.205176	0.350177
Chr4	11717477	11717540	11	0.423727	0.226123	0.533653	-0.197604	0.131652
Chr4	11952842	11952874	5	0.416719	0.256554	0.615651	-0.160165	0.444878
Chr4	11981270	11981504	4	0.506706	0.320023	0.631576	-0.186683	0.391219
Chr4	11987525	11987586	4	0.314505	0.138006	0.438802	-0.1765	0.0636778
Chr4	12135667	12135800	7	0.418653	0.243112	0.580701	-0.175541	2.13168
Chr4	12144666	12144744	7	0.615175	0.387912	0.630572	-0.227263	0.221886
Chr4	12216379	12216463	6	0.386291	0.174411	0.451501	-0.211881	21.365
Chr4	12497600	12497639	7	0.409014	0.196537	0.480514	-0.212477	0.260663
Chr4	12677899	12677919	4	0.495437	0.0515873	0.104125	-0.443849	11.9293
Chr4	12769961	12769992	4	0.462963	0.166667	0.36	-0.296296	0.234975
Chr4	12796178	12796329	15	0.382614	0.215786	0.56398	-0.166827	0.306316
Chr4	12889752	12889774	5	0.56622	0.11875	0.209724	-0.44747	NA
Chr4	13195383	13195452	4	0.303277	0.121858	0.401803	-0.181419	0.525759
Chr4	13348270	13348365	9	0.523818	0.260366	0.497054	-0.263452	0.347665
Chr4	13370902	13371011	23	0.605531	0.200424	0.330989	-0.405107	0.238356
Chr4	13374763	13375011	17	0.395311	0.226041	0.571806	-0.16927	0.136544
Chr4	13381466	13381536	4	0.537486	0.331681	0.617097	-0.205805	0.187317
Chr4	13515278	13515514	17	0.357275	0.16063	0.449598	-0.196645	0.0213959
Chr4	13601503	13601560	5	0.513228	0.285494	0.556271	-0.227734	0.851969
Chr4	13607500	13607862	10	0.501886	0.310891	0.619445	-0.190995	0.0793053
Chr4	13630176	13630311	9	0.459499	0.271869	0.591663	-0.18763	0.828847
Chr4	13633177	13633327	6	0.342743	0.139989	0.408436	-0.202754	0.0677589
Chr4	13645345	13645440	10	0.371182	0.205153	0.552701	-0.166029	1.19744
Chr4	13705302	13705378	5	0.508563	0.272285	0.535402	-0.236277	0.342514
Chr4	13709664	13709688	7	0.327035	0.116254	0.355479	-0.210781	0.216984
Chr4	13720985	13721082	8	0.634875	0.36614	0.576712	-0.268735	0.17579
Chr4	13747294	13747400	7	0.475095	0.201069	0.423218	-0.274026	0.337209
Chr4	13910800	13910835	4	0.63961	0.232323	0.363226	-0.407287	NA
Chr4	14064819	14064905	9	0.511658	0.277424	0.542206	-0.234234	0.240008
Chr4	14180328	14180394	5	0.613917	0.426027	0.693949	-0.18789	0.523288
Chr4	14257949	14258110	29	0.589365	0.353371	0.59958	-0.235994	0.00372692
Chr4	14363530	14363568	4	0.817483	0.516164	0.631406	-0.301319	0.0755031
Chr4	14480101	14480268	8	0.363328	0.191618	0.527396	-0.17171	0.114726
Chr4	14507608	14507729	18	0.336097	0.146891	0.43705	-0.189206	0.0635957
Chr4	14558279	14558311	4	0.828571	0.0666667	0.0804598	-0.761905	NA
Chr4	14592638	14592659	6	0.68673	0.246337	0.35871	-0.440393	0.473657
Chr4	14596038	14596149	6	0.311813	0.156031	0.500399	-0.155782	0.187125
Chr4	14686094	14686100	4	0.449007	0.264209	0.58843	-0.184798	0.119026
Chr4	14783299	14783367	5	0.696866	0.405069	0.581272	-0.291798	1.28662
Chr4	14904108	14904187	6	0.232972	0.0728409	0.312659	-0.160131	0.218391
Chr4	14915015	14915144	4	0.673913	0.191326	0.283904	-0.482587	NA
Chr4	14916663	14916697	6	0.523106	0.276404	0.52839	-0.246702	0.622757
Chr4	15137741	15137757	4	0.535413	0.341082	0.637045	-0.194331	0.322446
Chr4	15143841	15143955	8	0.654535	0.381695	0.583154	-0.27284	0.339232
Chr4	15160905	15160948	6	0.330382	0.100455	0.304056	-0.229928	0.159116
Chr4	15168374	15168473	4	0.362368	0.209993	0.579503	-0.152375	0.156901
Chr4	15229561	15230080	19	0.252212	0.0867635	0.34401	-0.165449	0.416696
Chr4	15230686	15230857	6	0.41434	0.227097	0.548092	-0.187244	0.506606
Chr4	15428257	15428445	11	0.410918	0.213554	0.519701	-0.197363	0.103877
Chr4	15528977	15529105	10	0.458857	0.213939	0.466243	-0.244918	0.6755
Chr4	15672204	15672221	5	0.593985	0.174242	0.293345	-0.419743	3.40927
Chr4	15814732	15814790	8	0.477407	0.225106	0.471517	-0.252302	0.354514
Chr4	15830262	15830289	5	0.492677	0.157613	0.319911	-0.335064	0.0512367
Chr4	15938748	15938791	6	0.423195	0.150105	0.354695	-0.27309	0.408093
Chr4	15977975	15978060	5	0.329073	0.117532	0.357162	-0.211541	0.479203
Chr4	16069245	16069340	12	0.452243	0.22686	0.501632	-0.225383	0.14344
Chr4	16199300	16199386	7	0.488662	0.285847	0.584958	-0.202815	0.202757
Chr4	16215217	16215294	5	0.5824	0.325043	0.558109	-0.257357	0.17308
Chr4	16254614	16254794	14	0.368575	0.216047	0.586169	-0.152528	0.0447234
Chr4	16279016	16279082	6	0.382784	0.219011	0.572152	-0.163773	1.1727
Chr4	16427088	16427121	4	0.199061	0.0476768	0.239509	-0.151384	0.180246
Chr4	16475477	16475582	6	0.304069	0.10499	0.345282	-0.199079	0.389215
Chr4	17014899	17015127	12	0.492531	0.314403	0.638342	-0.178128	0.0190139
Chr4	17052556	17052737	10	0.329106	0.164387	0.499495	-0.164719	0.0940353
Chr4	17103981	17103988	4	0.453704	0.11387	0.250979	-0.339834	0.278972
Chr4	17120869	17120995	11	0.400986	0.166397	0.41497	-0.234588	0.0463315
Chr4	17172740	17172769	4	0.465121	0.244655	0.526002	-0.220466	1.24514
Chr4	17272332	17272364	6	0.434425	0.219678	0.505676	-0.214746	0.222788
Chr4	17323042	17323108	4	0.482056	0.319227	0.66222	-0.162829	0.538266
Chr4	17324641	17324660	5	0.608003	0.273665	0.450105	-0.334338	0.22504
Chr4	17334110	17334183	14	0.374265	0.13512	0.361027	-0.239146	0.878254
Chr4	17449880	17449921	6	0.425674	0.235868	0.554104	-0.189806	0.192069
Chr4	17485265	17485641	16	0.318563	0.146704	0.460519	-0.171859	0.13371
Chr4	17556290	17556473	18	0.557516	0.221025	0.396446	-0.336491	0.361361
Chr4	17570891	17571059	12	0.522044	0.304972	0.584188	-0.217073	0.0801717
Chr4	17676767	17676816	7	0.487828	0.300885	0.616785	-0.186943	0.15002
Chr4	17721099	17721121	4	0.680952	0	0	-0.680952	NA
Chr4	17827303	17827325	4	0.284659	0.0947619	0.332897	-0.189897	0.553709
Chr4	17863577	17863592	6	0.460938	0.122344	0.265425	-0.338593	1.0213
Chr4	17869083	17869149	5	0.639286	0.27381	0.428305	-0.365476	1
Chr4	17960044	17960114	5	0.461255	0.307522	0.666708	-0.153732	0.357175
Chr4	17960853	17960891	5	0.403838	0.239571	0.593234	-0.164268	0.0845206
Chr4	18076338	18076425	4	0.358481	0.188396	0.525538	-0.170085	0.297095
Chr4	18198146	18198163	4	0.8125	0.0931818	0.114685	-0.719318	NA
Chr4	18324112	18324128	4	0.526671	0.0666667	0.126581	-0.460005	0.685624
Chr4	18395258	18395357	11	0.224522	0.0363135	0.161737	-0.188209	0.120674
Chr4	18685163	18685217	4	0.425464	0.20191	0.474564	-0.223554	0.586425
Chr4	18692177	18692258	9	0.387808	0.179395	0.462588	-0.208412	0.501245
Chr4	18717108	18717431	22	0.428384	0.255172	0.595661	-0.173212	0.310612
Chr4	18879222	18879382	6	0.37351	0.173956	0.465732	-0.199555	1.84747
Chr4	18921974	18922049	5	0.471917	0.19974	0.423253	-0.272177	0.100236
Chr4	18954200	18954231	6	0.508333	0.2875	0.565574	-0.220833	0.78137
Chr4	19132896	19132953	5	0.562769	0.237147	0.421394	-0.325621	0.298926
Chr4	19152858	19153068	4	0.445097	0.27735	0.623123	-0.167747	0.813927
Chr4	19302151	19302257	10	0.417142	0.230731	0.553124	-0.186411	0.319844
Chr4	19305148	19305221	5	0.400051	0.140385	0.350916	-0.259667	0.280864
Chr4	19310876	19311016	7	0.615282	0.401026	0.651777	-0.214256	0.0468237
Chr4	19445958	19445987	4	0.220084	0.0652496	0.296476	-0.154834	0.186576
Chr4	19458994	19459027	4	0.699895	0.521783	0.745516	-0.178112	0.198743
Chr4	19497202	19497222	5	0.414334	0.239869	0.578928	-0.174465	1.31492
Chr4	19911253	19911382	10	0.424793	0.214366	0.504637	-0.210427	0.878712
Chr4	19916414	19916484	6	0.303734	0.14746	0.48549	-0.156274	0.297108
Chr4	19960074	19960321	15	0.395488	0.24158	0.61084	-0.153908	0.321213
Chr4	20151299	20151423	16	0.370731	0.167225	0.451069	-0.203506	0.626432
Chr4	20206281	20206311	5	0.572789	0.176082	0.307412	-0.396707	NA
Chr4	20310372	20310420	5	0.436209	0.192219	0.440659	-0.24399	0.0377035
Chr4	20316079	20316115	5	0.187241	0.008	0.0427256	-0.179241	0.228021
Chr4	20323393	20323426	4	0.45325	0.154051	0.339879	-0.2992	0.268359
Chr4	20584023	20584125	16	0.468076	0.180651	0.385944	-0.287425	0.349649
Chr4	20745119	20745164	5	0.566656	0.305998	0.540006	-0.260658	0.234654
Chr4	20816754	20816771	4	0.465143	0.314329	0.675768	-0.150815	0.51391
Chr4	20938915	20939138	10	0.517975	0.274576	0.530094	-0.243399	0.0366063
Chr4	21464988	21465008	4	0.645833	0.291002	0.450584	-0.354831	0.333223
Chr4	21864360	21864374	4	0.272727	0.0647452	0.237399	-0.207982	5.56228
Chr4	21929679	21929845	21	0.431374	0.180012	0.417298	-0.251363	0.199142
Chr4	21954136	21954230	8	0.56256	0.309938	0.550942	-0.252622	5.91784
Chr4	22094191	22094234	4	0.615274	0.379376	0.616597	-0.235898	0.04634
Chr4	22129347	22129456	7	0.427556	0.215941	0.505059	-0.211615	0.147393
Chr4	22184257	22184312	7	0.254933	0.090905	0.356584	-0.164028	0.197733
Chr4	22414914	22414944	4	0.20753	0.0448718	0.216219	-0.162658	0.171368
Chr4	22456364	22456466	4	0.558838	0.365964	0.654865	-0.192875	0.0826917
Chr4	22596528	22596543	4	0.527778	0.312121	0.591388	-0.215657	0.536107
Chr4	22604346	22604392	5	0.443376	0.140113	0.316014	-0.303263	0.169745
Chr4	22859258	22859337	6	0.420815	0.266637	0.633619	-0.154179	0.774908
Chr4	22980420	22980539	6	0.281281	0.111312	0.395732	-0.169969	0.484834
Chr4	23023625	23023810	7	0.361495	0.189414	0.523975	-0.17208	0.675638
Chr4	23059198	23059383	5	0.392164	0.179861	0.458636	-0.212303	0.37523
Chr4	23388336	23388377	5	0.514127	0.320036	0.622484	-0.194091	0.559514
Chr4	23411312	23411335	4	0.439725	0.188591	0.428885	-0.251134	0.34208
Chr4	23452576	23452724	10	0.406352	0.234136	0.576189	-0.172217	0.162026
Chr4	23546103	23546134	4	0.57603	0.351332	0.609919	-0.224698	0.0414555
Chr4	23594054	23594208	9	0.566292	0.312797	0.55236	-0.253495	0.340933
Chr4	23705856	23705902	6	0.21507	0.0483416	0.224771	-0.166729	0.354604
Chr4	23877841	23877870	5	0.449049	0.295033	0.657017	-0.154016	0.609268
Chr4	23895589	23895705	8	0.490822	0.323437	0.65897	-0.167385	0.374198
Chr4	23983804	23983832	4	0.812973	0.606759	0.746346	-0.206214	0.160286
Chr4	24027641	24027667	4	0.484289	0.184705	0.381394	-0.299584	0.59789
Chr4	24029576	24029596	4	0.322057	0.0849676	0.263828	-0.237089	0.550226
Chr4	24035489	24035551	5	0.39768	0.0372316	0.0936218	-0.360449	175.388
Chr4	24232005	24232022	5	0.691109	0.178788	0.258697	-0.512321	0.571124
Chr4	24268041	24268820	42	0.393438	0.148943	0.378567	-0.244496	0.333085
Chr4	24337288	24337309	5	0.335819	0.0645304	0.192159	-0.271288	0.41746
Chr4	24468235	24468249	4	0.503652	0.172723	0.342941	-0.330929	0.251658
Chr4	24554716	24554738	4	0.560495	0.353879	0.631368	-0.206616	0.742704
Chr4	24562737	24562791	5	0.471527	0.317529	0.673406	-0.153998	0.403939
Chr4	24572087	24572117	5	0.724793	0.322727	0.445268	-0.402066	NA
Chr4	24613493	24613531	4	0.328788	0.0874459	0.265964	-0.241342	0.373361
Chr4	24625984	24626034	9	0.506894	0.26142	0.515728	-0.245474	0.0901275
Chr4	24865453	24865495	8	0.697302	0.485939	0.696884	-0.211364	0.0291227
Chr4	24875600	24875618	4	0.562643	0.187182	0.332682	-0.375462	0.668627
Chr4	25090559	25090700	15	0.413271	0.159957	0.38705	-0.253315	0.041547
Chr4	25224514	25224672	10	0.417378	0.24351	0.583427	-0.173868	0.156575
Chr4	25287697	25287772	4	0.482708	0.280288	0.580657	-0.20242	0.019569
Chr4	25309120	25309164	4	0.546354	0.220362	0.403332	-0.325992	0.699983
Chr4	25345272	25345302	4	0.622368	0.224542	0.360787	-0.397826	0.593514
Chr4	25346623	25346713	5	0.419119	0.211573	0.504804	-0.207546	11.2026
Chr4	25432411	25432454	8	0.528261	0.253632	0.480126	-0.274629	0.0575059
Chr4	25459848	25459891	8	0.32688	0.0238095	0.0728387	-0.30307	0.326028
Chr4	25519686	25519747	7	0.57	0.0666667	0.116959	-0.503333	NA
Chr4	25766299	25766378	13	0.368558	0.130033	0.352816	-0.238525	0.260885
Chr4	26014602	26014664	4	0.380387	0.149324	0.392557	-0.231063	0.114314
Chr4	26192639	26193052	8	0.323961	0.165156	0.509803	-0.158805	0.118421
Chr4	26220436	26220516	7	0.490913	0.296048	0.603055	-0.194865	0.0673203
Chr4	26511873	26511905	6	0.449065	0.203712	0.453636	-0.245353	1.05422
Chr4	26629737	26629766	10	0.788889	0.108333	0.137324	-0.680556	NA
Chr4	26789082	26789104	8	0.375261	0.109307	0.291283	-0.265954	0.120478
Chr4	26920990	26921154	20	0.276884	0.0819029	0.295802	-0.194981	0.54282
Chr4	26966529	26966685	10	0.546967	0.357588	0.653766	-0.189379	0.467522
Chr4	26980007	26980166	12	0.431572	0.270245	0.626188	-0.161327	0.27165
Chr4	26985939	26986027	9	0.542291	0.251474	0.463725	-0.290817	0.0458036
Chr4	27089215	27089237	4	0.581197	0.166667	0.286765	-0.41453	0.147636
Chr4	27101583	27101638	4	0.295726	0.082265	0.278179	-0.213462	0.534752
Chr4	27148969	27149064	4	0.562349	0.306851	0.54566	-0.255497	0.130956
Chr5	101397	101480	9	0.404924	0.130332	0.321867	-0.274592	0.00732111
Chr5	127965	127976	4	0.48	0	0	-0.48	NA
Chr5	161604	161758	9	0.320883	0.148052	0.461389	-0.172831	0.0182531
Chr5	172882	173071	10	0.360157	0.201489	0.559449	-0.158668	0.0615193
Chr5	276753	276835	5	0.20826	0.0356566	0.171212	-0.172603	0.623323
Chr5	495199	495440	24	0.251007	0.0842606	0.335691	-0.166746	0.0624291
Chr5	617012	617173	7	0.434718	0.224036	0.51536	-0.210682	0.0642968
Chr5	683721	683758	6	0.388532	0.1921	0.494424	-0.196432	0.41987
Chr5	792911	793054	8	0.591202	0.392953	0.664667	-0.198249	0.189913
Chr5	932019	932131	5	0.395454	0.243158	0.614882	-0.152296	5.57993
Chr5	954735	954867	10	0.328644	0.150429	0.457728	-0.178214	0.349253
Chr5	962653	962713	5	0.381559	0.20636	0.540833	-0.175199	0.0033375
Chr5	1171600	1171941	13	0.379836	0.22202	0.584515	-0.157816	0.152822
Chr5	1231299	1231376	12	0.345402	0.0913507	0.264476	-0.254052	0.121126
Chr5	1232474	1232540	5	0.402042	0.236485	0.58821	-0.165557	0.358547
Chr5	1406748	1406862	6	0.440371	0.269109	0.611095	-0.171262	0.105767
Chr5	1434106	1434219	12	0.688956	0.25251	0.366511	-0.436446	0.359244
Chr5	1435322	1435342	4	0.21049	0.0485746	0.23077	-0.161915	0.0161966
Chr5	1442115	1442185	8	0.606387	0.39151	0.645644	-0.214877	0.0428908
Chr5	1507245	1507378	13	0.48809	0.0772949	0.158362	-0.410795	0.00397726
Chr5	1724656	1724712	6	0.317778	0.105436	0.331792	-0.212342	0.154896
Chr5	1878306	1878373	10	0.645988	0.313369	0.485099	-0.33262	0.303603
Chr5	1931475	1931571	11	0.355536	0.113124	0.318178	-0.242412	0.188074
Chr5	2011917	2011961	9	0.680528	0.375862	0.552309	-0.304666	0.298421
Chr5	2028167	2028196	5	0.345329	0.123766	0.358401	-0.221563	0.0417055
Chr5	2065724	2065777	8	0.453283	0.224332	0.494903	-0.228952	0.0581507
Chr5	2409017	2409087	12	0.540765	0.133494	0.246862	-0.407271	0.0872982
Chr5	2438969	2439020	5	0.404683	0.244545	0.604289	-0.160138	0.102949
Chr5	2448164	2448199	4	0.221501	0.0428101	0.193273	-0.178691	0.0430812
Chr5	2494525	2494599	4	0.419572	0.260124	0.619975	-0.159448	0.402336
Chr5	2515571	2515664	5	0.511694	0.303569	0.593262	-0.208126	0.0127769
Chr5	2580040	2580063	5	0.753901	0.580952	0.770595	-0.172948	0.0254984
Chr5	2675588	2675708	10	0.669881	0.280274	0.418394	-0.389607	0.27692
Chr5	2679170	2679197	4	0.661908	0.214463	0.324007	-0.447445	0.272704
Chr5	2689420	2689495	5	0.613063	0.357029	0.58237	-0.256033	0.119453
Chr5	2720615	2720799	9	0.35012	0.0888834	0.253866	-0.261236	0.165989
Chr5	2725515	2725701	24	0.388843	0.209417	0.538566	-0.179425	0.271396
Chr5	2732803	2733061	8	0.232169	0.0751072	0.323502	-0.157062	0.17704
Chr5	2894029	2894060	4	0.417911	0.26668	0.638127	-0.151231	0.0015215
Chr5	3107023	3107070	7	0.670317	0.24696	0.368423	-0.423356	0.436541
Chr5	3113117	3113282	18	0.446629	0.100491	0.224998	-0.346138	0.451545
Chr5	3130658	3130816	14	0.348232	0.0984759	0.282788	-0.249756	0.337874
Chr5	3252489	3252733	35	0.423885	0.239296	0.56453	-0.184589	0.382416
Chr5	3349086	3349213	7	0.331298	0.159972	0.482864	-0.171326	0.0272977
Chr5	3573102	3573185	10	0.583889	0.306855	0.525537	-0.277034	0.375919
Chr5	3627733	3627934	27	0.385647	0.220076	0.570667	-0.165571	0.190084
Chr5	3680922	3681042	4	0.272632	0.118446	0.434455	-0.154186	0.429522
Chr5	3694490	3694545	7	0.218395	0.0339927	0.155647	-0.184403	0.11986
Chr5	3739510	3739651	9	0.561211	0.349739	0.623186	-0.211472	0.300824
Chr5	3894748	3894810	5	0.216962	0.0463426	0.213598	-0.170619	0.486172
Chr5	4177266	4177321	5	0.423137	0.144469	0.341423	-0.278668	0.485363
Chr5	4178594	4178669	6	0.502868	0.272158	0.541211	-0.23071	0.150625
Chr5	4263951	4263987	5	0.385836	0.171382	0.444184	-0.214454	2.66282
Chr5	4280711	4280859	19	0.693141	0.396099	0.571454	-0.297043	0.00248697
Chr5	4347659	4347781	5	0.471288	0.310045	0.657867	-0.161243	0.342835
Chr5	4515668	4515704	5	0.378655	0.168783	0.445744	-0.209872	0.0947624
Chr5	4558907	4559004	7	0.451535	0.162488	0.359856	-0.289048	0.443222
Chr5	4562133	4562167	10	0.722306	0.438915	0.607659	-0.28339	0.0622847
Chr5	4565672	4565713	5	0.549705	0.29134	0.529993	-0.258365	0.255514
Chr5	4595739	4595867	7	0.546682	0.364907	0.667495	-0.181775	1.35869
Chr5	4667851	4667954	4	0.352625	0.180302	0.511314	-0.172323	0.0764361
Chr5	4696643	4696657	4	0.170968	0	0	-0.170968	1
Chr5	4699706	4700005	15	0.504063	0.287143	0.569656	-0.21692	0.133857
Chr5	4701448	4701551	12	0.599582	0.315238	0.525763	-0.284344	0.186161
Chr5	4702971	4702995	5	0.569697	0.184762	0.324316	-0.384935	0.259563
Chr5	4797393	4797650	12	0.44302	0.24144	0.544987	-0.20158	0.337144
Chr5	4814491	4814551	4	0.315341	0.145433	0.461192	-0.169908	0.244891
Chr5	4873243	4873321	9	0.384552	0.130944	0.34051	-0.253608	0.467319
Chr5	5101343	5101438	6	0.347005	0.184273	0.53104	-0.162731	0.0373485
Chr5	5145887	5145968	4	0.563929	0.32634	0.57869	-0.237589	1.12804
Chr5	5211981	5212027	4	0.461905	0	0	-0.461905	NA
Chr5	5270517	5270565	10	0.305598	0.0430208	0.140776	-0.262577	0.204009
Chr5	5337255	5337382	6	0.277176	0.0381516	0.137644	-0.239024	0.401595
Chr5	5413002	5413043	5	0.75	0.125	0.166667	-0.625	NA
Chr5	5429200	5429217	4	0.191365	0.00909091	0.0475057	-0.182274	0.323404
Chr5	5453341	5453388	7	0.39375	0.0125	0.031746	-0.38125	NA
Chr5	5492711	5492797	6	0.483003	0.283644	0.587251	-0.199359	0.324741
Chr5	5629336	5629383	9	0.270906	0.0311223	0.114882	-0.239784	0.705
Chr5	5690863	5690910	4	0.338557	0.179893	0.531352	-0.158664	0.135515
Chr5	5721719	5721762	6	0.255881	0.013315	0.0520357	-0.242566	0.306836
Chr5	5763731	5763880	8	0.411772	0.235084	0.570908	-0.176688	1.01834
Chr5	5875381	5875486	10	0.399018	0.23714	0.594307	-0.161879	0.515696
Chr5	5944649	5944683	4	0.598958	0.278125	0.464348	-0.320833	NA
Chr5	5998464	5998492	5	0.407143	0.198631	0.487866	-0.208512	1
Chr5	6296515	6296535	5	0.411558	0.101613	0.246898	-0.309945	0.262747
Chr5	6387527	6387621	5	0.423826	0.203324	0.479734	-0.220502	0.536336
Chr5	6389231	6389256	5	0.291586	0.0658436	0.225812	-0.225742	0.398349
Chr5	6452213	6452345	8	0.49754	0.0882353	0.177343	-0.409305	NA
Chr5	6539700	6539791	11	0.273736	0.0769094	0.280962	-0.196826	0.533593
Chr5	6762847	6762932	4	0.449147	0.268977	0.598862	-0.18017	1.65513
Chr5	6789080	6789375	16	0.382682	0.228933	0.598233	-0.153749	0.540844
Chr5	6797551	6797597	4	0.675163	0.401048	0.594003	-0.274114	0.125638
Chr5	6950964	6951056	9	0.268502	0.0927411	0.345401	-0.175761	0.213373
Chr5	7141855	7141894	4	0.732789	0.29819	0.406925	-0.434599	0.0386333
Chr5	7160682	7160698	5	0.406318	0.207621	0.510982	-0.198697	0.123621
Chr5	7176685	7177066	13	0.451412	0.236591	0.524114	-0.21482	0.0975117
Chr5	7187105	7187592	12	0.447895	0.288577	0.644297	-0.159318	0.113329
Chr5	7235035	7235061	5	0.212169	0	0	-0.212169	0
Chr5	7239983	7240032	4	0.376406	0.179797	0.477668	-0.196609	0.0259391
Chr5	7330988	7331039	4	0.585488	0.335723	0.573408	-0.249764	0.0856515
Chr5	7394748	7394773	4	0.466041	0.280952	0.602849	-0.185089	0.633736
Chr5	7402696	7402789	6	0.393711	0.243648	0.61885	-0.150063	0.274599
Chr5	7457558	7457722	14	0.467628	0.276614	0.591525	-0.191014	0.706576
Chr5	7645729	7645751	4	0.3831	0.210564	0.549632	-0.172536	0.0516001
Chr5	8286986	8287031	5	0.490191	0.213106	0.434742	-0.277084	0.282874
Chr5	8305882	8305913	4	0.257168	0.098921	0.384655	-0.158247	0.111211
Chr5	8442664	8442787	7	0.320696	0.135117	0.421325	-0.185579	0.348668
Chr5	8484551	8484704	9	0.689441	0.288613	0.418619	-0.400828	0
Chr5	8497351	8497360	4	0.732143	0.321759	0.439476	-0.410384	NA
Chr5	8550409	8550444	4	0.382852	0.106749	0.278826	-0.276103	0.22663
Chr5	8627381	8627442	6	0.223332	0.0627862	0.281133	-0.160546	0.0450473
Chr5	8657393	8657552	9	0.347581	0.182474	0.524982	-0.165107	0.756421
Chr5	8672842	8672895	4	0.473889	0.189418	0.39971	-0.284471	NA
Chr5	9025526	9025717	16	0.408607	0.23148	0.56651	-0.177127	0.873097
Chr5	9042425	9042544	6	0.385728	0.110822	0.287307	-0.274906	0.627994
Chr5	9132582	9132930	17	0.583573	0.318817	0.54632	-0.264755	1.37293
Chr5	9148457	9148480	4	0.443236	0.214637	0.484249	-0.228599	0.38254
Chr5	9200416	9200463	12	0.465998	0.0546237	0.117219	-0.411375	0.308509
Chr5	9232715	9233066	22	0.270152	0.0862864	0.3194	-0.183865	0.307564
Chr5	9302009	9302060	6	0.442484	0.129891	0.29355	-0.312593	0.00106472
Chr5	9456314	9456387	6	0.379736	0.168832	0.444604	-0.210904	1.19954
Chr5	9469883	9470069	13	0.499819	0.310059	0.620342	-0.18976	0.308822
Chr5	9525234	9525302	5	0.418676	0.201694	0.481743	-0.216982	0.353453
Chr5	9605213	9605265	6	0.444644	0.094697	0.212973	-0.349947	0.0592815
Chr5	9637005	9637110	9	0.457992	0.277931	0.606846	-0.180062	0.231773
Chr5	9642838	9642905	7	0.550027	0.273503	0.497253	-0.276524	1.01919
Chr5	9781659	9781679	5	0.285451	0.0518816	0.181753	-0.233569	0.853105
Chr5	9927585	9927703	14	0.438797	0.183079	0.417229	-0.255718	0.579529
Chr5	9963326	9963414	5	0.450855	0.297462	0.659775	-0.153392	0.245232
Chr5	9964754	9964873	14	0.412217	0.204986	0.497276	-0.207232	0.0013869
Chr5	9967004	9967022	4	0.613238	0.359391	0.586055	-0.253846	0.127838
Chr5	10072401	10072414	6	0.85	0.145833	0.171569	-0.704167	NA
Chr5	10125653	10125718	4	0.387085	0.226903	0.586183	-0.160182	0.125357
Chr5	10126515	10126568	7	0.448699	0.218315	0.48655	-0.230384	0.900878
Chr5	10150688	10150755	7	0.344797	0.148982	0.432087	-0.195814	0.424534
Chr5	10163394	10163445	11	0.297931	0.108312	0.363546	-0.189619	0.296484
Chr5	10188978	10189098	11	0.614089	0.425862	0.693485	-0.188227	0.430008
Chr5	10190556	10190621	5	0.842857	0.46131	0.547316	-0.381548	0
Chr5	10245863	10245904	6	0.531147	0.213462	0.401888	-0.317685	0
Chr5	10347955	10348076	12	0.358506	0.20141	0.561802	-0.157097	0.0486275
Chr5	10411511	10411661	7	0.406878	0.183315	0.450541	-0.223563	0.503215
Chr5	10473614	10473640	4	0.362578	0.0755512	0.208372	-0.287027	0.393
Chr5	10784618	10784679	7	0.302262	0.0553846	0.183234	-0.246877	NA
Chr5	10869052	10869080	4	0.480522	0.266392	0.554381	-0.21413	0.393484
Chr5	10944705	10944729	6	0.373317	0.0818182	0.219165	-0.291499	0.297845
Chr5	10987367	10987501	9	0.530623	0.275548	0.519291	-0.255075	0.295108
Chr5	11066582	11066744	10	0.549046	0.335997	0.611965	-0.213049	0.192992
Chr5	11119878	11119918	5	0.828666	0.588215	0.709833	-0.240451	0.0832303
Chr5	11180822	11180906	5	0.72277	0.404721	0.559958	-0.318049	NA
Chr5	11225901	11225986	8	0.54191	0.298168	0.550216	-0.243742	0.248883
Chr5	11231401	11231477	5	0.334356	0.166369	0.497579	-0.167988	0.878774
Chr5	11241442	11241500	4	0.380007	0.133171	0.350444	-0.246836	0.347019
Chr5	11245290	11245506	9	0.589877	0.380354	0.644802	-0.209523	0.0202028
Chr5	11337600	11337722	8	0.329713	0.155443	0.471451	-0.174269	0.669832
Chr5	11338990	11339040	8	0.408472	0.185053	0.453036	-0.22342	1
Chr5	11358897	11358932	4	0.327994	0	0	-0.327994	0
Chr5	11458284	11458342	4	0.505145	0.26261	0.519871	-0.242535	0.985945
Chr5	11474339	11474410	14	0.395811	0.169374	0.427917	-0.226437	0.401137
Chr5	11822462	11822498	5	0.26039	0	0	-0.26039	NA
Chr5	11867754	11867781	5	0.311426	0.0666667	0.214069	-0.244759	0
Chr5	11912429	11912492	7	0.272222	0.0513393	0.188593	-0.220883	NA
Chr5	11987191	11987209	4	0.455042	0.17722	0.389459	-0.277822	0.256499
Chr5	12017743	12017889	5	0.329618	0.146319	0.443903	-0.1833	2.15534
Chr5	12091819	12091965	5	0.306812	0.1521	0.495742	-0.154712	0.516451
Chr5	12227994	12228032	6	0.385967	0.155539	0.402984	-0.230428	0.484638
Chr5	12235995	12236314	16	0.337701	0.16585	0.491114	-0.171851	0.774131
Chr5	12242664	12242867	7	0.347882	0.162641	0.467517	-0.185241	0.27353
Chr5	12455742	12455798	4	0.698056	0.2725	0.39037	-0.425556	0.0948787
Chr5	12587966	12587993	4	0.49737	0.299436	0.602039	-0.197934	1.1985
Chr5	12732044	12732130	5	0.34483	0.16183	0.469304	-0.183	0.17545
Chr5	12903741	12903771	5	0.417824	0.125	0.299169	-0.292824	0.561806
Chr5	13004654	13004724	7	0.22211	0.0671538	0.302345	-0.154956	0.062886
Chr5	13027240	13027312	8	0.430304	0.209414	0.486666	-0.220889	0.0132694
Chr5	13030877	13031059	6	0.410369	0.140597	0.342612	-0.269771	0.479395
Chr5	13055423	13055477	6	0.491425	0.25734	0.523661	-0.234085	0.307831
Chr5	13181515	13181693	21	0.522375	0.335387	0.642043	-0.186988	0.0178679
Chr5	13354924	13355035	4	0.393074	0.214542	0.545807	-0.178531	0.520594
Chr5	13650145	13650233	5	0.576896	0.356481	0.61793	-0.220414	0.411747
Chr5	13659705	13659794	11	0.500631	0.155186	0.309982	-0.345445	0.126488
Chr5	13858337	13858379	6	0.59939	0.24695	0.412002	-0.35244	0.776824
Chr5	13865840	13865941	12	0.551799	0.379418	0.687602	-0.172381	0.400223
Chr5	13891622	13891707	5	0.491487	0.216974	0.441464	-0.274514	0.853974
Chr5	13927370	13927438	4	0.422431	0.213924	0.506411	-0.208507	0.62486
Chr5	13999057	13999109	4	0.502778	0.191667	0.381215	-0.311111	NA
Chr5	14168939	14168994	5	0.205442	0.0451332	0.219689	-0.160308	0.448227
Chr5	14256832	14256845	4	0.56241	0.282326	0.501994	-0.280084	1.25957
Chr5	14273458	14273580	15	0.376358	0.127834	0.339661	-0.248524	0.082039
Chr5	14276814	14276915	5	0.37959	0.229586	0.604826	-0.150004	0.21081
Chr5	14327440	14327483	6	0.417138	0.157145	0.376723	-0.259993	0.0216568
Chr5	14327985	14328142	10	0.297347	0.108902	0.366244	-0.188446	0.376211
Chr5	14570574	14570676	10	0.814935	0.256061	0.31421	-0.558874	NA
Chr5	14689222	14689427	7	0.277073	0.0795852	0.287235	-0.197488	0.605519
Chr5	14875609	14875750	13	0.382669	0.183744	0.480166	-0.198924	0.584252
Chr5	14980260	14980330	7	0.449607	0.207536	0.461595	-0.242071	0.158594
Chr5	15080634	15080694	5	0.549349	0.313095	0.569939	-0.236254	0.753695
Chr5	15090302	15090318	4	0.29881	0.127059	0.425217	-0.171751	0.37727
Chr5	15302958	15303053	9	0.530379	0.337958	0.637201	-0.192421	0.0841969
Chr5	15339131	15339544	32	0.368018	0.182095	0.494798	-0.185923	0.0250096
Chr5	15475148	15475307	12	0.61122	0.357153	0.584329	-0.254066	0.248279
Chr5	15514956	15515000	4	0.363831	0.08757	0.240689	-0.276261	0.817383
Chr5	15515694	15515797	8	0.381304	0.156181	0.409596	-0.225124	0.280821
Chr5	15516684	15516820	9	0.370844	0.194782	0.525239	-0.176063	0.220098
Chr5	15609947	15610097	8	0.414672	0.234999	0.566711	-0.179673	0.18642
Chr5	15647968	15647980	4	0.811772	0.25641	0.315865	-0.555361	0.420687
Chr5	15782466	15782593	7	0.305837	0.116182	0.379881	-0.189656	0.196948
Chr5	15816291	15816996	9	0.279107	0.0929437	0.333004	-0.186163	0.490011
Chr5	16018759	16018842	5	0.447153	0.18705	0.418314	-0.260103	0.443696
Chr5	16111154	16111199	4	0.806593	0.385714	0.478202	-0.420879	NA
Chr5	16176577	16176938	18	0.380583	0.205951	0.541147	-0.174632	0.139896
Chr5	16188409	16188560	7	0.291136	0.104263	0.358124	-0.186873	0.00946257
Chr5	16213274	16213366	4	0.66087	0.502694	0.760656	-0.158175	0.670077
Chr5	16236035	16236046	4	0.696296	0.349003	0.501227	-0.347293	0.0768467
Chr5	16277498	16277744	4	0.595935	0.333632	0.559847	-0.262302	1
Chr5	16391601	16391637	7	0.258306	0.0358345	0.138729	-0.222471	0.277154
Chr5	16392230	16392299	10	0.57812	0.310209	0.536581	-0.267912	0.642661
Chr5	16493282	16493493	16	0.461443	0.207225	0.44908	-0.254218	0.015018
Chr5	16624971	16625023	4	0.554293	0.272727	0.492027	-0.281566	0.753606
Chr5	16729798	16729959	4	0.302643	0.133232	0.440229	-0.169411	1.52717
Chr5	16880371	16880433	7	0.419141	0.178415	0.425669	-0.240726	0.0428126
Chr5	17000774	17000790	4	0.369378	0.111111	0.300806	-0.258267	0.829603
Chr5	17140222	17140651	8	0.629277	0.219773	0.349248	-0.409503	NA
Chr5	17224981	17224996	4	0.222734	0.0105263	0.0472596	-0.212208	0.21545
Chr5	17225069	17225252	10	0.295928	0.123653	0.417848	-0.172275	2.00642
Chr5	17456935	17457044	8	0.583755	0.407074	0.697338	-0.176681	0.307239
Chr5	17600466	17600557	6	0.402862	0.203964	0.506287	-0.198898	0.0954344
Chr5	17744821	17744855	7	0.224193	0.0335606	0.149695	-0.190633	0.271648
Chr5	17828679	17828797	14	0.449198	0.149365	0.332516	-0.299833	0.89801
Chr5	17865109	17865186	5	0.332603	0.132021	0.396932	-0.200582	0.362357
Chr5	18099074	18099140	9	0.279	0.0932598	0.334264	-0.18574	0.140975
Chr5	18267573	18267656	4	0.517462	0.361414	0.698436	-0.156048	1.08
Chr5	18443858	18444038	22	0.565028	0.30375	0.537584	-0.261278	0.0487424
Chr5	18452102	18452244	11	0.465044	0.193724	0.41657	-0.271321	0.193711
Chr5	18507175	18507226	5	0.389374	0.222093	0.570385	-0.167281	0.841829
Chr5	18535349	18535371	5	0.42641	0.0117647	0.0275901	-0.414646	0.138812
Chr5	18605833	18605858	4	0.489632	0.282828	0.577635	-0.206803	0.0384192
Chr5	18642749	18642803	12	0.222301	0.0115789	0.0520868	-0.210722	0.34296
Chr5	18840368	18840420	8	0.460649	0.286842	0.622691	-0.173807	0.20245
Chr5	18847105	18847153	6	0.422161	0.202963	0.480772	-0.219198	0.307552
Chr5	18858951	18858981	4	0.412551	0.215597	0.522595	-0.196954	0.0490894
Chr5	19091000	19091163	14	0.429225	0.219374	0.511095	-0.20985	0.813684
Chr5	19184494	19184591	8	0.33166	0.087244	0.263053	-0.244416	0.20702
Chr5	19414441	19414463	7	0.219795	0.0586636	0.266901	-0.161132	0.770287
Chr5	19472971	19473103	23	0.425048	0.210105	0.494309	-0.214943	0.0655077
Chr5	19501105	19501199	6	0.588617	0.335	0.569131	-0.253617	0.183387
Chr5	19511798	19511850	5	0.606723	0.218608	0.36031	-0.388114	1.02186
Chr5	19531287	19531404	17	0.644477	0.258547	0.401173	-0.385931	0.225772
Chr5	19556204	19556255	12	0.52576	0.134054	0.254972	-0.391706	0.0308994
Chr5	19630191	19630332	7	0.534579	0.288505	0.539687	-0.246074	0.343061
Chr5	19779295	19779372	5	0.725953	0.350397	0.482671	-0.375556	0.0380949
Chr5	19935099	19935112	4	0.8	0.0666667	0.0833333	-0.733333	NA
Chr5	19972762	19972897	10	0.458542	0.296726	0.647107	-0.161816	0.566215
Chr5	20016751	20016923	25	0.453596	0.277593	0.611984	-0.176003	0.442036
Chr5	20132906	20132985	9	0.564508	0.326609	0.578572	-0.237899	0.385403
Chr5	20375188	20375300	10	0.342006	0.187232	0.547451	-0.154775	1.21097
Chr5	20430887	20430974	5	0.248927	0.0932218	0.374494	-0.155706	0.415008
Chr5	20448685	20448732	4	0.59842	0.376842	0.629729	-0.221578	0.574442
Chr5	20453897	20454037	11	0.516016	0.19288	0.373786	-0.323136	0.270709
Chr5	20504274	20504387	9	0.369718	0.219445	0.593548	-0.150273	0.564286
Chr5	20537264	20537364	5	0.556937	0.338885	0.608479	-0.218052	0.415344
Chr5	20555655	20555790	4	0.549695	0.384141	0.698826	-0.165554	0.670095
Chr5	20711345	20711631	11	0.532904	0.326877	0.613389	-0.206027	0.168759
Chr5	20742887	20742905	4	0.392139	0.0393519	0.100352	-0.352787	0.314569
Chr5	20750708	20750789	11	0.546045	0.291156	0.533208	-0.254889	0.120535
Chr5	20832664	20832762	7	0.587804	0.293651	0.499573	-0.294153	0.447785
Chr5	20890960	20890989	5	0.361806	0.166881	0.461246	-0.194924	0.454975
Chr5	20909054	20909106	5	0.430427	0.276969	0.643474	-0.153458	0.954535
Chr5	21047390	21047555	6	0.788095	0.290443	0.368538	-0.497652	0.0792254
Chr5	21079030	21079093	8	0.571003	0.370421	0.64872	-0.200582	1.11739
Chr5	21140957	21140971	6	0.361905	0	0	-0.361905	0
Chr5	21154623	21154697	7	0.396792	0.246186	0.620442	-0.150606	0.796406
Chr5	21169413	21169534	5	0.22904	0.0744304	0.324967	-0.154609	0.264375
Chr5	21252279	21252338	6	0.366502	0.198769	0.54234	-0.167733	0.0104587
Chr5	21349573	21349620	4	0.660709	0.339074	0.513198	-0.321634	1.03858
Chr5	21469884	21469948	4	0.58125	0.15625	0.268817	-0.425	NA
Chr5	21473353	21473431	5	0.398274	0.237521	0.596374	-0.160754	0.402781
Chr5	21546024	21546050	5	0.503423	0.281818	0.559804	-0.221604	0.0208477
Chr5	21655301	21655648	7	0.375183	0.213226	0.568326	-0.161957	1.05184
Chr5	21683773	21683788	4	0.31015	0.0661376	0.213244	-0.244012	0.220379
Chr5	21704794	21704850	6	0.443989	0.139633	0.314497	-0.304356	0.214035
Chr5	21867164	21867332	9	0.329557	0.150131	0.455554	-0.179426	0.435099
Chr5	21908768	21908875	6	0.578439	0.381979	0.660363	-0.196459	0.238113
Chr5	22063197	22063256	5	0.731232	0.515588	0.705094	-0.215644	0.055918
Chr5	22115702	22115733	5	0.474176	0.320696	0.676323	-0.15348	0.122925
Chr5	22130448	22130492	5	0.274212	0.0510941	0.186331	-0.223117	0.238771
Chr5	22155729	22156088	9	0.391931	0.232813	0.594017	-0.159117	0.0607885
Chr5	22204159	22204245	6	0.368222	0.206844	0.561739	-0.161377	0.9451
Chr5	22331779	22332088	12	0.323886	0.150886	0.465863	-0.172999	0.365869
Chr5	22423911	22424040	7	0.554401	0.384591	0.693704	-0.169811	0.325404
Chr5	22521817	22521834	6	0.428571	0.0238095	0.0555556	-0.404762	1
Chr5	22543946	22544039	8	0.336828	0.16835	0.49981	-0.168478	0.370542
Chr5	22703407	22703647	18	0.406531	0.252586	0.621321	-0.153945	0.197649
Chr5	22710395	22710425	5	0.7	0.222179	0.317399	-0.477821	0.290541
Chr5	22837157	22837191	5	0.274714	0.0642424	0.233852	-0.210471	0.636041
Chr5	22847424	22847566	14	0.417071	0.178957	0.42908	-0.238115	0.521731
Chr5	23162609	23162703	10	0.586425	0.311707	0.531538	-0.274718	0.0636266
Chr5	23219265	23219306	5	0.351505	0.128586	0.365815	-0.222919	0.524088
Chr5	23388790	23388891	9	0.543037	0.315359	0.580733	-0.227678	0.206763
Chr5	23523154	23523318	8	0.384245	0.208353	0.542238	-0.175893	0.317677
Chr5	23524250	23524398	5	0.499802	0.138864	0.277838	-0.360938	NA
Chr5	23549896	23550013	14	0.332263	0.163466	0.491977	-0.168797	0.147573
Chr5	23639295	23639383	6	0.72308	0.401262	0.554934	-0.321818	0.532692
Chr5	23656834	23656889	5	0.315752	0.163577	0.518056	-0.152175	0.159394
Chr5	23664664	23664851	10	0.632713	0.411384	0.650191	-0.221328	0.438962
Chr5	23685103	23685148	7	0.432597	0.183153	0.423381	-0.249443	0.227888
Chr5	23778396	23778585	22	0.409316	0.184206	0.450034	-0.22511	0.0336459
Chr5	23862611	23862962	7	0.41427	0.25245	0.609385	-0.16182	0.0689308
Chr5	24014697	24014875	7	0.342455	0.189528	0.553439	-0.152927	0.493287
Chr5	24114959	24115087	14	0.366675	0.215852	0.588675	-0.150822	0.00952672
Chr5	24144300	24144353	10	0.60402	0.369158	0.611168	-0.234862	0.07138
Chr5	24383489	24383629	4	0.351167	0.194251	0.553158	-0.156916	1.47836
Chr5	24616880	24616942	6	0.426938	0.164715	0.385806	-0.262222	0.0281158
Chr5	24654544	24654654	11	0.567001	0.37588	0.662927	-0.191121	0.210984
Chr5	24768758	24768815	6	0.637716	0.391028	0.613169	-0.246689	0.0127185
Chr5	24863099	24863142	7	0.540304	0.142137	0.263068	-0.398167	0.807064
Chr5	25071466	25071482	4	0.6	0.175325	0.292208	-0.424675	1.25663
Chr5	25182678	25182720	4	0.657843	0.328796	0.49981	-0.329047	0.0675601
Chr5	25259713	25259776	7	0.4882	0.174185	0.356791	-0.314015	0.297429
Chr5	25369184	25369408	14	0.334978	0.174876	0.522052	-0.160102	0.537558
Chr5	25423402	25423647	10	0.41681	0.251932	0.604427	-0.164879	0.567617
Chr5	25454219	25454268	4	0.455701	0.205208	0.450314	-0.250492	1.09011
Chr5	25568171	25568216	4	0.5278	0.182692	0.34614	-0.345107	0
Chr5	25618385	25618398	4	0.555714	0.0485714	0.0874036	-0.507143	0.31641
Chr5	25637129	25637212	6	0.541612	0.344101	0.635327	-0.197511	0.00535957
Chr5	25656089	25656197	9	0.575474	0.308402	0.53591	-0.267072	0.790918
Chr5	25713170	25713338	15	0.375785	0.194377	0.517255	-0.181408	0.0220535
Chr5	25783805	25783893	6	0.476184	0.295509	0.620577	-0.180675	0.0828093
Chr5	25787665	25788138	12	0.435068	0.2503	0.575312	-0.184768	0.32449
Chr5	25837255	25837340	5	0.24456	0.0829648	0.339241	-0.161595	0.00331535
Chr5	25882564	25882775	15	0.423272	0.240793	0.568883	-0.18248	0.102827
Chr5	25942047	25942060	4	0.278947	0.050303	0.180332	-0.228644	0.363318
Chr5	25944091	25944142	4	0.324939	0.156916	0.482907	-0.168024	0.138868
Chr5	25993012	25993059	6	0.371053	0.126462	0.34082	-0.244591	0.0831245
Chr5	25999999	26000050	12	0.401781	0.0298362	0.0742598	-0.371945	0.546326
Chr5	26027901	26027978	4	0.348718	0.153627	0.440548	-0.195091	0.205753
Chr5	26091555	26091627	4	0.240144	0.0658428	0.27418	-0.174301	0.373007
Chr5	26159429	26159470	5	0.604663	0.150771	0.249347	-0.453892	1.60192
Chr5	26185603	26185637	4	0.421258	0.236134	0.560546	-0.185124	0.0949575
Chr5	26189529	26189600	4	0.312797	0.15335	0.490254	-0.159447	0.739169
Chr5	26330524	26330625	11	0.580035	0.39452	0.680166	-0.185515	0.546101
Chr5	26354440	26354483	7	0.463934	0.168249	0.362658	-0.295685	0.0143868
Chr5	26689317	26689428	6	0.680647	0.503211	0.739312	-0.177436	0.397728
Chr5	26799476	26799538	7	0.575007	0.394528	0.686126	-0.18048	0.0590202
Chr5	26981796	26982252	15	0.455141	0.261086	0.573637	-0.194055	0.118372
Chr5	27028929	27028960	7	0.460263	0.163538	0.355314	-0.296725	0.329578
Chr5	27101016	27101081	6	0.361003	0.110427	0.305891	-0.250575	0.605126
Chr5	27120380	27120508	6	0.518608	0.28963	0.558477	-0.228978	0.233463
Chr5	27272561	27272618	7	0.4302	0.0991071	0.230374	-0.331093	NA
Chr5	27298775	27298841	5	0.416885	0.250621	0.601176	-0.166263	0.323983
Chr5	27299901	27299928	4	0.626014	0.416638	0.66554	-0.209377	0.278764
Chr5	27320687	27320741	6	0.613636	0.0757576	0.123457	-0.537879	NA
Chr5	27427001	27427210	8	0.506112	0.291899	0.576747	-0.214214	0.467586
Chr5	27478860	27478948	4	0.43779	0.270101	0.616966	-0.167689	0.156708
Chr5	27617023	27617039	6	0.660546	0.43956	0.66545	-0.220986	0.237369
Chr5	27728219	27728249	4	0.541667	0	0	-0.541667	0
Chr5	27801570	27801641	7	0.261892	0.0922626	0.352293	-0.169629	0.517445
Chr5	27828262	27828369	10	0.492136	0.310455	0.630831	-0.181682	0.158629
Chr5	27897415	27897499	5	0.308562	0.154883	0.501952	-0.153679	0.124106
Chr5	27914659	27914681	6	0.552696	0.203655	0.368476	-0.349041	0.360577
Chr5	27962633	27963237	27	0.269794	0.106189	0.393592	-0.163605	0.156512
Chr5	27991043	27991065	4	0.445139	0.192657	0.432801	-0.252482	1.25675
Chr5	28111176	28111366	13	0.404585	0.253006	0.625346	-0.151579	0.089971
Chr5	28198353	28198467	10	0.479044	0.327859	0.684403	-0.151185	0.145793
Chr6	112959	113016	4	0.463577	0.276249	0.595907	-0.187328	0.293306
Chr6	567153	567240	4	0.338095	0.08	0.23662	-0.258095	NA
Chr6	599992	600075	6	0.395319	0.224618	0.568196	-0.1707	2.45848
Chr6	618348	618668	10	0.355088	0.184183	0.518696	-0.170905	0.414065
Chr6	664620	664679	4	0.43883	0.265406	0.604803	-0.173424	1.12755
Chr6	1146331	1146429	7	0.258234	0.0341079	0.132081	-0.224126	11.7639
Chr6	1341286	1341317	7	0.280786	0.0436445	0.155437	-0.237141	0.143299
Chr6	1354644	1354665	4	0.543333	0.19869	0.365688	-0.344643	NA
Chr6	1446121	1446130	4	0.482906	0.134058	0.277607	-0.348848	1.16197
Chr6	1571870	1571892	4	0.366921	0.0863739	0.235402	-0.280547	0.690982
Chr6	1635736	1635803	10	0.653921	0.33752	0.516148	-0.316401	0.379369
Chr6	1804231	1804360	6	0.317879	0.161372	0.507653	-0.156507	10.3262
Chr6	1874934	1875311	12	0.52029	0.225936	0.43425	-0.294354	0.312945
Chr6	1926761	1926778	4	0.424716	0.0602106	0.141767	-0.364505	0.753075
Chr6	2086139	2086154	6	0.197619	0	0	-0.197619	0
Chr6	2150676	2150692	4	0.622272	0.235806	0.378943	-0.386466	1
Chr6	2212895	2212956	4	0.583201	0.350162	0.600414	-0.233039	0.293376
Chr6	2283054	2283146	4	0.29871	0.0646749	0.216514	-0.234035	0.553702
Chr6	2359310	2359392	5	0.356549	0.167751	0.470486	-0.188798	0.279074
Chr6	2483629	2483749	7	0.325633	0.12922	0.396826	-0.196414	1.52836
Chr6	2558142	2558254	5	0.420487	0.265167	0.630619	-0.15532	0.126197
Chr6	2693622	2693719	9	0.394035	0.169775	0.430864	-0.224259	0.258344
Chr6	2980248	2980322	4	0.478164	0.271605	0.568016	-0.206559	0.219487
Chr6	2987294	2987330	4	0.554917	0.318033	0.573118	-0.236884	0.65303
Chr6	3162728	3162884	7	0.49022	0.225028	0.459036	-0.265192	0.285226
Chr6	3272039	3272253	27	0.388747	0.192082	0.494105	-0.196665	0.683446
Chr6	3428135	3428198	6	0.436619	0.253036	0.579534	-0.183583	0.629718
Chr6	3441545	3441616	7	0.648738	0.353128	0.54433	-0.29561	0.484802
Chr6	3670303	3670384	5	0.523559	0.348633	0.665892	-0.174925	0.109819
Chr6	3697022	3697096	11	0.815586	0.254461	0.311998	-0.561125	NA
Chr6	3801145	3801225	4	0.408401	0.23809	0.582981	-0.170311	0.510953
Chr6	3854363	3854384	4	0.539403	0.181031	0.335614	-0.358372	0.401107
Chr6	3929929	3930005	8	0.824603	0.125	0.151588	-0.699603	0
Chr6	3933699	3933854	14	0.552547	0.299417	0.541885	-0.25313	0.117871
Chr6	4324764	4324797	5	0.477517	0.177786	0.372314	-0.299731	1.74875
Chr6	4421613	4421725	7	0.543684	0.386807	0.711454	-0.156878	0.677374
Chr6	4619472	4619546	8	0.460987	0.22845	0.495566	-0.232537	0.171296
Chr6	4747169	4747198	6	0.594156	0.338056	0.568969	-0.2561	0.130522
Chr6	4953880	4953909	4	0.590139	0.417241	0.707022	-0.172898	0.761056
Chr6	5057330	5057421	5	0.56767	0.343346	0.604834	-0.224324	0.0878876
Chr6	5107428	5107678	14	0.43744	0.238035	0.544153	-0.199406	0.271938
Chr6	5338886	5338901	6	0.466468	0.0935673	0.200586	-0.372901	0.18118
Chr6	5370753	5370808	6	0.462982	0.304199	0.657043	-0.158783	0.803605
Chr6	5446852	5446874	4	0.248724	0.0257937	0.103704	-0.222931	0.333333
Chr6	5538534	5538560	5	0.547405	0.301515	0.550808	-0.24589	0.606227
Chr6	5550522	5550584	4	0.298196	0.102381	0.343334	-0.195815	0.354511
Chr6	5604491	5604526	8	0.666817	0.229369	0.343976	-0.437448	0.473105
Chr6	5798026	5798084	6	0.635744	0.3734	0.587344	-0.262344	0.443064
Chr6	5800300	5800367	9	0.346275	0.15653	0.452038	-0.189746	0.339688
Chr6	5866643	5866781	14	0.42552	0.219343	0.51547	-0.206177	0.230332
Chr6	5892747	5892776	5	0.548701	0	0	-0.548701	NA
Chr6	5950106	5950145	5	0.522172	0.225903	0.432623	-0.296268	0.847311
Chr6	5990063	5990110	5	0.495431	0.184524	0.372451	-0.310908	0.486692
Chr6	6373160	6373197	5	0.388188	0.218731	0.563466	-0.169457	0.11708
Chr6	6489013	6489056	5	0.540625	0.261848	0.484342	-0.278777	1.21576
Chr6	6526710	6526740	7	0.731859	0.290751	0.397277	-0.441108	1
Chr6	6529592	6529722	14	0.513615	0.197595	0.384713	-0.316021	0.0178132
Chr6	6589226	6589245	4	0.337918	0.0208333	0.0616521	-0.317084	0.298841
Chr6	6590173	6590289	16	0.624025	0.234968	0.376536	-0.389057	NA
Chr6	6591060	6591177	12	0.392845	0.164378	0.418429	-0.228467	0.407488
Chr6	6611601	6611645	6	0.647959	0.414579	0.639823	-0.23338	0.197496
Chr6	6633730	6633888	9	0.376503	0.224251	0.595615	-0.152252	0.354313
Chr6	6728526	6728535	4	0.666667	0.0185185	0.0277778	-0.648148	NA
Chr6	6759750	6759798	6	0.456306	0.269735	0.591127	-0.186571	0.436476
Chr6	6899539	6899826	12	0.470649	0.308142	0.654718	-0.162506	0.121576
Chr6	6913503	6913554	4	0.388829	0.179512	0.461674	-0.209316	0.0861396
Chr6	7133453	7133492	7	0.507155	0.25922	0.511126	-0.247935	0.023788
Chr6	7138937	7139028	8	0.4013	0.155868	0.388407	-0.245432	0.340968
Chr6	7187483	7187527	4	0.649206	0.264491	0.407407	-0.384715	NA
Chr6	7287902	7288029	8	0.393911	0.241049	0.611938	-0.152862	0.372419
Chr6	7318376	7318694	6	0.323701	0.132653	0.409801	-0.191048	0.541079
Chr6	7323304	7323375	7	0.394841	0.152285	0.385686	-0.242556	0.770321
Chr6	7498308	7498339	7	0.466106	0.0578186	0.124046	-0.408288	0.247497
Chr6	7689088	7689179	7	0.452598	0.291164	0.643316	-0.161435	1.22067
Chr6	7821011	7821273	15	0.427215	0.229026	0.536091	-0.198189	0.328938
Chr6	7848939	7848971	4	0.334643	0.0625408	0.186888	-0.272102	0.00175828
Chr6	7950341	7950404	4	0.23669	0.0519927	0.219665	-0.184698	0.3475
Chr6	7954147	7954341	11	0.443593	0.249259	0.56191	-0.194334	0.204194
Chr6	8042700	8042723	4	0.150376	0	0	-0.150376	0
Chr6	8068245	8068403	30	0.493224	0.156836	0.317982	-0.336387	0.0646339
Chr6	8098705	8098780	6	0.537247	0.364447	0.678359	-0.172801	NA
Chr6	8120097	8120199	12	0.317843	0.154013	0.484557	-0.16383	0.526548
Chr6	8178227	8178255	4	0.306548	0.114286	0.372816	-0.192262	0.748287
Chr6	8192325	8192431	7	0.319972	0.164471	0.514017	-0.155501	0.720736
Chr6	8207129	8207222	9	0.375804	0.16475	0.438395	-0.211053	0.288203
Chr6	8273194	8273342	12	0.521701	0.275407	0.527903	-0.246293	0.334021
Chr6	8291161	8291203	5	0.470868	0.164938	0.350286	-0.30593	0.521364
Chr6	8293877	8293915	4	0.543779	0.202778	0.372905	-0.341001	0.72797
Chr6	8392692	8392772	7	0.31118	0.136148	0.437523	-0.175032	0.694243
Chr6	8393746	8393753	4	0.575	0.195426	0.339871	-0.379574	0.438796
Chr6	8637057	8637156	10	0.673324	0.45499	0.675737	-0.218334	0.175986
Chr6	8789769	8789927	15	0.63984	0.436735	0.68257	-0.203104	0.48243
Chr6	8855290	8855334	4	0.605442	0.384921	0.635768	-0.220522	1
Chr6	8888647	8888729	10	0.388252	0.212735	0.547931	-0.175517	0.586063
Chr6	8893566	8893860	5	0.512916	0.258717	0.504405	-0.254199	0.657892
Chr6	8938757	8938783	5	0.741322	0.517041	0.697457	-0.224282	0.0876473
Chr6	8967706	8967734	6	0.234905	0.0136121	0.057947	-0.221293	0.370172
Chr6	8999463	8999609	17	0.362136	0.135461	0.374062	-0.226675	0.144857
Chr6	9155896	9155986	16	0.850454	0.461565	0.542728	-0.388889	0.479826
Chr6	9369978	9370047	7	0.536684	0.163316	0.304305	-0.373369	1.11955
Chr6	9570468	9570507	5	0.5	0.12619	0.252381	-0.37381	NA
Chr6	9600455	9600769	20	0.351979	0.191072	0.54285	-0.160907	0.0491833
Chr6	9728431	9728529	7	0.493343	0.339955	0.689084	-0.153388	0.00906244
Chr6	9732630	9732639	4	0.385897	0	0	-0.385897	0
Chr6	9807079	9807282	19	0.387126	0.206093	0.532368	-0.181033	0.346326
Chr6	9818784	9818819	6	0.242293	0.0622724	0.257013	-0.180021	0.0679945
Chr6	9930840	9930867	4	0.513053	0.276928	0.539764	-0.236125	0.445367
Chr6	9989194	9989365	8	0.314509	0.155143	0.493287	-0.159366	0.165895
Chr6	10007157	10007277	17	0.419197	0.222219	0.530108	-0.196977	0.420041
Chr6	10018565	10018638	9	0.29495	0.0820357	0.278134	-0.212915	0.110511
Chr6	10153183	10153253	6	0.456436	0.107143	0.234738	-0.349294	NA
Chr6	10193795	10193846	4	0.217495	0.00925926	0.0425722	-0.208236	2.48249
Chr6	10280790	10280798	5	0.475	0.0315152	0.0663477	-0.443485	0.101849
Chr6	10332991	10333134	12	0.322558	0.121561	0.376866	-0.200997	0.0793414
Chr6	10464807	10464864	4	0.445777	0.286531	0.642769	-0.159245	0.410002
Chr6	10469723	10469927	20	0.507683	0.256311	0.504864	-0.251372	0.178562
Chr6	10529953	10530001	4	0.62752	0.418194	0.666424	-0.209325	0.434218
Chr6	10554590	10554667	7	0.299154	0.144895	0.484349	-0.154259	0.258225
Chr6	10614831	10614974	10	0.406335	0.217243	0.534639	-0.189092	0.323051
Chr6	10854321	10854387	5	0.49435	0.303675	0.614291	-0.190675	0.733618
Chr6	10856170	10856243	5	0.414474	0.19081	0.460368	-0.223663	NA
Chr6	11014186	11014354	6	0.293678	0.14142	0.481547	-0.152258	0.253005
Chr6	11135395	11135503	10	0.609288	0.390067	0.6402	-0.219222	0.00544465
Chr6	11336680	11336710	5	0.411656	0.193085	0.469045	-0.218571	0.112235
Chr6	11369146	11369311	11	0.373217	0.165376	0.44311	-0.207841	0.417241
Chr6	11370900	11370993	8	0.352035	0.15696	0.445864	-0.195075	0.280146
Chr6	11377514	11377555	4	0.391403	0.193233	0.493694	-0.198169	3.24233
Chr6	11430794	11430878	6	0.457318	0.183781	0.401867	-0.273537	0.426018
Chr6	11515307	11515352	4	0.441504	0.222414	0.503765	-0.21909	0.723531
Chr6	11746246	11746341	14	0.336834	0.0815009	0.241962	-0.255333	0.0219716
Chr6	11803653	11803748	5	0.683584	0.473851	0.693187	-0.209733	1
Chr6	11843861	11843872	5	0.73125	0.171875	0.235043	-0.559375	NA
Chr6	11947267	11947340	6	0.465804	0.17217	0.36962	-0.293634	0.267501
Chr6	11995117	11995195	6	0.679218	0.321296	0.473038	-0.357922	16.5602
Chr6	11998945	11999101	9	0.535436	0.282068	0.526801	-0.253368	0.398739
Chr6	12115352	12115464	8	0.392461	0.230906	0.588353	-0.161555	0.70706
Chr6	12121476	12121537	8	0.499737	0.119776	0.239679	-0.37996	0.462304
Chr6	12152192	12152224	4	0.629416	0.412879	0.655971	-0.216537	0.200826
Chr6	12196243	12196407	6	0.399856	0.191117	0.477964	-0.20874	0.147351
Chr6	12209654	12209704	4	0.386364	0	0	-0.386364	NA
Chr6	12330987	12331016	4	0.419843	0.193182	0.460129	-0.226661	0.350686
Chr6	12391198	12391297	7	0.361119	0.159391	0.441381	-0.201728	0.202234
Chr6	12580297	12580453	11	0.614402	0.382368	0.622342	-0.232034	0.791802
Chr6	12609816	12609913	6	0.555353	0.345658	0.622411	-0.209695	0.270958
Chr6	12621491	12621597	9	0.570807	0.311286	0.545343	-0.259521	1.46605
Chr6	12642654	12642770	6	0.257716	0.107048	0.415373	-0.150668	0.302489
Chr6	12697946	12698087	8	0.560506	0.355111	0.633554	-0.205395	0.332227
Chr6	12705424	12705578	11	0.380592	0.148794	0.390953	-0.231799	0.56096
Chr6	12723768	12723862	4	0.354971	0.187335	0.527747	-0.167636	0.142158
Chr6	12748873	12749033	8	0.499968	0.334785	0.669613	-0.165183	0.531924
Chr6	12779304	12779380	5	0.401918	0.25006	0.622166	-0.151858	0.0366292
Chr6	12801608	12801640	4	0.289286	0.13547	0.468292	-0.153816	0.465174
Chr6	12968817	12968870	4	0.530567	0.308917	0.58224	-0.221649	0.0306168
Chr6	13021753	13021801	5	0.521906	0.225944	0.432921	-0.295962	0.157337
Chr6	13176265	13176477	8	0.424877	0.255306	0.600894	-0.169571	0.0268926
Chr6	13484522	13484545	5	0.423267	0.175758	0.41524	-0.24751	0.140238
Chr6	13651213	13651222	5	0.648926	0.314685	0.484932	-0.334241	0.106705
Chr6	13810060	13810118	11	0.695194	0.369412	0.531379	-0.325783	0.248624
Chr6	13979355	13979378	5	0.5132	0.323085	0.629549	-0.190115	0.51668
Chr6	14025240	14025293	10	0.578251	0.283857	0.490889	-0.294394	0.553763
Chr6	14043475	14043500	4	0.329263	0.0252747	0.0767614	-0.303989	0.252338
Chr6	14116879	14116936	6	0.351685	0.186397	0.530012	-0.165287	0.540984
Chr6	14146466	14146609	13	0.596002	0.284599	0.477514	-0.311403	NA
Chr6	14166472	14166494	4	0.480049	0.26744	0.557109	-0.212609	0.300778
Chr6	14178139	14178204	11	0.285598	0.124593	0.436254	-0.161005	0.229782
Chr6	14278914	14278921	4	0.466667	0	0	-0.466667	0
Chr6	14344499	14344586	8	0.293598	0.13072	0.445235	-0.162878	0.29407
Chr6	14346223	14346240	4	0.45	0.0147059	0.0326797	-0.435294	NA
Chr6	14346939	14347096	13	0.354303	0.171217	0.483249	-0.183086	0.0419344
Chr6	14407743	14407817	4	0.399778	0.176738	0.442091	-0.22304	0.38708
Chr6	14537573	14537598	6	0.607716	0.0185185	0.0304723	-0.589198	NA
Chr6	14554225	14554282	9	0.574405	0.13209	0.22996	-0.442315	0.380939
Chr6	14602318	14602373	6	0.449704	0.290852	0.646764	-0.158852	0.343838
Chr6	14604702	14604814	10	0.436754	0.186089	0.426073	-0.250665	0.273891
Chr6	14684345	14684404	6	0.63279	0.43836	0.692742	-0.19443	0.0300973
Chr6	14685391	14685418	4	0.666667	0.287879	0.431818	-0.378788	NA
Chr6	14856635	14856679	8	0.589862	0.244579	0.414638	-0.345283	0.0424904
Chr6	14873409	14873514	6	0.422033	0.235584	0.558213	-0.186449	0.54093
Chr6	14876172	14876270	4	0.544239	0.270443	0.49692	-0.273796	0.236587
Chr6	15040154	15040165	4	1	0.05	0.05	-0.95	NA
Chr6	15116185	15116382	16	0.283757	0.0967793	0.341065	-0.186977	0.268088
Chr6	15272275	15272303	4	0.457197	0.0331439	0.0724938	-0.424053	0.37571
Chr6	15297310	15297410	11	0.484562	0.203135	0.419213	-0.281427	175.388
Chr6	15342917	15342990	13	0.382419	0.138187	0.361349	-0.244233	0.311188
Chr6	15386845	15386956	4	0.377933	0.226914	0.600408	-0.151019	0.375186
Chr6	15397288	15397330	4	0.603968	0.286872	0.474979	-0.317096	0.915051
Chr6	15459204	15459229	4	0.421284	0.138592	0.328976	-0.282692	0.900141
Chr6	15512019	15512044	5	0.505556	0.188889	0.373626	-0.316667	1
Chr6	15541093	15541236	21	0.554409	0.352854	0.636451	-0.201555	0.316161
Chr6	15547898	15547982	4	0.272372	0.112974	0.414779	-0.159398	2.55132
Chr6	15561621	15561642	6	0.392196	0.0672314	0.171423	-0.324964	0.287604
Chr6	15567875	15567923	4	0.621186	0.285714	0.459949	-0.335472	NA
Chr6	15655623	15655672	5	0.379496	0.192263	0.506627	-0.187233	0.0760773
Chr6	15875216	15875247	5	0.5875	0.104167	0.177305	-0.483333	0
Chr6	15960531	15960552	4	0.207268	0.032239	0.155542	-0.175029	0.300545
Chr6	16063713	16063789	6	0.424269	0.0922601	0.217457	-0.332009	0.548127
Chr6	16091140	16091153	4	0.378307	0.0351852	0.093007	-0.343122	0.597029
Chr6	16698743	16698850	5	0.461772	0.109033	0.236117	-0.35274	0.513678
Chr6	16771835	16771883	5	0.594444	0.2375	0.399533	-0.356944	1
Chr6	16773933	16773945	4	0.5	0.0392157	0.0784314	-0.460784	0.370437
Chr6	16778445	16778505	8	0.538897	0.259857	0.482201	-0.27904	0.389165
Chr6	16782253	16782263	5	0.290833	0.00869565	0.0298991	-0.282138	0.206205
Chr6	16825247	16825289	4	0.535471	0.363099	0.678093	-0.172372	0.242976
Chr6	16873568	16873629	5	0.47328	0.27029	0.571099	-0.20299	0.272904
Chr6	16956021	16956119	5	0.373685	0.196612	0.526142	-0.177074	0.0184661
Chr6	16981119	16981158	7	0.689236	0.356643	0.517447	-0.332593	1
Chr6	17028376	17028533	20	0.292799	0.123095	0.420407	-0.169704	0.0791882
Chr6	17176724	17176830	7	0.340484	0.178456	0.524125	-0.162028	0.902788
Chr6	17335838	17335878	5	0.469311	0.194302	0.414016	-0.275009	2.73646
Chr6	17439148	17439168	4	0.22735	0	0	-0.22735	NA
Chr6	17545163	17545195	6	0.282541	0.0610256	0.215989	-0.221515	0.216674
Chr6	17546062	17546178	9	0.613027	0.275333	0.449137	-0.337694	0.132258
Chr6	17598732	17598741	4	0.301743	0.0714286	0.23672	-0.230314	0.0574705
Chr6	17618960	17619019	6	0.45836	0.194213	0.423714	-0.264147	0.520012
Chr6	17640051	17640209	5	0.24349	0.0922269	0.378771	-0.151263	0.587478
Chr6	17965131	17965270	7	0.34637	0.0638114	0.184229	-0.282558	0.651874
Chr6	17975030	17975134	6	0.421429	0.264734	0.628183	-0.156694	0.532502
Chr6	17976754	17977058	7	0.292474	0.138133	0.47229	-0.154341	0.728105
Chr6	17988511	17988534	4	0.390741	0.0119048	0.0304672	-0.378836	0.213292
Chr6	18069019	18069064	6	0.594973	0.354598	0.59599	-0.240375	0.383087
Chr6	18115286	18115376	4	0.391603	0.119709	0.305689	-0.271894	0.125473
Chr6	18138538	18138648	11	0.191923	0.0384038	0.2001	-0.153519	0.139122
Chr6	18166155	18166191	7	0.749408	0.275183	0.367201	-0.474225	5.59292
Chr6	18326089	18326109	4	0.342014	0.031746	0.0928209	-0.310268	0.673321
Chr6	18367222	18367249	4	0.449406	0.297954	0.662994	-0.151452	0.0892085
Chr6	18371443	18371550	8	0.305996	0.147362	0.481583	-0.158633	0.0526518
Chr6	18453539	18453618	7	0.658576	0.3127	0.474812	-0.345876	0
Chr6	18461508	18461518	4	0.398625	0.116667	0.292673	-0.281958	0.139533
Chr6	18476989	18477002	4	0.566082	0.151648	0.267891	-0.414434	0.603531
Chr6	18500917	18500957	4	0.303365	0.0591146	0.194863	-0.244251	0.668012
Chr6	18587182	18587411	5	0.388	0.187952	0.484413	-0.200048	0.389917
Chr6	18657415	18657500	5	0.324234	0.144954	0.447064	-0.179281	1.37475
Chr6	18704014	18704062	4	0.430317	0.234778	0.545593	-0.195539	0.274263
Chr6	18835902	18836177	19	0.335939	0.174907	0.520652	-0.161032	0.0148609
Chr6	18893746	18893891	13	0.450309	0.283507	0.629584	-0.166801	0.301494
Chr6	19311294	19311324	6	0.522868	0.322677	0.61713	-0.200191	1.54684
Chr6	19339925	19339975	5	0.337504	0.158184	0.468688	-0.17932	0.119875
Chr6	19340429	19340592	8	0.323753	0.138552	0.427956	-0.185201	0.944554
Chr6	19539698	19539763	8	0.356671	0.18272	0.512294	-0.17395	0.304078
Chr6	19588844	19588875	4	0.565657	0.229167	0.405134	-0.33649	NA
Chr6	19732104	19732156	6	0.303843	0.0722944	0.237934	-0.231548	0.0470872
Chr6	19782790	19782918	10	0.263244	0.109024	0.414157	-0.15422	0.152559
Chr6	19843880	19844005	4	0.413381	0.24401	0.590277	-0.169372	0.280434
Chr6	20296713	20296805	7	0.55506	0.0671296	0.120941	-0.48793	NA
Chr6	20361072	20361257	8	0.245236	0.0907883	0.370207	-0.154448	0.60277
Chr6	20376408	20376439	4	0.516944	0.356209	0.689067	-0.160735	0.627296
Chr6	20377155	20377298	6	0.470983	0.240588	0.510821	-0.230395	0.116871
Chr6	20379730	20379928	21	0.479881	0.28878	0.601774	-0.191101	0.0373994
Chr6	20440114	20440133	5	0.813082	0.419268	0.515652	-0.393814	0.201637
Chr6	20603948	20604054	7	0.489603	0.322737	0.659181	-0.166866	4.87326
Chr6	20890038	20890272	12	0.446138	0.265858	0.59591	-0.18028	0.013403
Chr6	20997226	20997305	5	0.41206	0.14986	0.363686	-0.2622	0.138151
Chr6	21018722	21018851	9	0.407522	0.219921	0.539653	-0.187602	0.250052
Chr6	21042772	21042831	6	0.55976	0.374723	0.669435	-0.185037	0.0941752
Chr6	21090034	21090226	14	0.366083	0.180786	0.493838	-0.185297	0.434445
Chr6	21097094	21097143	5	0.527304	0.338068	0.641125	-0.189236	14.5035
Chr6	21146148	21146239	9	0.561323	0.279736	0.498351	-0.281587	0.431552
Chr6	21199874	21199932	4	0.459154	0.302025	0.657786	-0.157129	0.197751
Chr6	21200603	21200667	9	0.506862	0.25672	0.506489	-0.250142	0.245633
Chr6	21219581	21219604	4	0.656481	0.127778	0.19464	-0.528704	NA
Chr6	21244320	21244381	7	0.321529	0.0524026	0.162979	-0.269127	0.0762537
Chr6	21319926	21319961	6	0.509462	0.35566	0.698108	-0.153802	0.110772
Chr6	21392819	21392864	4	0.199385	0.0333104	0.167066	-0.166074	0.41531
Chr6	21606347	21606360	4	0.8	0	0	-0.8	NA
Chr6	21640003	21640045	6	0.433446	0.0965227	0.222687	-0.336923	0.492859
Chr6	21706149	21706186	4	0.378891	0.152145	0.401555	-0.226745	0.342508
Chr6	21801386	21801406	4	0.277223	0.0693878	0.250296	-0.207835	0.0944241
Chr6	21802407	21802455	8	0.366737	0.0790796	0.21563	-0.287657	0.0631231
Chr6	21966857	21966904	5	0.971429	0.309524	0.318627	-0.661905	NA
Chr6	22045019	22045077	6	0.378571	0.113084	0.298713	-0.265487	NA
Chr6	22069653	22069872	13	0.52996	0.313286	0.591151	-0.216674	0.62474
Chr6	22112464	22112563	16	0.585316	0.206307	0.352472	-0.379008	0.616949
Chr6	22259472	22259516	5	0.642085	0.328926	0.512277	-0.31316	0.139488
Chr6	22265440	22265520	4	0.287095	0.0830045	0.289119	-0.20409	0.472561
Chr6	22289531	22289588	10	0.749052	0.332162	0.443443	-0.41689	0.190189
Chr6	22372735	22372766	10	0.631324	0.196329	0.31098	-0.434995	0.307788
Chr6	22432452	22432491	6	0.64436	0.23092	0.358371	-0.41344	0.703901
Chr6	22453297	22453322	4	0.555245	0.357036	0.643025	-0.198209	0.103285
Chr6	22459130	22459307	11	0.40216	0.203981	0.507214	-0.198179	0.852343
Chr6	22516260	22516273	4	0.620047	0.238415	0.384511	-0.381632	0.355612
Chr6	22560489	22560641	13	0.511836	0.23211	0.453485	-0.279726	0.279263
Chr6	22603935	22603953	4	0.283514	0	0	-0.283514	0
Chr6	22720563	22720584	4	0.351972	0.172788	0.490914	-0.179184	0.514355
Chr6	23059380	23059548	29	0.368014	0.114843	0.31206	-0.253171	0.143765
Chr6	23140514	23140526	4	0.615143	0.312353	0.507773	-0.30279	0.33784
Chr6	23264200	23264259	4	0.36354	0.204853	0.563494	-0.158687	0.120225
Chr6	23349561	23349635	6	0.489044	0.20682	0.422906	-0.282224	0.240573
Chr6	23401581	23401699	9	0.532615	0.264269	0.496173	-0.268346	0.191598
Chr6	23422910	23422994	5	0.459682	0.176238	0.383392	-0.283444	0.0179085
Chr6	23423915	23423932	4	0.625	0.0969048	0.155048	-0.528095	NA
Chr6	23435905	23436033	9	0.373743	0.161964	0.433357	-0.211779	0.172674
Chr6	23445887	23445947	5	0.581527	0.272621	0.468802	-0.308906	0.194172
Chr6	23593066	23593177	4	0.510096	0.326165	0.639419	-0.183931	0.316169
Chr6	23599504	23599526	4	0.389434	0.0771284	0.198053	-0.312305	0.556109
Chr6	23604757	23604769	4	0.553439	0.278533	0.503277	-0.274906	0.571113
Chr6	23836849	23836938	4	0.565273	0.326124	0.576932	-0.239149	0.659457
Chr6	24060345	24060410	4	0.42262	0.254867	0.603064	-0.167753	0.44349
Chr6	24063253	24063269	4	0.4651	0.214685	0.46159	-0.250414	0.194516
Chr6	24214465	24214544	13	0.695159	0.28019	0.403059	-0.414969	0.167071
Chr6	24271716	24271772	6	0.30794	0.146757	0.476576	-0.161183	0.113502
Chr6	24319424	24319438	4	0.408929	0.0444011	0.108579	-0.364527	0.0868373
Chr6	24323929	24324013	6	0.385345	0.21856	0.56718	-0.166785	0.60415
Chr6	24333860	24333938	5	0.271945	0.105657	0.388522	-0.166288	0.284103
Chr6	24430336	24430346	4	0.75	0.0444444	0.0592593	-0.705556	NA
Chr6	24466737	24466829	10	0.487138	0.274231	0.562943	-0.212907	0.195072
Chr6	24900371	24900426	5	0.607576	0.271537	0.446918	-0.336039	0.051972
Chr6	24905594	24906018	15	0.434016	0.241128	0.555573	-0.192889	1.42061
Chr6	25251197	25251263	9	0.318615	0.0277778	0.087183	-0.290837	1.19853
Chr6	25379300	25379485	13	0.411155	0.258735	0.629286	-0.152421	0.265575
Chr6	25411460	25411520	4	0.244457	0.0898121	0.367394	-0.154645	0.329445
Chr6	25413820	25413952	5	0.531109	0.302169	0.56894	-0.22894	0.298444
Chr6	25525358	25525377	6	0.571429	0.0659341	0.115385	-0.505495	NA
Chr6	25526155	25526180	7	0.489945	0.245777	0.501641	-0.244168	0.763542
Chr6	25598585	25598634	5	0.325145	0.117647	0.361829	-0.207498	0.290248
Chr6	25662413	25662471	9	0.626238	0.467702	0.746845	-0.158535	0.0666625
Chr6	25663720	25663803	7	0.350197	0.171177	0.488802	-0.17902	0.177843
Chr6	25675715	25675762	4	0.345789	0.18883	0.546084	-0.156959	0.127512
Chr6	25682527	25682567	5	0.493991	0.196324	0.397423	-0.297667	1.12942
Chr6	25794743	25794781	4	0.398016	0.114286	0.287139	-0.28373	NA
Chr6	25831699	25831737	4	0.333663	0.0690883	0.20706	-0.264574	0.218176
Chr6	25844988	25845110	11	0.435978	0.166218	0.381254	-0.26976	0.00108436
Chr6	25859394	25859462	5	0.454335	0.232692	0.512161	-0.221642	1
Chr6	26143409	26143648	9	0.405626	0.233793	0.576375	-0.171833	0.0722267
Chr6	26188148	26188296	4	0.429606	0.127278	0.296267	-0.302328	0
Chr6	26269605	26269658	6	0.484816	0.290469	0.599132	-0.194347	0.162567
Chr6	26289346	26289406	4	0.653668	0.396633	0.606781	-0.257035	0.573105
Chr6	26305864	26305904	6	0.579004	0.334843	0.578309	-0.244161	1.27783
Chr6	26475123	26475184	5	0.424753	0.232682	0.547804	-0.192072	0.101038
Chr6	26663098	26663363	4	0.457576	0.303199	0.66262	-0.154377	2.47483
Chr6	26706186	26706203	4	0.480159	0.1	0.208264	-0.380159	NA
Chr6	26823377	26823521	22	0.384372	0.15768	0.410227	-0.226692	0.0848548
Chr6	26893187	26893275	8	0.522819	0.223067	0.426663	-0.299751	0.200515
Chr6	26958298	26958354	5	0.515058	0.266674	0.517755	-0.248384	0.67911
Chr6	27042234	27042250	4	0.658252	0.420465	0.63876	-0.237787	1.53307
Chr6	27113998	27114166	8	0.386211	0.211332	0.547193	-0.174879	1.79459
Chr6	27174793	27174901	7	0.372325	0.181231	0.486755	-0.191094	0.185636
Chr6	27246550	27246777	10	0.390009	0.157227	0.403137	-0.232782	1.54918
Chr6	27396686	27396692	4	0.448269	0.246363	0.549587	-0.201906	0.449694
Chr6	27439010	27439389	36	0.313283	0.15287	0.48796	-0.160413	0.400553
Chr6	27530038	27530228	4	0.452638	0.266178	0.58806	-0.18646	0.182648
Chr6	27570856	27570887	4	0.346555	0.0857631	0.247473	-0.260792	0.00827872
Chr6	27638780	27638863	7	0.311441	0.151833	0.487517	-0.159608	0.111808
Chr6	27686982	27687030	6	0.325792	0.109757	0.336894	-0.216035	0.480049
Chr6	27732829	27732906	8	0.580239	0.25877	0.445972	-0.321469	0.190624
Chr6	27739155	27739192	5	0.279067	0.108824	0.389955	-0.170244	0.0638454
Chr6	27787524	27787570	6	0.329707	0.123846	0.375623	-0.205861	0.128883
Chr6	27921994	27922027	4	0.330736	0.0858073	0.259444	-0.244929	0.31509
Chr6	28131639	28131685	4	0.41304	0.250088	0.605481	-0.162952	0.208408
Chr6	28186733	28186910	25	0.450225	0.163687	0.363566	-0.286539	0.391573
Chr6	28569027	28569114	10	0.529554	0.333625	0.63001	-0.19593	0.229452
Chr6	28581854	28581917	4	0.451691	0.1805	0.399609	-0.271191	0.0337119
Chr6	28596522	28596743	10	0.384162	0.233261	0.607195	-0.150901	0.0829916
Chr6	28604094	28604128	5	0.675926	0.338889	0.50137	-0.337037	0.463307
Chr6	28663908	28663974	9	0.50376	0.183177	0.363619	-0.320584	0.284941
Chr6	28677599	28677807	30	0.61428	0.293343	0.47754	-0.320936	0.0658725
Chr6	28880625	28880705	6	0.386584	0.168888	0.436872	-0.217696	0.300123
Chr6	28954667	28954853	13	0.283177	0.129572	0.457567	-0.153605	0.176577
Chr6	29122913	29122942	4	0.357175	0.148385	0.415441	-0.20879	0.17564
Chr6	29425357	29425550	13	0.332688	0.171889	0.516668	-0.160798	0.132563
Chr6	29442447	29442507	5	0.410464	0.210983	0.51401	-0.199482	0.473019
Chr6	29466380	29466506	6	0.299264	0.138596	0.463123	-0.160668	0.169118
Chr6	29544362	29544458	6	0.322488	0.0995215	0.308605	-0.222967	2.34886
Chr6	29696717	29696794	5	0.499282	0.342544	0.686073	-0.156738	3.03465
Chr6	29810275	29810365	4	0.43291	0.271965	0.628227	-0.160944	0.890808
Chr6	29840937	29841090	17	0.368968	0.154226	0.417992	-0.214742	0.150082
Chr6	29980842	29980929	4	0.277778	0.0972222	0.35	-0.180556	NA
Chr6	30135044	30135188	4	0.306809	0.139852	0.455827	-0.166957	0.247374
Chr6	30198109	30198261	17	0.453339	0.11711	0.258327	-0.336229	0.326479
Chr6	30537678	30537919	19	0.373277	0.189814	0.508505	-0.183464	0.11455
Chr6	30853507	30853523	6	0.659259	0.114316	0.173401	-0.544943	0.0421812
Chr6	30860123	30860246	11	0.400524	0.218897	0.546528	-0.181626	1.10739
Chr6	30891403	30891602	9	0.350524	0.135324	0.386063	-0.2152	0.110356
Chr6	30987340	30987478	16	0.353408	0.164097	0.464328	-0.189311	0.805763
Chr6	31052744	31052791	5	0.184524	0.00549451	0.0297767	-0.179029	0.104402
Chr6	31125765	31125793	4	0.238834	0.0239185	0.100147	-0.214915	0.319725
Chr6	31315080	31315126	7	0.43143	0.206554	0.478766	-0.224876	0.120751
Chr6	31362916	31362991	6	0.318254	0.0398657	0.125264	-0.278388	0.452539
Chr6	31366017	31366285	6	0.431239	0.279069	0.647132	-0.15217	0.484225
Chr6	31734883	31734902	4	0.297505	0.144328	0.485128	-0.153177	0.72842
Chr6	31910261	31910408	16	0.534775	0.379524	0.709689	-0.155251	0.241353
Chr6	32150877	32150916	6	0.579699	0.402047	0.693544	-0.177652	NA
Chr6	32152630	32152693	6	0.537211	0.294628	0.54844	-0.242583	1.53803
Chr6	32164592	32164779	4	0.229823	0.0781004	0.339829	-0.151722	0.644299
Chr6	32426228	32426266	6	0.741447	0.48267	0.650984	-0.258777	0.474366
Chr6	32440474	32440549	6	0.631579	0.351196	0.556061	-0.280383	1
Chr6	32580628	32580744	13	0.520592	0.267007	0.51289	-0.253586	NA
Chr6	32677819	32677847	6	0.678571	0.113379	0.167084	-0.565193	NA
Chr6	32867739	32867819	4	0.618704	0.461503	0.745918	-0.157201	0.897512
Chr6	32892324	32892349	8	0.399144	0.0455201	0.114044	-0.353624	0.468542
Chr6	32899480	32899495	5	0.473637	0.113303	0.239219	-0.360334	0.388782
Chr6	32984579	32984634	15	0.611792	0.182531	0.298355	-0.429261	0.224996
Chr6	33058597	33058637	6	0.651852	0.0138889	0.0213068	-0.637963	NA
Chr6	33186656	33186685	5	0.367504	0.0420996	0.114555	-0.325404	0.741404
Chr6	33259304	33259332	4	0.448108	0.189249	0.422329	-0.258859	0.127019
Chr6	33272657	33272713	12	0.235507	0.0290786	0.123473	-0.206428	0.202326
Chr6	33564272	33564352	7	0.500766	0.288954	0.577025	-0.211811	0.0981026
Chr6	33566295	33566942	58	0.359486	0.120837	0.336139	-0.238649	0.00354445
[truncated: 302 more rows]
