# Supplementary material for: Downregulation of RdDM during strawberry fruit ripening
Source: Genome Biol. 2018 Dec 4;19:212. doi: 10.1186/s13059-018-1587-x (PMC6280534; doi:10.1186/s13059-018-1587-x)
Supplement: Supplementary file 4 — Table S3. Expression of genes involved in DNA methylation and demethylation during ripening process. (XLSX 17 kb) [file 13059_2018_1587_MOESM4_ESM.xlsx]

## Sheet: S3
Table S3. Expression of genes involved in DNA methylation and demethylation during ripening process.
		FPKM						Diffrential expression (DESeq)
gene	ID	Fa1_rep1	Fa1_rep2	Fa2_rep1	Fa2_rep2	Fa3_rep1	Fa3_rep2	Fa1.vs.Fa2.log2fc	Fa1.vs.Fa2.adj.p	Fa1.vs.Fa3.log2fc	Fa1.vs.Fa3.adj.p
gene07657-v1.0-hybrid.v1.1	AGO4	111.546	111.256	99.5089	100.266	78.5225	83.6041	-0.15111	0.874337	-0.502636	4.91098e-06
gene16926-v1.0-hybrid.v1.1	AGO6	12.8962	14.2732	10.4825	11.574	8.911	8.86781	-0.294408	0.694405	-0.658822	0.00192617
gene16928-v1.0-hybrid.v1.1	AGO6	7.38078	8.09464	6.16929	6.26786	4.17211	4.99796	-0.310705	0.341726	-0.79961	0.00145577
gene15481-v1.0-hybrid.v1.1	DCL3	17.0571	16.5157	12.8009	13.2675	10.2837	11.8128	-0.356068	0.0649785	-0.645643	2.32519e-07
gene32373-v1.0-hybrid.v1.1	POLIV	2.88638	2.89377	1.93639	2.11687	1.52122	1.83901	-0.499336	0.142175	-0.819282	4.97515e-05
gene14287-v1.0-hybrid.v1.1	POLV	9.95061	10.0082	7.97929	8.52107	6.08162	6.26916	-0.267298	0.347717	-0.737576	4.54179e-10
gene32159-v1.0-hybrid.v1.1	RDR2	8.36504	8.94272	8.03549	7.35332	6.51453	6.40814	-0.169834	0.978726	-0.470088	0.00496269
gene13664-v1.0-hybrid.v1.1	CMT2	2.8428	2.58625	2.03941	2.334	1.694	2.23737	-0.303974	0.85072	-0.498686	0.079795
gene10077-v1.0-hybrid.v1.1	CMT3	31.0548	31.8574	22.6361	20.9404	20.9244	23.6502	-0.525023	0.00028767	-0.541226	0.00134903
gene15171-v1.0-hybrid.v1.1	CMT3	8.82506	8.89679	5.8641	5.82358	5.17208	4.46102	-0.591628	0.0483636	-0.922457	4.85473e-06
gene06047-v1.0-hybrid.v1.1	DRM1	5.27982	4.81982	6.04673	5.52564	6.19981	6.22376	0.203021	1	0.250498	0.493896
gene17910-v1.0-hybrid.v1.1	DRM3	6.5335	5.92508	4.57259	4.33338	4.39881	4.70194	-0.474626	0.153704	-0.492837	0.0263248
gene28439-v1.0-hybrid.v1.1	DRM1	90.5725	86.4823	76.856	74.7373	72.1151	72.733	-0.218198	0.417945	-0.334965	0.00301369
gene13037-v1.0-hybrid.v1.1	MET1	20.264	21.2021	18.7221	18.0578	18.5988	19.5169	-0.167729	0.80053	-0.167585	0.59763
gene11690-v1.0-hybrid.v1.1	DNMT2	10.709	12.128	9.246	11.314	10.278	11.282	-0.141676	1	-0.130521	1
gene01635-v1.0-hybrid.v1.1	DME1	33.7264	34.1969	32.4727	32.1697	25.7395	28.7851	-0.0661493	1	-0.362483	0.0415349
gene11785-v1.0-hybrid.v1.1	ROS1	1.57423	1.73992	1.97944	1.62882	1.86676	2.01467	0.127235	1	0.183966	1
gene30143-v1.0-hybrid.v1.1	ROS1	75.1726	79.2925	71.5579	71.5781	40.6748	45.8551	-0.104886	1	-0.881614	7.40334e-07
gene30462-v1.0-hybrid.v1.1	ROS1	18.4772	19.2015	15.7842	17.0432	9.6042	10.7034	-0.191647	0.83441	-0.936013	3.05193e-09
gene27227-v1.0-hybrid.v1.1	IDM1	3.48811	3.50999	3.05691	2.78888	2.24703	2.5165	-0.254581	0.753372	-0.603707	0.00120065
gene21977-v1.0-hybrid.v1.1	IDM2	8.84506	9.46542	8.87313	10.2339	8.53635	8.88655	0.0684748	1	-0.118712	1
gene31466-v1.0-hybrid.v1.1	IDM3	6.11883	5.22714	4.46984	4.97424	5.29073	5.39492	-0.250082	1	-0.125904	1
