# Supplementary material for: Downregulation of RdDM during strawberry fruit ripening
Source: Genome Biol. 2018 Dec 4;19:212. doi: 10.1186/s13059-018-1587-x (PMC6280534; doi:10.1186/s13059-018-1587-x)
Supplement: Supplementary file 5 — Table S4. Genomic coordinates of 370,630 24-nt siRNA clusters in strawberry fruits. (XLSX 7562 kb) [file 13059_2018_1587_MOESM5_ESM.xlsx]

## Sheet: S4 siRNA cluster
Table S4. 370,630 24-nt siRNA clusters in strawberry fruits.
chr	start	end
Chr1	917	992
Chr1	1096	1134
Chr1	1770	1795
Chr1	4335	4358
Chr1	4426	4459
Chr1	4628	4652
Chr1	4703	4742
Chr1	4885	4908
Chr1	4956	5005
Chr1	5050	5073
Chr1	5226	5253
Chr1	5429	5452
Chr1	5477	5500
Chr1	5527	5665
Chr1	5768	5835
Chr1	5937	5962
Chr1	5965	5988
Chr1	6021	6091
Chr1	6112	6171
Chr1	6276	6310
Chr1	6376	6399
Chr1	6414	6438
Chr1	6476	6519
Chr1	6647	6676
Chr1	8058	8105
Chr1	8495	8533
Chr1	8541	8582
Chr1	9540	9579
Chr1	9764	9799
Chr1	9873	9896
Chr1	10061	10089
Chr1	10116	10148
Chr1	10164	10202
Chr1	10286	10319
Chr1	10333	10356
Chr1	10416	10471
Chr1	10687	10718
Chr1	11130	11172
Chr1	11412	11446
Chr1	11469	11510
Chr1	11552	11575
Chr1	11587	11610
Chr1	11682	11705
Chr1	11886	11941
Chr1	13799	13822
Chr1	13832	13855
Chr1	13897	13940
Chr1	15639	15665
Chr1	15693	15725
Chr1	15740	15782
Chr1	15826	15849
Chr1	16107	16130
Chr1	17265	17288
Chr1	17744	17767
Chr1	18301	18336
Chr1	18416	18439
Chr1	18579	18619
Chr1	18636	18696
Chr1	18702	18787
Chr1	18906	18967
Chr1	19021	19044
Chr1	19140	19165
Chr1	19212	19322
Chr1	19447	19582
Chr1	19620	19648
Chr1	19667	19696
Chr1	19699	19776
Chr1	19789	19838
Chr1	19863	19919
Chr1	19922	19962
Chr1	20295	20320
Chr1	20340	20367
Chr1	20373	20447
Chr1	20468	20510
Chr1	20528	20620
Chr1	20742	20768
Chr1	20791	20841
Chr1	20858	20893
Chr1	20944	20978
Chr1	21028	21065
Chr1	21076	21099
Chr1	21120	21171
Chr1	21244	21267
Chr1	21279	21310
Chr1	21366	21409
Chr1	21436	21459
Chr1	21646	21682
Chr1	21706	21755
Chr1	21864	21887
Chr1	21911	21953
Chr1	22159	22192
Chr1	22599	22625
Chr1	22959	23060
Chr1	23091	23115
Chr1	23602	23625
Chr1	23698	23838
Chr1	23858	23889
Chr1	23913	24043
Chr1	24049	24144
Chr1	24164	24235
Chr1	24255	24279
Chr1	24293	24333
Chr1	24413	24450
Chr1	24463	24563
Chr1	24617	24640
Chr1	24642	24696
Chr1	24733	24903
Chr1	25027	25073
Chr1	25083	25133
Chr1	25160	25187
Chr1	25306	25329
Chr1	25334	25391
Chr1	25423	25449
Chr1	25477	25520
Chr1	25536	25559
Chr1	25566	25591
Chr1	25672	25710
Chr1	25967	26001
Chr1	26162	26250
Chr1	26261	26292
Chr1	26411	26444
Chr1	26478	26520
Chr1	27251	27274
Chr1	27421	27487
Chr1	27494	27546
Chr1	27655	27706
Chr1	27754	27786
Chr1	27817	27840
Chr1	27935	27969
Chr1	28192	28215
Chr1	28235	28300
Chr1	28374	28399
Chr1	28422	28446
Chr1	28493	28562
Chr1	28597	28631
Chr1	28646	28689
Chr1	30283	30335
Chr1	30812	30835
Chr1	31152	31183
Chr1	31217	31244
Chr1	31382	31407
Chr1	31892	31948
Chr1	32390	32427
Chr1	32508	32534
Chr1	32557	32608
Chr1	32634	32666
Chr1	32704	32727
Chr1	32790	32843
Chr1	32973	33019
Chr1	33483	33506
Chr1	33770	33795
Chr1	33886	33914
Chr1	34923	34948
Chr1	35974	36043
Chr1	36048	36080
Chr1	36672	36695
Chr1	36717	36759
Chr1	37362	37385
Chr1	37579	37614
Chr1	37678	37709
Chr1	37736	37763
Chr1	37780	37814
Chr1	37840	37874
Chr1	37944	37989
Chr1	38037	38064
Chr1	38789	38812
Chr1	40188	40215
Chr1	40252	40279
Chr1	40322	40350
Chr1	40361	40392
Chr1	40515	40552
Chr1	41364	41440
Chr1	41766	41789
Chr1	42587	42621
Chr1	42897	42939
Chr1	43187	43242
Chr1	43256	43279
Chr1	44038	44061
Chr1	44225	44248
Chr1	44291	44324
Chr1	44512	44535
Chr1	44737	44770
Chr1	44817	44846
Chr1	44945	44971
Chr1	45258	45299
Chr1	45604	45644
Chr1	45868	45896
Chr1	46217	46240
Chr1	46316	46358
Chr1	46392	46415
Chr1	46431	46472
Chr1	46508	46570
Chr1	47258	47367
Chr1	47598	47643
Chr1	47657	47738
Chr1	47755	47879
Chr1	47885	47930
Chr1	50589	50612
Chr1	52027	52119
Chr1	52132	52187
Chr1	52281	52305
Chr1	52349	52402
Chr1	52426	52449
Chr1	52534	52596
Chr1	52608	52631
Chr1	52637	52678
Chr1	52717	52793
Chr1	52812	52960
Chr1	52967	53072
Chr1	53245	53268
Chr1	53284	53307
Chr1	53365	53394
Chr1	53453	53501
Chr1	53635	53658
Chr1	53712	53737
Chr1	53781	53826
Chr1	53959	53998
Chr1	54008	54041
Chr1	54070	54182
Chr1	54242	54316
Chr1	55860	55891
Chr1	55926	55949
Chr1	55963	56000
Chr1	56131	56174
Chr1	56179	56241
Chr1	56248	56304
Chr1	56393	56443
Chr1	56450	56474
Chr1	56970	57004
Chr1	57015	57040
Chr1	57088	57111
Chr1	57176	57278
Chr1	57287	57313
Chr1	57725	57748
Chr1	57761	57790
Chr1	57839	57871
Chr1	57877	57915
Chr1	60170	60210
Chr1	60273	60306
Chr1	60389	60416
Chr1	60469	60512
Chr1	61554	61654
Chr1	61785	61831
Chr1	61922	61958
Chr1	62129	62181
Chr1	63176	63209
Chr1	63365	63433
Chr1	63521	63544
Chr1	63576	63637
Chr1	63689	63712
Chr1	63871	63900
Chr1	63914	63961
Chr1	63978	64004
Chr1	64048	64073
Chr1	64141	64186
Chr1	64230	64253
Chr1	64348	64408
Chr1	64464	64534
Chr1	64570	64613
Chr1	64635	64701
Chr1	64927	64972
Chr1	65032	65058
Chr1	65064	65087
Chr1	65179	65209
Chr1	65527	65551
Chr1	65748	65798
Chr1	65831	65912
Chr1	66013	66036
Chr1	66037	66078
Chr1	66122	66177
Chr1	66199	66233
Chr1	66283	66307
Chr1	66366	66417
Chr1	66427	66475
Chr1	69390	69436
Chr1	69665	69712
Chr1	69894	69917
Chr1	69921	69966
Chr1	69972	70038
Chr1	70058	70092
Chr1	76052	76091
Chr1	76104	76127
Chr1	76211	76249
Chr1	76303	76336
Chr1	76535	76558
Chr1	77039	77062
Chr1	77316	77339
Chr1	78199	78222
Chr1	78290	78320
Chr1	78403	78465
Chr1	78480	78600
Chr1	78624	78669
Chr1	81613	81653
Chr1	86401	86424
Chr1	91422	91473
Chr1	91537	91765
Chr1	91814	92087
Chr1	92098	92236
Chr1	92885	92908
Chr1	92982	93009
Chr1	99098	99121
Chr1	99145	99168
Chr1	99929	99960
Chr1	100240	100355
Chr1	101131	101190
Chr1	101211	101236
Chr1	110148	110171
Chr1	112126	112149
Chr1	116783	116830
Chr1	117066	117091
Chr1	118073	118108
Chr1	118614	118637
Chr1	118881	118906
Chr1	121517	121545
Chr1	121876	121899
Chr1	122770	122798
Chr1	122891	122941
Chr1	122976	122999
Chr1	123253	123286
Chr1	123437	123465
Chr1	123535	123585
Chr1	123663	123722
Chr1	124638	124667
Chr1	124699	124722
Chr1	124751	124784
Chr1	124791	124823
Chr1	124978	125001
Chr1	125210	125252
Chr1	125273	125309
Chr1	125467	125490
Chr1	125499	125533
Chr1	125556	125592
Chr1	125620	125658
Chr1	125679	125702
Chr1	128020	128043
Chr1	129480	129516
Chr1	129900	129936
Chr1	132814	132837
Chr1	133816	133839
Chr1	134865	134891
Chr1	134944	134975
Chr1	135645	135668
Chr1	136205	136228
Chr1	142144	142170
Chr1	143742	143767
Chr1	143823	143847
Chr1	144454	144500
Chr1	144571	144674
Chr1	145424	145508
Chr1	145576	145609
Chr1	145668	145707
Chr1	145961	145985
Chr1	146265	146296
Chr1	148675	148698
Chr1	148784	148836
Chr1	148975	149017
Chr1	153408	153431
Chr1	154583	154611
Chr1	154981	155004
Chr1	155818	155860
Chr1	156286	156309
Chr1	156772	156795
Chr1	160156	160215
Chr1	160305	160339
Chr1	160894	160917
Chr1	160961	160997
Chr1	161002	161054
Chr1	161098	161140
Chr1	164600	164623
Chr1	164642	164684
Chr1	164839	164862
Chr1	164887	164915
Chr1	165318	165343
Chr1	165347	165382
Chr1	166353	166376
Chr1	166450	166473
Chr1	170108	170134
Chr1	170221	170251
Chr1	170283	170306
Chr1	170384	170493
Chr1	170522	170570
Chr1	172555	172583
Chr1	174432	174455
Chr1	175586	175609
Chr1	178537	178605
Chr1	178779	178910
Chr1	178984	179007
Chr1	179091	179114
Chr1	179898	179929
Chr1	181750	181773
Chr1	183263	183298
Chr1	183303	183335
Chr1	183385	183408
Chr1	183426	183459
Chr1	184834	184857
Chr1	185236	185259
Chr1	186327	186350
Chr1	186782	186805
Chr1	187234	187257
Chr1	187886	187941
Chr1	187984	188015
Chr1	191425	191501
Chr1	191504	191527
Chr1	191538	191570
Chr1	192361	192391
Chr1	193207	193230
Chr1	193267	193297
Chr1	193310	193355
Chr1	193366	193479
Chr1	196874	196897
Chr1	199037	199071
Chr1	199124	199147
Chr1	199609	199654
Chr1	202705	202737
Chr1	202823	202889
Chr1	203050	203073
Chr1	203149	203178
Chr1	203234	203272
Chr1	203280	203305
Chr1	203385	203468
Chr1	203474	203517
Chr1	203519	203542
Chr1	203573	203596
Chr1	203630	203698
Chr1	203788	203817
Chr1	203831	203861
Chr1	203889	203914
Chr1	204081	204110
Chr1	204183	204206
Chr1	204259	204286
Chr1	204295	204354
Chr1	205241	205266
Chr1	205322	205347
Chr1	207912	207940
Chr1	208098	208121
Chr1	208517	208545
Chr1	208584	208612
Chr1	208691	208730
Chr1	208819	208842
Chr1	209906	209992
Chr1	210000	210025
Chr1	216323	216348
Chr1	216418	216447
Chr1	216506	216531
Chr1	216604	216627
Chr1	217325	217348
Chr1	217427	217450
Chr1	217557	217594
Chr1	217707	217754
Chr1	218032	218070
Chr1	218438	218474
Chr1	218560	218583
Chr1	219740	219838
Chr1	221246	221269
Chr1	221999	222039
Chr1	237241	237264
Chr1	240027	240088
Chr1	246183	246224
Chr1	247554	247580
Chr1	247589	247621
Chr1	248810	248874
Chr1	251333	251357
Chr1	252854	252877
Chr1	257864	257887
Chr1	259312	259335
Chr1	259365	259388
Chr1	261507	261531
Chr1	261721	261792
Chr1	261918	261943
Chr1	261956	261979
Chr1	262032	262055
Chr1	262423	262449
Chr1	262485	262508
Chr1	262528	262555
Chr1	263438	263496
Chr1	263823	263863
Chr1	263983	264070
Chr1	264104	264151
Chr1	264244	264301
Chr1	266402	266425
Chr1	272943	272966
Chr1	273549	273572
Chr1	273637	273660
Chr1	273693	273739
Chr1	273781	273805
Chr1	274837	274865
Chr1	275160	275185
Chr1	275257	275292
Chr1	275519	275542
Chr1	275782	275805
Chr1	275837	275860
Chr1	275865	275899
Chr1	280000	280026
Chr1	285191	285215
Chr1	285234	285257
Chr1	288490	288533
Chr1	288601	288624
Chr1	292438	292485
Chr1	292834	292857
Chr1	293325	293353
Chr1	293393	293426
Chr1	293501	293529
Chr1	293790	293813
Chr1	293881	293904
Chr1	293940	293977
Chr1	294239	294310
Chr1	294339	294412
Chr1	294435	294487
Chr1	294738	294787
Chr1	294790	294825
Chr1	294875	294898
Chr1	295090	295113
Chr1	295129	295155
Chr1	295479	295514
Chr1	296284	296333
Chr1	296709	296775
Chr1	296951	296974
Chr1	296992	297066
Chr1	297270	297293
Chr1	297962	298001
Chr1	300329	300365
Chr1	300403	300468
Chr1	302425	302505
Chr1	302969	302996
Chr1	303049	303072
Chr1	303098	303121
Chr1	303511	303537
Chr1	303561	303744
Chr1	303771	303795
Chr1	303814	303878
Chr1	307621	307657
Chr1	309123	309151
Chr1	313578	313609
Chr1	316520	316543
Chr1	317334	317357
Chr1	317831	317866
Chr1	318161	318209
Chr1	318273	318297
Chr1	318933	318956
Chr1	321683	321706
Chr1	322194	322217
Chr1	323119	323159
Chr1	326956	326983
Chr1	327073	327115
Chr1	327122	327203
Chr1	327263	327296
Chr1	327302	327349
Chr1	327367	327405
Chr1	333434	333464
Chr1	334527	334551
Chr1	335845	335868
Chr1	336296	336322
Chr1	336947	336970
Chr1	339928	339951
Chr1	340361	340388
Chr1	350389	350412
Chr1	350514	350563
Chr1	351218	351244
Chr1	351666	351704
Chr1	356494	356543
Chr1	357779	357802
Chr1	358730	358753
Chr1	361003	361029
Chr1	361224	361293
Chr1	361370	361428
Chr1	362917	362961
Chr1	363783	363857
Chr1	364647	364671
Chr1	364715	364738
Chr1	365931	365968
Chr1	367679	367726
Chr1	367771	367813
Chr1	367830	367863
Chr1	367905	367978
Chr1	368000	368054
Chr1	368081	368104
Chr1	368196	368231
Chr1	368325	368359
Chr1	368517	368560
Chr1	368568	368605
Chr1	369111	369159
Chr1	369191	369229
Chr1	369343	369434
Chr1	369544	369567
Chr1	370557	370589
Chr1	370800	370951
Chr1	371028	371051
Chr1	371062	371132
Chr1	371910	371961
Chr1	372018	372084
Chr1	376827	376859
Chr1	376943	376999
Chr1	377033	377056
Chr1	377087	377110
Chr1	378015	378038
Chr1	378441	378468
Chr1	378593	378620
Chr1	378843	378868
Chr1	379105	379128
Chr1	379705	379728
Chr1	380087	380120
Chr1	380430	380453
Chr1	381066	381089
Chr1	381211	381234
Chr1	381441	381482
Chr1	381828	381883
Chr1	381942	381967
Chr1	381989	382014
Chr1	382554	382598
Chr1	383019	383043
Chr1	383632	383659
Chr1	384509	384532
Chr1	385792	385815
Chr1	385848	385871
Chr1	393321	393349
Chr1	395757	395780
Chr1	402282	402305
Chr1	402642	402679
Chr1	402697	402732
Chr1	405970	405997
Chr1	407688	407731
Chr1	407785	407856
Chr1	407889	407915
Chr1	409215	409238
Chr1	409481	409504
Chr1	409521	409559
Chr1	416213	416236
Chr1	417370	417393
Chr1	418020	418043
Chr1	429431	429467
Chr1	429471	429513
Chr1	429672	429698
Chr1	430647	430693
Chr1	431349	431372
Chr1	432727	432750
Chr1	432755	432821
Chr1	432849	432921
Chr1	432968	432993
Chr1	433024	433062
Chr1	433302	433332
Chr1	442185	442208
Chr1	448209	448235
Chr1	448295	448336
Chr1	448475	448498
Chr1	449309	449339
Chr1	451433	451456
Chr1	451633	451660
Chr1	452264	452287
Chr1	452574	452602
Chr1	452988	453011
Chr1	453798	453821
Chr1	454324	454347
Chr1	455176	455199
Chr1	456182	456205
Chr1	457611	457634
Chr1	460702	460725
Chr1	460823	460971
Chr1	461222	461267
Chr1	462231	462254
Chr1	462941	462964
Chr1	469005	469029
Chr1	471455	471478
Chr1	472636	472660
Chr1	475138	475161
Chr1	475205	475275
Chr1	475307	475362
Chr1	475382	475405
Chr1	476402	476433
Chr1	476487	476518
Chr1	476764	476788
Chr1	476988	477011
Chr1	477191	477226
Chr1	477264	477404
Chr1	477442	477480
Chr1	477624	477648
Chr1	477759	477782
Chr1	477803	477841
Chr1	478004	478027
Chr1	478071	478123
Chr1	478272	478295
Chr1	478772	478825
Chr1	478901	478924
Chr1	478993	479020
Chr1	479044	479088
Chr1	479122	479145
Chr1	479196	479221
Chr1	479793	479828
Chr1	479841	479868
Chr1	479875	479943
Chr1	479959	480038
Chr1	480117	480145
Chr1	480185	480208
Chr1	480211	480234
Chr1	480286	480315
Chr1	480387	480429
Chr1	480474	480514
Chr1	480559	480582
Chr1	480635	480666
Chr1	480774	480819
Chr1	480856	480892
Chr1	480931	480959
Chr1	481035	481066
Chr1	481082	481138
Chr1	481244	481320
Chr1	481334	481363
Chr1	481402	481426
Chr1	481461	481486
Chr1	481652	481697
Chr1	481806	481832
Chr1	481931	481972
Chr1	482072	482119
Chr1	482169	482223
Chr1	482307	482336
Chr1	482435	482458
Chr1	482518	482586
Chr1	482662	482705
Chr1	482850	482873
Chr1	482968	482991
Chr1	482996	483184
Chr1	483230	483292
Chr1	483358	483381
Chr1	483508	483547
Chr1	483567	483610
Chr1	483621	483646
Chr1	483749	483848
Chr1	483925	483965
Chr1	484008	484040
Chr1	484190	484235
Chr1	484247	484310
Chr1	484510	484535
Chr1	484544	484571
Chr1	484620	484679
Chr1	484976	485005
Chr1	485037	485080
Chr1	485457	485498
Chr1	485797	485820
Chr1	485854	485877
Chr1	485928	485955
Chr1	486130	486164
Chr1	486218	486284
Chr1	486555	486624
Chr1	486633	486661
Chr1	486720	486769
Chr1	486825	486848
Chr1	486912	486942
Chr1	486958	486985
Chr1	487033	487119
Chr1	487154	487178
Chr1	487247	487317
Chr1	487331	487354
Chr1	490861	490895
Chr1	491101	491133
Chr1	491138	491174
Chr1	498839	498862
Chr1	500849	500953
Chr1	500954	501287
Chr1	501316	501395
Chr1	501427	501479
Chr1	501519	501547
Chr1	501570	501768
Chr1	501775	501819
Chr1	508837	508860
Chr1	509455	509478
Chr1	511080	511104
Chr1	511852	511875
Chr1	515622	515664
Chr1	515674	515751
Chr1	515759	515831
Chr1	517155	517178
Chr1	517244	517289
Chr1	517465	517488
Chr1	517586	517634
Chr1	517645	517669
Chr1	517747	517870
Chr1	518071	518105
Chr1	518355	518421
Chr1	518448	518472
Chr1	518575	518604
Chr1	519170	519194
Chr1	519636	519659
Chr1	519911	519936
Chr1	522471	522494
Chr1	522694	522730
Chr1	523092	523115
Chr1	523256	523322
Chr1	523409	523432
Chr1	523447	523474
Chr1	523491	523514
Chr1	523638	523669
Chr1	524277	524323
Chr1	524650	524690
Chr1	524791	524817
Chr1	526708	526811
Chr1	527101	527145
Chr1	528217	528240
Chr1	530377	530422
Chr1	531615	531644
Chr1	533352	533375
Chr1	534746	534769
Chr1	536039	536062
Chr1	541279	541313
Chr1	541327	541362
Chr1	542034	542069
Chr1	543252	543302
Chr1	543364	543387
Chr1	543565	543588
Chr1	543700	543735
Chr1	543745	543768
Chr1	546104	546127
Chr1	546184	546207
Chr1	552876	552912
Chr1	556807	556830
Chr1	561481	561504
Chr1	562615	562657
Chr1	562716	563021
Chr1	563211	563234
Chr1	565023	565046
Chr1	565079	565153
Chr1	565171	565228
Chr1	565273	565407
Chr1	566868	566950
Chr1	566983	567040
Chr1	567150	567203
Chr1	567442	567478
Chr1	567517	567540
Chr1	567574	567599
Chr1	567736	567781
Chr1	567883	567945
Chr1	568119	568156
Chr1	568248	568298
Chr1	568393	568416
Chr1	568437	568484
Chr1	568514	568543
Chr1	568634	568657
Chr1	568773	568796
Chr1	568832	568862
Chr1	569077	569100
Chr1	569331	569354
Chr1	569589	569624
Chr1	570009	570032
Chr1	570043	570067
Chr1	571735	571758
Chr1	572069	572092
Chr1	578774	578797
Chr1	584149	584210
Chr1	584225	584254
Chr1	584302	584369
Chr1	584406	584499
Chr1	584547	584581
Chr1	584617	584674
Chr1	587008	587032
Chr1	587128	587192
Chr1	587220	587244
Chr1	588911	588958
Chr1	588984	589140
Chr1	589983	590012
Chr1	590626	590657
Chr1	590935	591025
Chr1	591852	591881
Chr1	593795	593830
Chr1	593849	593911
Chr1	593994	594021
Chr1	595640	595723
Chr1	597059	597107
Chr1	598828	598867
Chr1	598979	599002
Chr1	613471	613505
Chr1	614792	614815
Chr1	615342	615365
Chr1	616007	616030
Chr1	616257	616285
Chr1	616511	616534
Chr1	617545	617568
Chr1	618118	618141
Chr1	618177	618200
Chr1	618348	618371
Chr1	620084	620126
Chr1	621894	621939
Chr1	628394	628444
Chr1	629404	629427
Chr1	630785	630808
Chr1	631427	631460
Chr1	640699	640725
Chr1	641329	641352
Chr1	641544	641567
Chr1	642292	642315
Chr1	645817	645844
Chr1	646285	646339
Chr1	646340	646422
Chr1	646741	646873
Chr1	646892	646923
Chr1	646957	646983
Chr1	647031	647065
Chr1	647135	647158
Chr1	647270	647339
Chr1	647359	647382
Chr1	647436	647459
Chr1	647521	647565
Chr1	647604	647654
Chr1	647875	647934
Chr1	647959	647983
Chr1	648059	648155
Chr1	648261	648310
Chr1	648834	648859
Chr1	648882	648930
Chr1	648947	648970
Chr1	649040	649076
Chr1	649205	649239
Chr1	649257	649318
Chr1	649334	649535
Chr1	649539	649789
Chr1	649877	649900
Chr1	649972	650002
Chr1	650245	650277
Chr1	650633	650658
Chr1	651188	651234
Chr1	652882	652908
Chr1	655287	655312
Chr1	655428	655451
Chr1	657470	657493
Chr1	658183	658206
Chr1	662869	662892
Chr1	665088	665111
Chr1	668409	668433
Chr1	669958	669987
Chr1	671789	671812
Chr1	676222	676308
Chr1	679517	679561
Chr1	680143	680166
Chr1	680182	680211
Chr1	680364	680388
Chr1	680408	680432
Chr1	680559	680605
Chr1	680694	680717
Chr1	680755	680778
Chr1	680806	680829
Chr1	680878	680909
Chr1	681019	681054
Chr1	681590	681613
Chr1	681655	681691
Chr1	681712	681738
Chr1	681833	681857
Chr1	685578	685670
Chr1	685776	685857
Chr1	685865	685895
Chr1	685917	685940
Chr1	685974	686000
Chr1	686019	686061
Chr1	686140	686178
Chr1	686236	686259
Chr1	686961	686984
Chr1	689544	689567
Chr1	690765	690819
Chr1	690833	690861
Chr1	691072	691096
Chr1	691192	691223
Chr1	691494	691573
Chr1	691597	691620
Chr1	691724	691754
Chr1	691838	691873
Chr1	691885	691924
Chr1	692082	692143
Chr1	692268	692294
Chr1	692690	692746
Chr1	692887	692910
Chr1	693059	693104
Chr1	693928	693956
Chr1	694975	694998
Chr1	695680	695706
Chr1	697110	697140
Chr1	697160	697183
Chr1	697219	697250
Chr1	697442	697465
Chr1	698305	698333
Chr1	698360	698482
Chr1	699693	699716
Chr1	700224	700305
Chr1	700326	700507
Chr1	700566	700591
Chr1	704659	704687
Chr1	704701	704726
Chr1	705039	705062
Chr1	705422	705445
Chr1	705558	705584
Chr1	706154	706177
Chr1	707824	707850
Chr1	707876	707955
Chr1	712238	712264
Chr1	712524	712710
Chr1	712802	712825
Chr1	714615	714639
Chr1	714862	714891
Chr1	715142	715168
Chr1	715391	715421
Chr1	715457	715493
Chr1	717566	717589
Chr1	718656	718679
Chr1	718947	718970
Chr1	723059	723082
Chr1	723334	723358
Chr1	723606	723629
Chr1	723678	723701
Chr1	723912	723935
Chr1	724056	724084
Chr1	724095	724118
Chr1	724194	724217
Chr1	724541	724564
Chr1	728306	728330
Chr1	729048	729094
Chr1	730060	730090
Chr1	730093	730116
Chr1	731011	731038
Chr1	731102	731125
Chr1	731182	731228
Chr1	731237	731268
Chr1	731282	731312
Chr1	731473	731571
Chr1	731682	731705
Chr1	736632	736666
Chr1	736802	736869
Chr1	736906	736967
Chr1	737017	737052
Chr1	737126	737150
Chr1	737171	737212
Chr1	738264	738290
Chr1	738326	738375
Chr1	738416	738455
Chr1	738746	738785
Chr1	739091	739115
Chr1	739256	739322
Chr1	739377	739408
Chr1	739608	739631
Chr1	739681	739713
Chr1	739830	739867
Chr1	741209	741323
Chr1	741648	741674
Chr1	741987	742011
Chr1	743433	743515
Chr1	743523	743546
Chr1	745029	745111
Chr1	746601	746640
Chr1	746722	746833
Chr1	752662	752692
Chr1	752782	752823
Chr1	752913	752938
Chr1	753128	753151
Chr1	753547	753571
Chr1	753608	753656
Chr1	753974	753997
Chr1	754188	754302
Chr1	754310	754343
Chr1	755567	755595
Chr1	756204	756229
Chr1	757522	757556
Chr1	760697	760723
Chr1	761551	761582
Chr1	762113	762143
Chr1	762340	762383
Chr1	762402	762425
Chr1	762427	762452
Chr1	762457	762484
Chr1	762509	762535
Chr1	762552	762583
Chr1	763255	763285
Chr1	763451	763476
Chr1	763509	763532
Chr1	763607	763646
Chr1	764151	764174
Chr1	764241	764316
Chr1	764567	764591
Chr1	765061	765087
Chr1	765134	765167
Chr1	765802	765836
Chr1	766957	767056
Chr1	767506	767536
Chr1	767568	767651
Chr1	767716	767769
Chr1	779414	779437
Chr1	779532	779582
Chr1	779629	779653
Chr1	780123	780152
Chr1	780167	780344
Chr1	780643	780674
Chr1	781249	781305
Chr1	781357	781389
Chr1	781436	781495
Chr1	781516	781539
Chr1	781699	781725
Chr1	781773	781941
Chr1	788307	788344
Chr1	788455	788510
Chr1	788523	788548
Chr1	788572	788637
Chr1	788663	788786
Chr1	792846	792886
Chr1	793595	793618
Chr1	793688	793927
Chr1	793950	793980
Chr1	794309	794332
Chr1	794359	794412
Chr1	794496	794546
Chr1	794561	794624
Chr1	794627	794657
Chr1	794720	794744
Chr1	794809	794834
Chr1	794858	794902
Chr1	794942	794973
Chr1	794999	795033
Chr1	795725	795790
Chr1	795870	795935
Chr1	796035	796067
Chr1	796147	796199
Chr1	796261	796334
Chr1	796381	796424
Chr1	796435	796460
Chr1	796844	796893
Chr1	796936	796959
Chr1	797425	797459
Chr1	800223	800249
Chr1	800716	800742
Chr1	800766	800800
Chr1	801463	801516
Chr1	801649	801688
Chr1	801915	801954
Chr1	801966	801998
Chr1	802067	802119
Chr1	802154	802218
Chr1	802322	802345
Chr1	802527	802555
Chr1	802787	802828
Chr1	803061	803085
Chr1	803293	803341
Chr1	803713	803761
Chr1	804268	804293
Chr1	804328	804364
Chr1	804409	804462
Chr1	804536	804563
Chr1	804644	804719
Chr1	804741	804767
Chr1	804803	804861
Chr1	804996	805032
Chr1	805078	805138
Chr1	805156	805223
Chr1	805256	805388
Chr1	805419	805464
Chr1	805484	805519
Chr1	805561	805592
Chr1	806058	806081
Chr1	806112	806145
Chr1	806153	806195
Chr1	806224	806306
Chr1	806339	806404
Chr1	806407	806447
Chr1	806484	806525
Chr1	806575	806660
Chr1	806681	806747
Chr1	806814	806861
Chr1	806891	806961
Chr1	806964	807105
Chr1	807137	807171
Chr1	807199	807277
Chr1	807298	807326
Chr1	808346	808378
Chr1	808392	808448
Chr1	809071	809094
Chr1	809223	809253
Chr1	809266	809320
Chr1	809346	809369
Chr1	809374	809437
Chr1	809537	809607
Chr1	809653	809698
Chr1	809745	809790
Chr1	809988	810033
Chr1	810125	810161
Chr1	810443	810466
Chr1	810556	810618
Chr1	810632	810671
Chr1	810698	810721
Chr1	811069	811092
Chr1	811143	811194
Chr1	811270	811312
Chr1	811336	811388
Chr1	811903	811926
Chr1	811978	812036
Chr1	812335	812367
Chr1	812404	812429
Chr1	812440	812475
Chr1	813096	813129
Chr1	813828	813851
Chr1	814121	814144
Chr1	814314	814337
Chr1	814712	814741
Chr1	815069	815093
Chr1	815757	815789
Chr1	815820	815849
Chr1	816025	816049
Chr1	816099	816124
Chr1	816265	816292
Chr1	816533	816557
Chr1	816979	817042
Chr1	817757	817794
Chr1	817812	817869
Chr1	817988	818011
Chr1	819061	819095
Chr1	819104	819131
Chr1	819284	819307
Chr1	819867	819890
Chr1	820189	820214
Chr1	820456	820479
Chr1	820778	820810
Chr1	820855	820878
Chr1	820888	820911
Chr1	821900	821923
Chr1	822219	822245
Chr1	822265	822288
Chr1	822416	822442
Chr1	823606	823629
Chr1	824204	824228
Chr1	824238	824349
Chr1	824513	824552
Chr1	824601	824642
Chr1	824838	824912
Chr1	825440	825493
Chr1	825697	825747
Chr1	825820	825848
Chr1	825907	825937
Chr1	826042	826065
Chr1	826404	826452
Chr1	826460	826525
Chr1	826557	826586
Chr1	826596	826637
Chr1	826664	826690
Chr1	826797	826909
Chr1	827972	828077
Chr1	832669	832692
Chr1	833572	833595
Chr1	833664	833690
Chr1	833703	833726
Chr1	833753	833780
Chr1	833953	833976
Chr1	833999	834023
Chr1	837391	837427
Chr1	838607	838633
Chr1	838674	838708
Chr1	838727	838754
Chr1	839329	839352
Chr1	840155	840179
Chr1	840360	840383
Chr1	840388	840420
Chr1	841747	841770
Chr1	842264	842314
Chr1	843324	843357
Chr1	843470	843499
Chr1	843664	843699
Chr1	844068	844104
Chr1	844152	844208
Chr1	844238	844262
Chr1	845454	845479
Chr1	845525	845574
Chr1	846778	846801
Chr1	847223	847246
Chr1	851286	851309
Chr1	851361	851388
Chr1	851466	851489
Chr1	851526	851550
Chr1	851959	851998
Chr1	852042	852065
Chr1	852075	852115
Chr1	853115	853160
Chr1	853165	853188
Chr1	855273	855388
Chr1	855407	855430
Chr1	855439	855496
Chr1	855544	855618
Chr1	856840	856868
Chr1	857796	857819
Chr1	859703	859726
Chr1	859750	859779
Chr1	859794	859840
Chr1	860390	860421
Chr1	860435	860477
Chr1	860534	860566
Chr1	862451	862518
Chr1	869707	869730
Chr1	870096	870122
Chr1	870644	870667
Chr1	871803	871854
Chr1	872078	872101
Chr1	872110	872160
Chr1	872176	872199
Chr1	872459	872483
Chr1	872572	872606
Chr1	872943	873005
Chr1	873324	873372
Chr1	873389	873413
Chr1	874153	874248
Chr1	874254	874278
Chr1	874729	874765
Chr1	876479	876503
Chr1	877994	878017
Chr1	878097	878130
Chr1	878185	878210
Chr1	879032	879062
Chr1	880208	880231
Chr1	881838	881861
Chr1	882528	882551
Chr1	883981	884004
Chr1	885912	885987
Chr1	886009	886068
Chr1	886198	886239
Chr1	886242	886277
Chr1	886417	886446
Chr1	886500	886567
Chr1	886678	886705
Chr1	886801	886858
Chr1	886954	886977
Chr1	887042	887065
Chr1	887115	887253
Chr1	887349	887397
Chr1	887418	887441
Chr1	887528	887557
Chr1	887817	887857
Chr1	887880	887923
Chr1	888676	888706
Chr1	888781	888806
Chr1	888809	888838
Chr1	889723	889770
Chr1	889808	889883
Chr1	891184	891227
Chr1	891353	891395
Chr1	891453	891476
Chr1	891663	891709
Chr1	891780	891811
Chr1	891819	891866
Chr1	891962	892049
Chr1	892070	892108
Chr1	892268	892291
Chr1	892359	892391
Chr1	892801	892841
Chr1	894709	894746
Chr1	894768	894828
Chr1	894932	894965
Chr1	895311	895386
Chr1	895538	895562
Chr1	895569	895633
Chr1	896682	896721
Chr1	897061	897089
Chr1	897247	897271
Chr1	899146	899169
Chr1	899195	899224
Chr1	899257	899285
Chr1	899326	899381
Chr1	899583	899638
Chr1	900605	900649
Chr1	900732	900794
Chr1	901105	901128
Chr1	901204	901246
Chr1	901399	901422
Chr1	901451	901498
Chr1	902559	902582
Chr1	902827	902853
Chr1	902884	902929
Chr1	902997	903020
Chr1	904155	904189
Chr1	904199	904271
Chr1	904662	904717
Chr1	904737	904784
Chr1	904893	904916
Chr1	904936	904959
Chr1	905391	905414
Chr1	905436	905506
Chr1	905587	905625
Chr1	905719	905795
Chr1	905813	905859
Chr1	905881	905904
Chr1	905910	905940
Chr1	905954	906109
Chr1	906182	906220
Chr1	906355	906378
Chr1	906404	906428
Chr1	906858	906896
Chr1	906960	907011
Chr1	907369	907392
Chr1	907419	907464
Chr1	907708	907731
Chr1	907892	907918
Chr1	908271	908294
Chr1	908375	908410
Chr1	908632	908670
Chr1	908883	908906
Chr1	908941	909014
Chr1	909019	909051
Chr1	909096	909119
Chr1	909326	909387
Chr1	909441	909498
Chr1	909522	909556
Chr1	910296	910320
Chr1	911420	911445
Chr1	911497	911528
Chr1	911611	911661
Chr1	911698	911721
Chr1	913098	913122
Chr1	913134	913159
Chr1	913210	913233
Chr1	913587	913611
Chr1	913696	913764
Chr1	913786	913810
Chr1	913869	913895
Chr1	913997	914023
Chr1	914048	914080
Chr1	914229	914265
Chr1	914312	914350
Chr1	914362	914520
Chr1	914569	914635
Chr1	914784	914809
Chr1	914898	914921
Chr1	915015	915103
Chr1	915109	915172
Chr1	915202	915228
Chr1	915269	915305
Chr1	915453	915479
Chr1	915521	915550
Chr1	915556	915614
Chr1	915622	915652
Chr1	915658	915749
Chr1	915830	915873
Chr1	915883	915906
Chr1	916176	916224
Chr1	918663	918710
Chr1	919094	919129
Chr1	919152	919203
Chr1	919451	919516
Chr1	919520	919617
Chr1	919650	919681
Chr1	919792	919816
Chr1	920737	920771
Chr1	920830	920861
Chr1	921473	921496
Chr1	923033	923059
Chr1	923078	923106
Chr1	923356	923417
Chr1	923455	923483
Chr1	923517	923540
Chr1	923605	923647
Chr1	923717	923769
Chr1	924109	924140
Chr1	924399	924424
Chr1	924667	924709
Chr1	924922	924945
Chr1	925353	925389
Chr1	925438	925478
Chr1	925722	925745
Chr1	925799	925822
Chr1	927103	927127
Chr1	928962	928987
Chr1	929113	929165
Chr1	929264	929287
Chr1	929291	929358
Chr1	929654	929677
Chr1	929709	929734
Chr1	930186	930210
Chr1	930771	930794
Chr1	930896	930943
Chr1	930997	931040
Chr1	931225	931254
Chr1	931448	931471
Chr1	931493	931560
Chr1	931801	931826
Chr1	931983	932028
Chr1	932308	932347
Chr1	933946	934045
Chr1	934078	934105
Chr1	934129	934157
Chr1	935706	935730
Chr1	936709	936736
Chr1	936877	936900
Chr1	937255	937281
Chr1	937321	937344
Chr1	937934	937960
Chr1	938011	938067
Chr1	938137	938186
Chr1	938261	938296
Chr1	938662	938685
Chr1	938709	938738
Chr1	938785	938834
Chr1	938855	938883
Chr1	939364	939403
Chr1	939630	939663
Chr1	940527	940554
Chr1	940585	940662
Chr1	941150	941173
Chr1	941184	941305
Chr1	941451	941491
Chr1	942016	942049
Chr1	942134	942180
Chr1	942267	942295
Chr1	942988	943041
Chr1	943457	943480
Chr1	943489	943517
Chr1	943542	943569
Chr1	943580	943610
Chr1	943690	943713
Chr1	944048	944082
Chr1	944460	944505
Chr1	944582	944608
Chr1	944662	944685
Chr1	944841	944887
Chr1	945000	945024
Chr1	945046	945076
Chr1	945094	945123
Chr1	945193	945234
Chr1	945313	945343
Chr1	945374	945397
Chr1	945495	945518
Chr1	945635	945663
Chr1	945731	945767
Chr1	945781	945815
Chr1	945964	946035
Chr1	946229	946348
Chr1	946363	946386
Chr1	946435	946468
Chr1	946500	946527
Chr1	946640	946663
Chr1	947242	947265
Chr1	947361	947390
Chr1	947440	947464
Chr1	948035	948079
Chr1	948143	948166
Chr1	948802	948839
Chr1	948849	948883
Chr1	948898	949002
Chr1	949037	949120
Chr1	949297	949360
Chr1	949422	949452
Chr1	950177	950219
Chr1	950749	950772
Chr1	951240	951287
Chr1	951790	951878
Chr1	952369	952405
Chr1	952483	952511
Chr1	954396	954457
Chr1	954864	954897
Chr1	956027	956077
Chr1	956304	956358
Chr1	956389	956420
Chr1	956438	956506
Chr1	956524	956547
Chr1	956901	956931
Chr1	956969	957007
Chr1	957045	957068
Chr1	957364	957391
Chr1	957459	957482
Chr1	957591	957624
Chr1	957677	957709
Chr1	957983	958022
Chr1	958038	958095
Chr1	958160	958202
Chr1	958301	958330
Chr1	958365	958401
Chr1	958434	958481
Chr1	958543	958594
Chr1	958633	958672
Chr1	958685	958747
Chr1	958965	959029
Chr1	959177	959242
Chr1	959278	959339
Chr1	959358	959401
Chr1	959479	959543
Chr1	961263	961297
Chr1	961316	961373
Chr1	961443	961471
Chr1	961741	961764
Chr1	961982	962006
Chr1	962149	962176
Chr1	962349	962372
Chr1	963000	963023
Chr1	963075	963101
Chr1	963116	963167
Chr1	963186	963304
Chr1	963312	963335
Chr1	963373	963494
Chr1	965086	965111
Chr1	965302	965328
Chr1	965335	965360
Chr1	965418	965452
Chr1	965462	965485
Chr1	965516	965543
Chr1	966099	966130
Chr1	966486	966512
Chr1	966582	966634
Chr1	966659	966682
Chr1	966705	966742
Chr1	967292	967382
Chr1	967419	967447
Chr1	967448	967485
Chr1	968981	969033
Chr1	969313	969343
Chr1	969439	969467
Chr1	971488	971511
Chr1	972714	972744
Chr1	972841	972864
Chr1	972896	972928
Chr1	973957	974021
Chr1	974492	974515
Chr1	974623	974648
Chr1	975405	975428
Chr1	975696	975722
Chr1	976194	976233
Chr1	976346	976396
Chr1	976443	976497
Chr1	977420	977470
Chr1	977520	977549
Chr1	977555	977578
Chr1	977744	977767
Chr1	977864	977895
Chr1	977914	977940
Chr1	978003	978027
Chr1	978077	978199
Chr1	978209	978238
Chr1	978459	978508
Chr1	978542	978565
Chr1	978655	978738
Chr1	978756	978797
Chr1	978819	978923
Chr1	979288	979334
Chr1	979633	979656
Chr1	979748	979805
Chr1	979930	979953
Chr1	980043	980098
Chr1	980243	980266
Chr1	983770	983804
Chr1	984513	984537
Chr1	984712	984775
Chr1	984828	984854
Chr1	985138	985161
Chr1	986382	986411
Chr1	986440	986467
Chr1	986735	986765
Chr1	987432	987475
Chr1	987583	987606
Chr1	988568	988593
Chr1	988682	988720
Chr1	988891	988914
Chr1	988973	989017
Chr1	989252	989308
Chr1	989377	989478
Chr1	989532	989555
Chr1	989658	989681
Chr1	989738	989761
Chr1	989817	989842
Chr1	990083	990156
Chr1	990188	990226
Chr1	990353	990376
Chr1	990394	990417
Chr1	990649	990694
Chr1	990705	990733
Chr1	990746	990779
Chr1	990899	990922
Chr1	991012	991050
Chr1	991307	991502
Chr1	991686	991759
Chr1	991924	991970
Chr1	992070	992151
Chr1	992234	992262
Chr1	992832	992868
Chr1	992903	992926
Chr1	992947	992988
Chr1	993032	993092
Chr1	993147	993188
Chr1	993219	993252
Chr1	993336	993360
Chr1	993422	993451
Chr1	993631	993682
Chr1	995226	995249
Chr1	995264	995326
Chr1	995905	995960
Chr1	996141	996166
Chr1	996270	996293
Chr1	996396	996534
Chr1	996665	996714
Chr1	996729	996815
Chr1	996821	996850
Chr1	996926	996962
Chr1	996971	997002
Chr1	997285	997310
Chr1	997493	997516
Chr1	997543	997584
Chr1	997601	997664
Chr1	997684	997707
Chr1	997720	997765
Chr1	997964	997987
Chr1	999085	999113
Chr1	999447	999506
Chr1	999871	999940
Chr1	1000286	1000332
Chr1	1000385	1000408
Chr1	1000419	1000442
Chr1	1000461	1000502
Chr1	1000522	1000554
Chr1	1000686	1000779
Chr1	1000811	1000841
Chr1	1000856	1000903
Chr1	1000908	1000975
Chr1	1001005	1001052
Chr1	1001066	1001089
Chr1	1001167	1001190
Chr1	1001244	1001267
Chr1	1001297	1001327
Chr1	1001412	1001446
Chr1	1001573	1001596
Chr1	1001613	1001672
Chr1	1001978	1002010
Chr1	1002358	1002381
Chr1	1002907	1002953
Chr1	1003388	1003411
Chr1	1003486	1003513
Chr1	1003666	1003703
Chr1	1003982	1004075
Chr1	1004448	1004474
Chr1	1005063	1005111
Chr1	1005146	1005196
Chr1	1005423	1005446
Chr1	1006761	1006798
Chr1	1006957	1006990
Chr1	1007223	1007246
Chr1	1007318	1007380
Chr1	1007446	1007485
Chr1	1007505	1007540
Chr1	1007562	1007585
Chr1	1007603	1007646
Chr1	1007707	1007750
Chr1	1007815	1007864
Chr1	1007884	1007925
Chr1	1007947	1008064
Chr1	1008108	1008131
Chr1	1008257	1008291
Chr1	1008417	1008440
Chr1	1008516	1008617
Chr1	1008630	1008657
Chr1	1008701	1008735
Chr1	1008779	1008802
Chr1	1008871	1008895
Chr1	1009138	1009171
Chr1	1009184	1009241
Chr1	1009250	1009280
Chr1	1009295	1009349
Chr1	1009445	1009474
Chr1	1009486	1009510
Chr1	1009587	1009615
Chr1	1009640	1009675
Chr1	1009679	1009737
Chr1	1009759	1009850
Chr1	1009901	1009940
Chr1	1009953	1010026
Chr1	1010052	1010176
Chr1	1010183	1010212
Chr1	1010223	1010252
Chr1	1010280	1010322
Chr1	1010457	1010511
Chr1	1010520	1010545
Chr1	1010792	1010841
Chr1	1010846	1010877
Chr1	1010894	1010955
Chr1	1010978	1011007
Chr1	1011009	1011032
Chr1	1011202	1011239
Chr1	1011338	1011394
Chr1	1012024	1012052
Chr1	1012171	1012215
Chr1	1012233	1012257
Chr1	1012367	1012390
Chr1	1012463	1012491
Chr1	1012515	1012538
Chr1	1012596	1012623
Chr1	1012784	1012821
Chr1	1012849	1012885
Chr1	1012914	1012969
Chr1	1012991	1013051
Chr1	1013377	1013400
Chr1	1013435	1013479
Chr1	1013538	1013561
Chr1	1013606	1013654
Chr1	1013862	1013962
Chr1	1014047	1014070
Chr1	1014112	1014161
Chr1	1014259	1014316
Chr1	1014362	1014411
Chr1	1014660	1014687
Chr1	1014736	1014760
Chr1	1014900	1014929
Chr1	1015104	1015146
Chr1	1015155	1015210
Chr1	1015235	1015262
Chr1	1015282	1015312
Chr1	1015554	1015586
Chr1	1015633	1015686
Chr1	1015743	1015796
Chr1	1015857	1015884
Chr1	1015910	1015933
Chr1	1015967	1015990
Chr1	1016096	1016146
Chr1	1016481	1016549
Chr1	1016554	1016633
Chr1	1016669	1016697
Chr1	1016744	1016820
Chr1	1017187	1017254
Chr1	1017256	1017315
Chr1	1017953	1017976
Chr1	1020263	1020286
Chr1	1022471	1022496
Chr1	1022608	1022633
Chr1	1022650	1022779
Chr1	1022860	1022883
Chr1	1023077	1023100
Chr1	1023193	1023222
Chr1	1023284	1023307
Chr1	1023312	1023453
Chr1	1029634	1029657
Chr1	1030209	1030232
Chr1	1030293	1030328
Chr1	1030649	1030672
Chr1	1031417	1031440
Chr1	1031852	1031875
Chr1	1032254	1032277
Chr1	1032565	1032589
Chr1	1032627	1032734
Chr1	1032768	1032805
Chr1	1032885	1032908
Chr1	1033202	1033248
Chr1	1033327	1033350
Chr1	1034564	1034587
Chr1	1036793	1036818
Chr1	1036885	1036945
Chr1	1036947	1036970
Chr1	1037060	1037086
Chr1	1037148	1037177
Chr1	1037301	1037327
Chr1	1037347	1037370
Chr1	1037486	1037541
Chr1	1037617	1037641
Chr1	1037693	1037716
Chr1	1037732	1037792
Chr1	1037894	1037917
Chr1	1037942	1037967
Chr1	1038068	1038105
Chr1	1038361	1038387
Chr1	1038942	1038989
Chr1	1039053	1039079
Chr1	1039211	1039279
Chr1	1039301	1039331
Chr1	1039362	1039388
Chr1	1039399	1039450
Chr1	1039503	1039531
Chr1	1039558	1039590
Chr1	1039682	1039705
Chr1	1039785	1039830
Chr1	1039852	1039885
Chr1	1039961	1039986
Chr1	1040486	1040551
Chr1	1040635	1040661
Chr1	1041128	1041155
Chr1	1041190	1041216
Chr1	1041713	1041736
Chr1	1041843	1041866
Chr1	1042339	1042389
Chr1	1042800	1042833
Chr1	1042889	1042977
Chr1	1044105	1044128
Chr1	1044237	1044260
Chr1	1044409	1044478
Chr1	1045102	1045125
Chr1	1045200	1045291
Chr1	1045337	1045418
Chr1	1047166	1047214
Chr1	1047230	1047254
Chr1	1047262	1047285
Chr1	1048168	1048219
Chr1	1048313	1048346
Chr1	1048831	1048854
Chr1	1048942	1048965
Chr1	1052990	1053015
Chr1	1053218	1053268
Chr1	1053368	1053391
Chr1	1053548	1053582
Chr1	1053642	1053686
Chr1	1053763	1053817
Chr1	1053828	1053852
Chr1	1053925	1053973
Chr1	1053985	1054010
Chr1	1054137	1054168
Chr1	1054254	1054313
Chr1	1054358	1054391
Chr1	1054679	1054729
Chr1	1054888	1054917
Chr1	1056294	1056318
Chr1	1056345	1056391
Chr1	1056604	1056628
Chr1	1057016	1057039
Chr1	1057316	1057339
Chr1	1057388	1057431
Chr1	1057882	1057910
Chr1	1057945	1058001
Chr1	1058227	1058250
Chr1	1058265	1058288
Chr1	1058326	1058368
Chr1	1058898	1058968
Chr1	1058998	1059023
Chr1	1060488	1060516
Chr1	1060999	1061022
Chr1	1061462	1061507
Chr1	1061581	1061604
Chr1	1061757	1061800
Chr1	1061818	1061841
Chr1	1061853	1061887
Chr1	1061964	1061996
Chr1	1061998	1062030
Chr1	1062066	1062105
Chr1	1062129	1062191
Chr1	1062211	1062258
Chr1	1062306	1062399
Chr1	1062603	1062632
Chr1	1062652	1062685
Chr1	1062709	1062784
Chr1	1062809	1062836
Chr1	1062904	1062952
Chr1	1063207	1063249
Chr1	1063297	1063320
Chr1	1066183	1066207
Chr1	1066239	1066317
Chr1	1067580	1067603
Chr1	1067819	1067861
Chr1	1068096	1068127
Chr1	1068195	1068218
Chr1	1068513	1068536
Chr1	1068786	1068809
Chr1	1069167	1069190
Chr1	1069558	1069585
Chr1	1069723	1069775
Chr1	1069779	1069857
Chr1	1069980	1070003
Chr1	1070672	1070695
Chr1	1070769	1070805
Chr1	1070816	1070888
Chr1	1070965	1070996
Chr1	1071081	1071127
Chr1	1071198	1071228
Chr1	1071233	1071335
Chr1	1071347	1071370
Chr1	1071408	1071479
Chr1	1071614	1071657
Chr1	1071738	1071762
Chr1	1074267	1074294
Chr1	1074315	1074369
Chr1	1074401	1074449
Chr1	1074507	1074569
Chr1	1074574	1074618
Chr1	1074633	1074670
Chr1	1074697	1074721
Chr1	1077056	1077079
Chr1	1077453	1077476
Chr1	1078788	1078836
Chr1	1081317	1081340
Chr1	1081441	1081464
Chr1	1081531	1081568
Chr1	1081589	1081654
Chr1	1081708	1081751
Chr1	1081804	1081861
Chr1	1081881	1081971
Chr1	1081982	1082089
Chr1	1082123	1082161
Chr1	1082174	1082202
Chr1	1082346	1082369
Chr1	1082881	1082947
Chr1	1082997	1083025
Chr1	1083260	1083286
Chr1	1083317	1083345
Chr1	1083352	1083470
Chr1	1083482	1083513
Chr1	1083591	1083635
Chr1	1084246	1084270
Chr1	1084376	1084399
Chr1	1084496	1084527
Chr1	1084553	1084606
Chr1	1084620	1084654
Chr1	1084865	1084899
Chr1	1084950	1084973
Chr1	1085244	1085278
Chr1	1085455	1085497
Chr1	1085506	1085544
Chr1	1085545	1085568
Chr1	1085598	1085658
Chr1	1085731	1085755
Chr1	1086281	1086334
Chr1	1086372	1086395
Chr1	1086438	1086461
Chr1	1086547	1086583
Chr1	1086588	1086611
Chr1	1086791	1086821
[truncated: 368,632+ more rows]
