# Supplementary material for: Downregulation of RdDM during strawberry fruit ripening
Source: Genome Biol. 2018 Dec 4;19:212. doi: 10.1186/s13059-018-1587-x (PMC6280534; doi:10.1186/s13059-018-1587-x)
Supplement: Supplementary file 6 — Table S5. Summary of 2316 genes with differential expression and differential methylation levels in Fa3 compared to Fa1. (XLSX 317 kb) [file 13059_2018_1587_MOESM6_ESM.xlsx]

## Sheet: S5a 1417 down
Table S5a. 1417 down regulated DEGs.
id	normalized mean readcount	normalized Fa1 readcount	normalized Fa3 readcount	FoldChange	log2 FoldChange	P value	adjusted P value	diffMeth
gene15963	131.822	177.513	86.1309	0.485208	-1.04333	6.03886e-07	1.87068e-05	-2.54674
gene27972	80.8667	104.547	57.1866	0.546995	-0.8704	0.000562849	0.00827663	-2.37465
gene04814	54.9177	82.8911	26.9443	0.325056	-1.62124	5.08218e-06	0.000130578	-2.29181
gene25258	321.072	551.54	90.6039	0.164274	-2.60582	5.5449e-37	2.30471e-34	-2.1078
gene27257	1501.97	1753.16	1250.79	0.713447	-0.487122	1.19292e-06	3.49427e-05	-1.99253
gene00571	76.3048	102.977	49.6327	0.481979	-1.05296	6.55106e-05	0.00127586	-1.94573
gene05465	5753.72	7228.79	4278.65	0.59189	-0.756599	7.75134e-16	8.4841e-14	-1.9146
gene26794	41.241	73.8474	8.63463	0.116925	-3.09634	4.39829e-14	4.11459e-12	-1.8717
gene15676	23.2953	38.0097	8.58078	0.225752	-2.14719	1.52071e-05	0.000348946	-1.85611
gene02383	6883.95	8005	5762.89	0.719911	-0.47411	8.11732e-08	2.95827e-06	-1.81828
gene08096	103804	136038	71569.5	0.526101	-0.926587	5.30443e-27	1.23529e-24	-1.75237
gene08608	248.424	371.461	125.387	0.33755	-1.56683	1.20211e-08	5.17334e-07	-1.73478
gene11119	259.98	356.266	163.694	0.459472	-1.12195	1.61128e-12	1.24489e-10	-1.71833
gene10547	132.739	171.644	93.8328	0.54667	-0.871259	1.89557e-05	0.000424576	-1.63692
gene16933	280.538	438.447	122.629	0.27969	-1.8381	1.11179e-06	3.2819e-05	-1.59868
gene20381	1213.6	1987.14	440.058	0.221453	-2.17493	5.50744e-85	1.34189e-81	-1.58572
gene32370	2433.86	3509.95	1357.77	0.386836	-1.37021	6.83596e-44	4.08119e-41	-1.55464
gene07907	271.897	356.545	187.248	0.525175	-0.929131	2.52719e-09	1.21676e-07	-1.55111
gene04191	478.074	882.652	73.4962	0.0832675	-3.5861	3.08548e-90	8.4429e-87	-1.52905
gene28093	1481.48	1992.87	970.089	0.48678	-1.03866	3.06087e-24	6.32117e-22	-1.50887
gene05147	2218.87	2594.16	1843.59	0.71067	-0.492747	5.05315e-05	0.00101683	-1.49047
gene26870	276.867	352.054	201.679	0.572864	-0.803735	7.14358e-05	0.00137093	-1.46013
gene00724	365.759	438.667	292.85	0.667592	-0.582962	3.22946e-05	0.00067802	-1.4567
gene08501	2191.82	2575.49	1808.14	0.702056	-0.510341	1.0737e-07	3.80733e-06	-1.44813
gene03547	356.144	424.328	287.96	0.678626	-0.559312	6.94778e-05	0.0013407	-1.44807
gene05388	1835.4	2092.38	1578.42	0.75437	-0.406656	3.54087e-05	0.000736806	-1.42513
gene31185	140.83	199.082	82.577	0.414788	-1.26955	4.96555e-10	2.74031e-08	-1.4016
gene05429	123.532	186.676	60.3885	0.323495	-1.62819	6.97772e-08	2.57439e-06	-1.38158
gene08065	35.1573	55.1261	15.1885	0.275522	-1.85976	2.49795e-06	6.89845e-05	-1.37773
gene12274	1798.76	2026.91	1570.61	0.774881	-0.367953	0.000153597	0.00268414	-1.36607
gene15079	94.2439	144.882	43.6058	0.300975	-1.73229	3.17492e-12	2.38017e-10	-1.36011
gene07049	1632.2	1948.73	1315.67	0.67514	-0.566741	1.86079e-05	0.000418214	-1.35063
gene13502	510.498	598.907	422.089	0.704765	-0.504785	7.57491e-05	0.00144779	-1.34198
gene10782	1083.69	1377.89	789.503	0.572981	-0.803441	6.48945e-14	5.9191e-12	-1.33905
gene15171	194.506	254.654	134.358	0.52761	-0.922457	1.40455e-07	4.85473e-06	-1.31686
gene27658	22.4252	37.7695	7.08078	0.187473	-2.41524	2.72584e-06	7.4526e-05	-1.2912
gene02221	963.653	1164.67	762.635	0.654808	-0.610856	2.51952e-06	6.94634e-05	-1.27962
gene32701	259.805	367.117	152.492	0.415379	-1.2675	2.07357e-15	2.21785e-13	-1.27948
gene29371	966.869	1208.46	725.276	0.600164	-0.736571	1.29384e-11	8.80235e-10	-1.24776
gene11126	23.9319	45.3234	2.54039	0.0560502	-4.15714	6.3924e-11	3.9754e-09	-1.24743
gene31645	115.337	149.543	81.1309	0.542525	-0.88224	5.32179e-05	0.00106164	-1.23675
gene25207	174.506	220.303	128.71	0.584241	-0.775366	1.87361e-05	0.000420519	-1.21967
gene05160	636.529	756.568	516.491	0.682676	-0.550727	0.000405526	0.00621945	-1.20815
gene25128	114.302	145	83.6039	0.576577	-0.794415	0.000325702	0.00514419	-1.19522
gene13751	81.7506	121.503	41.9981	0.345655	-1.5326	3.40598e-09	1.61847e-07	-1.19105
gene17865	742.508	859.099	625.916	0.728572	-0.456856	6.94929e-05	0.0013407	-1.19097
gene15538	27.1941	43.7536	10.6346	0.243057	-2.04063	8.69395e-06	0.000211306	-1.15903
gene22467	147.859	229.695	66.0232	0.287439	-1.79867	4.37299e-18	5.93353e-16	-1.15146
gene10238	1443.5	1613.91	1273.09	0.788824	-0.342224	0.000651336	0.00937216	-1.14927
gene08092	88057.7	105458	70657.1	0.67	-0.577767	1.324e-11	8.98239e-10	-1.12775
gene25387	30.8545	47.5339	14.175	0.298209	-1.74561	0.000445027	0.00673096	-1.12344
gene14394	588.135	693.01	483.26	0.697335	-0.520077	1.98426e-05	0.00044143	-1.09515
gene27835	508.024	709.281	306.768	0.432505	-1.20921	2.85803e-18	3.97654e-16	-1.08468
gene34577	116.498	147.42	85.577	0.5805	-0.784633	0.000550609	0.00811846	-1.08152
gene26838	760.211	865.25	655.172	0.757205	-0.401244	0.000417267	0.00637273	-1.08071
gene32050	59.0336	86.6229	31.4443	0.363002	-1.46195	1.4742e-06	4.25111e-05	-1.0778
gene09721	469.995	593.926	346.064	0.582672	-0.779244	1.74712e-09	8.67904e-08	-1.06878
gene03433	3720.56	4140.83	3300.28	0.79701	-0.32733	0.000306827	0.00488365	-1.05359
gene17237	4254.3	4990.85	3517.76	0.704842	-0.504628	6.13732e-06	0.000155498	-1.05096
gene27254	23.412	37.6895	9.13463	0.242366	-2.04474	5.718e-05	0.00113174	-1.04496
gene22074	1456.99	1792.11	1121.87	0.626004	-0.675757	2.55852e-07	8.38438e-06	-1.04361
gene31726	122.08	160.717	83.4424	0.519187	-0.945673	9.65996e-06	0.000231867	-1.04182
gene28051	180.568	227.373	133.764	0.588301	-0.765374	1.97451e-05	0.000439858	-1.04157
gene10517	3528.66	4111.52	2945.8	0.716475	-0.481013	8.34403e-06	0.000203858	-1.03227
gene13775	5357.76	7789.19	2926.33	0.375691	-1.41238	1.49308e-53	1.36186e-50	-1.03063
gene21128	64.6219	100.488	28.7558	0.286162	-1.8051	9.99332e-10	5.1921e-08	-1.02112
gene16263	290.604	531.642	49.5654	0.0932308	-3.42305	5.11047e-79	8.83196e-76	-1.01924
gene01487	3215.8	3629.11	2802.49	0.772226	-0.372906	0.000170101	0.00292585	-1.00437
gene25492	2028.37	2270.07	1786.67	0.787056	-0.345462	0.000313565	0.00496682	-0.996519
gene16731	1352.8	1533.38	1172.23	0.764474	-0.387461	0.000149801	0.0026234	-0.993287
gene18593	34.5993	49.9428	19.2558	0.385557	-1.37499	0.00037085	0.00575483	-0.99044
gene14875	529.765	612.08	447.45	0.731033	-0.451991	0.000297547	0.00476134	-0.986587
gene08091	6351.87	9421.77	3281.96	0.348338	-1.52144	3.97448e-16	4.51578e-14	-0.982166
gene16686	52.8299	72.2425	33.4173	0.462572	-1.11225	0.000341444	0.00535083	-0.976679
gene17740	65.9976	95.0644	36.9308	0.388482	-1.36408	1.50821e-06	4.34036e-05	-0.975492
gene21487	31.1223	48.0561	14.1885	0.295248	-1.76	0.000162342	0.0028145	-0.970707
gene27156	887.021	1276	498.043	0.390316	-1.35729	4.81067e-33	1.64545e-30	-0.96752
gene12030	140.41	185.067	95.752	0.51739	-0.950675	5.20624e-06	0.000133452	-0.958041
gene06602	430.698	506.415	354.981	0.700969	-0.512578	9.54131e-05	0.00177607	-0.957855
gene13150	13.7322	23.4241	4.04039	0.172489	-2.53543	0.00017948	0.0030631	-0.952945
gene21680	409.306	475.562	343.05	0.721358	-0.471214	0.000570061	0.0083677	-0.949282
gene09453	198.153	279.244	117.062	0.419209	-1.25426	1.20286e-12	9.58665e-11	-0.946439
gene28706	1799.6	2122.55	1476.65	0.695694	-0.523476	0.000271503	0.00440686	-0.945215
gene19741	17.4365	32.346	2.52693	0.0781217	-3.67813	2.40078e-05	0.000521376	-0.942811
gene17477	435.468	566.397	304.539	0.537677	-0.895189	1.99293e-11	1.32202e-09	-0.937754
gene14661	4455.51	5347.6	3563.43	0.666361	-0.585624	3.16526e-08	1.24324e-06	-0.932672
gene20380	3224.82	5044.15	1405.49	0.278637	-1.84354	2.20959e-39	9.93891e-37	-0.925294
gene08315	318.651	406.773	230.529	0.566727	-0.819275	2.01156e-08	8.22811e-07	-0.924988
gene32600	15.1662	26.2785	4.05385	0.154265	-2.69652	0.000171686	0.00294756	-0.92406
gene06778	372.473	483.039	261.906	0.542204	-0.883092	1.64411e-05	0.000374124	-0.921161
gene03294	715.383	818.946	611.82	0.747082	-0.420661	0.000340533	0.0053399	-0.920253
gene20105	906.314	1043.65	768.976	0.736813	-0.44063	5.12043e-05	0.00102709	-0.917618
gene30462	1550.48	2036.52	1064.44	0.522675	-0.936013	4.83312e-11	3.05193e-09	-0.91677
gene28255	131.578	175.7	87.4558	0.497757	-1.00649	1.27039e-06	3.71125e-05	-0.911741
gene21037	3949.58	5343.81	2555.34	0.478187	-1.06435	9.32041e-31	2.75716e-28	-0.909018
gene01725	53.3531	74.7349	31.9712	0.427794	-1.22501	0.00017543	0.00300021	-0.905329
gene06116	156.131	219.659	92.6039	0.421581	-1.24612	1.3673e-10	8.08947e-09	-0.903638
gene31664	88.4716	115.676	61.2674	0.529647	-0.916896	0.000164054	0.00283519	-0.895391
gene03754	1330.91	1849.69	812.137	0.439068	-1.18748	1.32989e-17	1.73977e-15	-0.891593
gene04192	3639.79	4071.67	3207.91	0.787859	-0.343991	0.0004584	0.0068888	-0.891412
gene30398	6960.23	7675.82	6244.63	0.813545	-0.297706	0.000647625	0.00933102	-0.885854
gene19848	1753.33	2130.81	1375.85	0.645694	-0.631076	1.50393e-10	8.83418e-09	-0.884832
gene27775	3624.38	4031.18	3217.59	0.798177	-0.325219	0.000365904	0.00569943	-0.882877
gene25306	558.321	675.445	441.197	0.653194	-0.614417	3.9811e-06	0.000104634	-0.876215
gene08521	112.129	154.288	69.9693	0.453499	-1.14083	2.48209e-07	8.1747e-06	-0.873307
gene03796	103.198	131.386	75.0097	0.570912	-0.808661	0.000346171	0.00542054	-0.871944
gene10863	61.7407	98.2391	25.2423	0.256948	-1.96045	6.18512e-10	3.34573e-08	-0.869158
gene29504	1026.21	1256.32	796.097	0.633674	-0.658188	4.16181e-08	1.5946e-06	-0.867714
gene29608	127.827	161.118	94.5366	0.586755	-0.769169	0.000206871	0.00348528	-0.866307
gene05122	452.079	700.599	203.558	0.290548	-1.78315	1.56037e-38	6.92383e-36	-0.856644
gene07683	221.553	304.235	138.871	0.456461	-1.13144	1.81399e-11	1.20576e-09	-0.855018
gene14192	3759.79	4376.02	3143.56	0.718359	-0.477222	0.00023556	0.0039017	-0.852192
gene29726	60.2757	97.7553	22.7962	0.233196	-2.10038	1.54795e-11	1.03943e-09	-0.848889
gene27886	1322.58	1481.51	1163.66	0.785456	-0.348397	0.000661178	0.00948468	-0.846363
gene28140	415.221	641.546	188.896	0.294439	-1.76396	2.84781e-14	2.71834e-12	-0.845518
gene05123	446.15	688.555	203.746	0.295904	-1.7568	1.31202e-16	1.57808e-14	-0.844786
gene07429	484.211	649.1	319.322	0.491945	-1.02343	2.45056e-07	8.08711e-06	-0.841492
gene22714	10976.3	12509.2	9443.44	0.754922	-0.405601	0.000156574	0.00272745	-0.839422
gene08719	3331.96	4007.68	2656.25	0.66279	-0.593376	1.55049e-05	0.00035454	-0.836133
gene20490	360.919	490.35	231.489	0.472089	-1.08287	4.42176e-09	2.05948e-07	-0.831677
gene01363	1022.66	1289.84	755.478	0.585715	-0.77173	5.43874e-06	0.000138978	-0.827866
gene18720	427.348	551.888	302.808	0.548676	-0.865973	1.17004e-10	6.99807e-09	-0.824047
gene31345	1251.45	1436.26	1066.64	0.742649	-0.429248	3.58246e-05	0.00074218	-0.812914
gene08486	1696.23	1988.58	1403.88	0.705969	-0.502323	6.34868e-06	0.000159866	-0.810591
gene12541	215.313	258.473	172.154	0.666044	-0.586311	0.000422964	0.00645074	-0.808505
gene26113	128.552	204.391	52.7135	0.257906	-1.95509	5.20696e-19	7.70162e-17	-0.807085
gene31596	1637.27	1863.82	1410.72	0.756895	-0.401836	7.62134e-05	0.00145475	-0.801106
gene27080	589.71	810.479	368.941	0.455213	-1.13539	5.08869e-20	8.07209e-18	-0.793121
gene17068	3021.14	3935.63	2106.64	0.535273	-0.901653	7.07703e-22	1.25611e-19	-0.782141
gene23186	1525.96	1714.71	1337.21	0.779845	-0.358741	0.000334754	0.00526688	-0.781404
gene03758	2738.81	3219.71	2257.92	0.70128	-0.511938	3.56534e-06	9.49082e-05	-0.78055
gene23511	19.0078	32.9482	5.06731	0.153796	-2.70091	8.87344e-06	0.00021535	-0.779281
gene07515	3269.07	4288.96	2249.18	0.524411	-0.931229	9.38065e-08	3.37005e-06	-0.779243
gene25080	245.264	290.537	199.991	0.688349	-0.538788	0.000640553	0.0092413	-0.770566
gene18252	1163.91	1479.3	848.526	0.5736	-0.801884	3.16972e-14	3.01684e-12	-0.766298
gene20132	42.043	62.2763	21.8096	0.350208	-1.51372	2.1452e-05	0.000473067	-0.766238
gene01563	67.3631	101.849	32.877	0.3228	-1.63129	1.79005e-08	7.41211e-07	-0.762677
gene14388	248.78	348.796	148.764	0.426506	-1.22936	3.65831e-12	2.7301e-10	-0.761282
gene06562	1281	1465.8	1096.19	0.747848	-0.419183	0.000142044	0.00250492	-0.759835
gene22466	63.2928	101.209	25.377	0.250739	-1.99574	4.54715e-11	2.88243e-09	-0.756729
gene18863	402.117	476.158	328.077	0.68901	-0.537404	6.71236e-05	0.00130187	-0.751978
gene04567	479.135	574.073	384.197	0.669247	-0.57939	6.35976e-06	0.0001599	-0.737621
gene30351	1553.98	2039.21	1068.75	0.524101	-0.932083	7.07803e-08	2.60552e-06	-0.737293
gene29959	336.671	479.499	193.843	0.40426	-1.30664	2.65207e-13	2.2678e-11	-0.736922
gene29414	446.401	525.617	367.185	0.698579	-0.517504	8.01497e-05	0.00152215	-0.736365
gene16092	418.877	498.569	339.185	0.680317	-0.555721	3.80762e-05	0.000784853	-0.734389
gene07747	175.292	218.806	131.777	0.602255	-0.731554	7.80224e-05	0.00148432	-0.733255
gene11130	76.6952	125.513	27.877	0.222103	-2.1707	1.61784e-14	1.5717e-12	-0.729991
gene15847	1551.55	1808.3	1294.8	0.716035	-0.481897	3.37231e-06	9.01737e-05	-0.72888
gene13082	717.86	1013.71	422.006	0.416297	-1.26431	1.09627e-26	2.49981e-24	-0.728566
gene23047	955.398	1082.86	827.934	0.764579	-0.387263	0.000332601	0.00523551	-0.7282
gene29207	93.3064	139.142	47.4712	0.341172	-1.55143	1.03491e-07	3.68173e-06	-0.712412
gene10773	810.631	1092.1	529.164	0.484539	-1.04531	6.05771e-20	9.47195e-18	-0.70452
gene15877	734.536	1024.16	444.912	0.434416	-1.20285	8.89125e-23	1.64019e-20	-0.699824
gene14250	76.0559	110.493	41.6193	0.376671	-1.40862	1.20904e-07	4.26881e-06	-0.696125
gene22078	113.495	146.574	80.4155	0.548635	-0.866082	7.07166e-05	0.00135951	-0.689211
gene12022	1014.7	1185.08	844.312	0.712452	-0.489136	0.00011769	0.00212101	-0.688093
gene32544	968.451	1189.5	747.397	0.628326	-0.670414	5.43984e-07	1.69955e-05	-0.685897
gene28243	331.385	402.512	260.258	0.646584	-0.62909	1.2028e-05	0.000283526	-0.684979
gene17710	1561.06	1760.15	1361.96	0.773777	-0.37001	0.000212712	0.00356904	-0.684577
gene26069	49.9071	68.4239	31.3904	0.458764	-1.12418	0.000484746	0.00722848	-0.683297
gene29474	142.981	176.062	109.9	0.624213	-0.67989	0.000602828	0.00878193	-0.676212
gene27078	39.0505	59.3452	18.7558	0.316046	-1.66179	6.87838e-06	0.000171756	-0.674539
gene21802	17.3484	29.1296	5.56731	0.191122	-2.38743	5.23701e-05	0.00104791	-0.671268
gene27063	2330.43	3446.61	1214.25	0.352303	-1.50511	1.27633e-09	6.48757e-08	-0.670642
gene20005	705.975	930.677	481.274	0.517122	-0.951423	1.34405e-07	4.68505e-06	-0.666548
gene19530	39.4396	63.1639	15.7154	0.248804	-2.00692	2.25331e-05	0.000494254	-0.662283
gene19353	1923.5	2362.32	1484.67	0.628477	-0.670068	0.000402828	0.00618674	-0.660536
gene25929	501.454	767.053	235.854	0.307481	-1.70143	1.41594e-37	6.11761e-35	-0.659855
gene14935	161.48	220.261	102.698	0.466257	-1.1008	7.40699e-09	3.30008e-07	-0.658342
gene24689	45.8785	76.5417	15.2154	0.198786	-2.33071	9.88448e-11	5.97729e-09	-0.656772
gene34207	1567.24	2219.59	914.901	0.412194	-1.2786	8.71147e-36	3.40536e-33	-0.655038
gene27988	150.677	273.504	27.85	0.101827	-3.29581	2.57529e-19	3.91491e-17	-0.654414
gene00291	1800.97	2122.54	1479.4	0.696994	-0.520781	2.19645e-05	0.000483367	-0.647429
gene00401	841.518	1237.23	445.802	0.360322	-1.47264	8.5122e-29	2.30997e-26	-0.645535
gene11703	45.5812	73.447	17.7154	0.2412	-2.0517	7.05289e-09	3.15086e-07	-0.642413
gene17372	172.567	224.438	120.696	0.537771	-0.894937	1.11242e-06	3.2819e-05	-0.641559
gene08628	570.344	669.253	471.435	0.70442	-0.505491	3.77716e-05	0.000779062	-0.63596
gene23008	12502.6	15766.3	9238.88	0.585989	-0.771055	1.79511e-07	6.08301e-06	-0.631973
gene26238	33.2762	52.8773	13.675	0.258618	-1.95111	4.49657e-06	0.000116904	-0.626916
gene08369	366.389	450.805	281.973	0.625488	-0.676945	1.28666e-06	3.75212e-05	-0.622263
gene00687	228.586	330.597	126.575	0.382869	-1.38508	5.673e-11	3.55494e-09	-0.620942
gene19841	5976.57	6996.56	4956.57	0.70843	-0.497303	0.000398916	0.0061324	-0.618692
gene07687	963.006	1173.21	752.803	0.641661	-0.640118	5.13121e-09	2.36974e-07	-0.616813
gene21473	490.114	574.355	405.873	0.70666	-0.500913	8.74217e-05	0.00164315	-0.616697
gene19788	362.261	447.265	277.258	0.619896	-0.689901	1.05557e-06	3.1424e-05	-0.615054
gene24123	1746.89	2088.34	1405.45	0.672999	-0.571323	2.59961e-06	7.1372e-05	-0.614525
gene30595	753.752	930.788	576.716	0.6196	-0.690592	1.35466e-08	5.75443e-07	-0.608341
gene08455	29.6896	46.2042	13.175	0.285147	-1.81022	2.83676e-05	0.000605643	-0.606051
gene03675	778.678	914.995	642.36	0.702037	-0.510381	6.26112e-06	0.000158134	-0.602372
gene13789	50.4535	87.2319	13.675	0.156766	-2.67331	2.50137e-07	8.22994e-06	-0.596944
gene06435	714.485	915.927	513.043	0.560135	-0.836154	6.73842e-08	2.49448e-06	-0.594785
gene17468	217.242	312.234	122.25	0.391534	-1.35279	6.20778e-11	3.8679e-09	-0.594117
gene06326	12.4372	21.2937	3.58078	0.168161	-2.57208	0.000339955	0.00533339	-0.592559
gene27807	18.4628	30.8179	6.1077	0.198187	-2.33507	3.55071e-05	0.000737672	-0.591581
gene32274	23.409	38.1699	8.64809	0.226568	-2.14198	1.48269e-05	0.000340698	-0.591477
gene12400	2340.36	2733.44	1947.28	0.712391	-0.489259	3.87581e-05	0.000797906	-0.588957
gene06816	188.139	226.892	149.385	0.658395	-0.602975	0.000564638	0.00829551	-0.588482
gene05255	2996.91	3767.42	2226.4	0.590963	-0.758861	6.94911e-16	7.68287e-14	-0.587217
gene28474	16010.5	21217.8	10803.3	0.509162	-0.973802	6.19127e-09	2.81574e-07	-0.586893
gene13126	1499.5	1725.73	1273.28	0.737821	-0.438657	0.000116769	0.0021102	-0.583045
gene22107	786.664	963.493	609.835	0.632942	-0.659854	5.5317e-09	2.53332e-07	-0.582149
gene11469	132.541	170.764	94.3193	0.552339	-0.856375	0.000120455	0.0021578	-0.578699
gene05185	43.5964	63.8428	23.35	0.365743	-1.4511	3.27249e-05	0.000686523	-0.578346
gene01169	198.339	261.968	134.71	0.514223	-0.959534	3.58094e-08	1.3866e-06	-0.578343
gene27117	899.695	1046.94	752.449	0.718712	-0.476515	1.34405e-05	0.000312558	-0.574131
gene30864	1065.55	1259.16	871.945	0.692483	-0.53015	7.02465e-07	2.1537e-05	-0.572816
gene16157	1390.38	1652.81	1127.95	0.682442	-0.551221	5.27693e-05	0.00105397	-0.572665
gene12856	10815.5	13279.6	8351.47	0.628895	-0.669108	3.68928e-10	2.06374e-08	-0.572556
gene23868	52.5257	73.6072	31.4443	0.42719	-1.22705	9.67232e-05	0.0017974	-0.571059
gene22375	508.321	590.744	425.899	0.720953	-0.472024	0.000196686	0.00333422	-0.569861
gene31819	161.424	235.731	87.1174	0.369563	-1.43611	1.05237e-13	9.33936e-12	-0.569646
gene18417	7978.17	9354.15	6602.19	0.705803	-0.502664	2.20106e-05	0.000483761	-0.568919
gene25430	350.913	470.417	231.408	0.491921	-1.0235	7.31156e-13	5.9722e-11	-0.565913
gene04502	60.8972	82.4039	39.3904	0.478016	-1.06487	0.000329302	0.00519354	-0.565692
gene25012	29.2405	44.2791	14.2019	0.320737	-1.64054	0.000406594	0.00623001	-0.564569
gene06650	2516.35	2846.84	2185.86	0.76782	-0.38116	0.000633916	0.00915807	-0.563403
gene02097	163.855	281.618	46.0924	0.16367	-2.61114	8.1273e-22	1.41951e-19	-0.561836
gene28217	146.228	181.691	110.765	0.609638	-0.713976	0.000436633	0.00662842	-0.56183
gene01601	1780.66	2062.21	1499.1	0.72694	-0.460092	2.8796e-06	7.82723e-05	-0.56088
gene20267	6633.52	7897.03	5370.01	0.680004	-0.556384	4.7291e-06	0.000122175	-0.559696
gene06721	799.311	931.345	667.278	0.716466	-0.481029	1.86782e-05	0.000419506	-0.557945
gene24409	1206.3	1528.25	884.355	0.57867	-0.789187	0.000102114	0.00188372	-0.557795
gene08181	105.914	148.102	63.727	0.430292	-1.21661	7.56099e-07	2.30737e-05	-0.557486
gene15481	1463.86	1786.06	1141.66	0.639208	-0.645643	5.02767e-09	2.32519e-07	-0.556791
gene08180	329.88	429.473	230.287	0.536208	-0.899136	5.93126e-10	3.22448e-08	-0.555512
gene29887	631.444	721.576	541.312	0.75018	-0.414691	0.000440303	0.00667014	-0.552767
gene21249	21.9063	38.7721	5.04039	0.13	-2.94341	1.04796e-07	3.72411e-06	-0.549833
gene08023	5946.39	6786.72	5106.06	0.752361	-0.410503	3.70074e-06	9.78402e-05	-0.542893
gene25800	4353.64	4832.92	3874.35	0.801658	-0.318941	0.000365055	0.00569181	-0.542744
gene14810	271.898	375.074	168.721	0.449834	-1.15253	5.68412e-11	3.55512e-09	-0.540962
gene07711	272.722	333.563	211.881	0.635206	-0.654704	2.12283e-05	0.000468763	-0.540547
gene20828	385.295	457.321	313.268	0.685005	-0.545813	0.000385336	0.0059571	-0.537466
gene17236	1147.29	1291.68	1002.91	0.776441	-0.365052	0.000481938	0.00719556	-0.535548
gene28374	2070.61	2360.2	1781.02	0.754605	-0.406207	0.00039688	0.00610681	-0.533268
gene18203	197.675	257.992	137.358	0.532411	-0.909388	4.45166e-07	1.40688e-05	-0.530858
gene11123	1300.29	1560.57	1040	0.666424	-0.585488	1.53707e-08	6.48729e-07	-0.530376
gene01986	4270.86	5297.41	3244.31	0.612433	-0.707375	7.65331e-15	7.82878e-13	-0.53006
gene15172	2877.05	3497.07	2257.03	0.645407	-0.63172	4.00571e-05	0.000820533	-0.529975
gene21511	2112.41	2403.42	1821.39	0.757831	-0.400051	0.00030939	0.00491491	-0.527588
gene08627	18.9001	32.7464	5.05385	0.154333	-2.69588	3.21111e-06	8.63556e-05	-0.527077
gene11930	83.1808	115.756	50.6058	0.437177	-1.19371	2.49329e-06	6.89138e-05	-0.525843
gene07050	296.402	476.203	116.602	0.244858	-2.02998	2.73653e-34	9.87435e-32	-0.525248
gene30997	1393.89	1765.16	1022.61	0.579331	-0.787541	1.87832e-14	1.81402e-12	-0.519237
gene06030	425.895	504.038	347.752	0.689933	-0.535471	5.96573e-05	0.00117652	-0.517237
gene20696	760.295	976.279	544.312	0.557538	-0.842859	8.28483e-07	2.5096e-05	-0.511649
gene12490	8.13636	14.7458	1.52693	0.10355	-3.2716	0.000672242	0.00960981	-0.508022
gene34947	47.0977	65.4127	28.7827	0.440017	-1.18437	0.000536202	0.00793811	-0.506827
gene11246	24.0543	38.974	9.13463	0.234377	-2.09309	1.59566e-05	0.000364107	-0.503644
gene12599	1268.51	1488.38	1048.63	0.704542	-0.505242	1.19072e-05	0.000281081	-0.503316
gene02468	258.321	352.012	164.629	0.46768	-1.09641	0.000231417	0.00384555	-0.50326
gene25803	2791.51	3384.31	2198.71	0.649679	-0.622202	1.83858e-06	5.20783e-05	-0.500345
gene16129	522.981	743.854	302.108	0.406139	-1.29996	5.37227e-05	0.00106976	-0.499998
gene22775	796.912	987.234	606.591	0.614435	-0.702668	5.41749e-10	2.97971e-08	-0.496935
gene27732	1333.35	1496.17	1170.53	0.782349	-0.354116	0.00056332	0.00827984	-0.492385
gene06023	45.7119	79.316	12.1077	0.152651	-2.71169	6.74594e-08	2.49448e-06	-0.491841
gene23535	209.553	264.613	154.492	0.583842	-0.776349	5.85337e-06	0.000148763	-0.491732
gene24600	224.283	293.506	155.06	0.528302	-0.920566	3.13837e-08	1.23563e-06	-0.487754
gene01078	83.9767	113.267	54.6866	0.482812	-1.05047	2.60872e-05	0.000561336	-0.484785
gene29676	315.282	397.169	233.394	0.587646	-0.766982	1.71545e-07	5.85536e-06	-0.48438
gene01081	275.537	328.463	222.612	0.677738	-0.561201	0.00024295	0.00401686	-0.484338
gene15263	678.209	882.861	473.556	0.536388	-0.89865	1.43569e-07	4.94673e-06	-0.483606
gene24503	328.191	516.346	140.035	0.271203	-1.88255	6.65764e-14	6.05569e-12	-0.481587
gene15734	45.4883	74.2477	16.7289	0.225311	-2.15001	2.35967e-09	1.14112e-07	-0.481461
gene16928	433.982	551.261	316.702	0.574505	-0.79961	7.6344e-05	0.00145577	-0.480727
gene27253	2680.03	3755.29	1604.77	0.427336	-1.22656	1.92283e-37	8.19973e-35	-0.478269
gene03740	3472.43	3997.73	2947.14	0.737204	-0.439864	1.80716e-06	5.12877e-05	-0.476265
gene24994	758.073	876.786	639.36	0.729209	-0.455596	5.70112e-05	0.00112908	-0.475567
gene10728	1133.68	1281.06	986.288	0.769897	-0.377262	0.000295493	0.00473308	-0.475274
gene29934	1548.97	2696.73	401.208	0.148776	-2.74879	2.91617e-136	1.36793e-132	-0.475253
gene02315	234.709	309.979	159.439	0.514354	-0.959167	5.29193e-09	2.43711e-07	-0.471608
gene01623	433.113	527.107	339.12	0.643361	-0.6363	1.54676e-06	4.43964e-05	-0.471139
gene22129	55.4124	80.9208	29.9039	0.369545	-1.43618	3.33882e-06	8.94968e-05	-0.470138
gene09582	457.062	574.884	339.241	0.590103	-0.760961	1.01381e-07	3.61842e-06	-0.469378
gene08642	22.6806	36.1997	9.16155	0.253084	-1.98231	7.55519e-05	0.0014457	-0.468023
gene12069	106.635	149.341	63.9289	0.428073	-1.22407	9.14494e-08	3.29982e-06	-0.467778
gene14898	257.657	315.931	199.383	0.631096	-0.664068	0.000608892	0.00885144	-0.467293
gene07950	139.763	184.462	95.0635	0.515357	-0.956357	1.91925e-06	5.40949e-05	-0.466673
gene25195	6990.39	7765.64	6215.15	0.80034	-0.321316	0.000253882	0.00416407	-0.466471
gene18490	3173.93	3701.15	2646.72	0.715109	-0.483766	1.70328e-07	5.81985e-06	-0.466383
gene12626	9790.43	11095.2	8485.62	0.764798	-0.38685	8.3115e-06	0.000203214	-0.466051
gene22503	2648.35	2972.87	2323.82	0.781676	-0.355357	0.000232441	0.00385477	-0.465052
gene05374	1686.71	2227.62	1145.8	0.514359	-0.959154	2.75354e-08	1.09329e-06	-0.46419
gene14616	11019.3	13807.6	8231.05	0.596126	-0.746312	6.25411e-12	4.51341e-10	-0.464069
gene16712	14.2022	26.8774	1.52693	0.0568108	-4.13769	6.91275e-06	0.000172483	-0.46308
gene14754	434.353	578.219	290.487	0.502382	-0.993143	1.70581e-09	8.49955e-08	-0.456378
gene23599	852.322	1040.76	663.889	0.637892	-0.648617	3.36113e-06	8.9948e-05	-0.453613
gene26561	169.749	215.882	123.616	0.572607	-0.804382	1.23067e-05	0.000289733	-0.452945
gene21840	7001.48	8460.86	5542.09	0.655027	-0.610373	6.4924e-12	4.64454e-10	-0.451466
gene07548	678.081	823.864	532.299	0.6461	-0.63017	8.40644e-08	3.0501e-06	-0.448445
gene02650	1886.38	2262.52	1510.23	0.667498	-0.583165	9.01945e-06	0.00021857	-0.44807
gene08155	51.5545	77.8262	25.2827	0.324861	-1.6221	5.92034e-07	1.8357e-05	-0.446874
gene21679	3308.93	3823.84	2794.02	0.730685	-0.452679	5.17455e-05	0.00103731	-0.44682
gene18626	3118.24	3606.43	2630.05	0.729269	-0.455477	0.000287199	0.00462051	-0.446608
gene03480	754.889	893.186	616.593	0.69033	-0.534642	0.00054043	0.00798631	-0.445784
gene11861	689.869	846.372	533.366	0.630179	-0.666167	1.08657e-08	4.71938e-07	-0.444953
gene23247	51.9216	85.1816	18.6616	0.21908	-2.19047	1.26213e-07	4.43719e-06	-0.444762
gene07362	136.824	182.937	90.7116	0.495863	-1.01199	5.13729e-07	1.61116e-05	-0.443646
gene26547	5368.15	6563.7	4172.59	0.635707	-0.653565	2.03861e-07	6.81668e-06	-0.443525
gene07033	3668.51	4199.67	3137.35	0.747046	-0.420732	4.33418e-06	0.00011304	-0.443046
gene13373	389.395	530.883	247.906	0.466969	-1.0986	2.29412e-15	2.42999e-13	-0.443019
gene12150	54.1014	73.2451	34.9577	0.47727	-1.06712	0.000562104	0.00826938	-0.439029
gene31631	2426.34	2843.23	2009.46	0.706753	-0.500723	1.12579e-06	3.31536e-05	-0.438486
gene23986	468.389	543.339	393.439	0.724113	-0.465712	0.000279794	0.00451688	-0.435776
gene28612	1866.6	2401.58	1331.61	0.554473	-0.850811	1.19847e-14	1.19614e-12	-0.435468
gene06697	2046.67	2337.25	1756.09	0.751348	-0.412447	2.3352e-05	0.000509776	-0.435372
gene25328	291.563	360.892	222.233	0.615787	-0.699496	0.000249719	0.0041081	-0.434289
gene14934	10672.7	12146.8	9198.57	0.757281	-0.401099	4.14104e-06	0.000108433	-0.432627
gene08828	1636.66	1913.94	1359.39	0.710259	-0.493583	7.88873e-07	2.39847e-05	-0.431761
gene26997	53.107	84.3775	21.8366	0.258796	-1.95011	1.91438e-09	9.45273e-08	-0.431688
gene31294	55.8615	98.5211	13.2019	0.134001	-2.89968	1.47091e-13	1.28454e-11	-0.431639
gene29956	127.214	169.918	84.5097	0.497356	-1.00765	1.36872e-06	3.97729e-05	-0.428439
gene09709	3397.29	4021.5	2773.08	0.689563	-0.536245	5.49979e-09	2.52575e-07	-0.427603
gene29005	1022.37	1258.5	786.247	0.624751	-0.678646	1.1694e-05	0.000276646	-0.426477
gene03591	1394.75	1564.29	1225.21	0.783239	-0.352475	0.000467644	0.00700848	-0.425496
gene11353	305.283	460.249	150.317	0.3266	-1.6144	1.20146e-25	2.66563e-23	-0.421147
gene26534	3266.53	4249.75	2283.31	0.537281	-0.896251	6.82937e-09	3.05934e-07	-0.419418
gene19947	933.345	1129.87	736.816	0.652122	-0.616785	1.57399e-08	6.61391e-07	-0.419169
gene03750	35.1269	51.471	18.7827	0.364918	-1.45435	0.000205467	0.00346875	-0.417048
gene05794	64.2718	87.9109	40.6327	0.462204	-1.1134	8.92594e-05	0.0016729	-0.416399
gene00416	46.1066	70.4708	21.7423	0.30853	-1.69652	1.06336e-06	3.16272e-05	-0.415517
gene21260	8334.77	9300.13	7369.41	0.792399	-0.335701	0.000135141	0.00239994	-0.41522
gene01179	336.074	402.756	269.393	0.668873	-0.580195	4.50615e-05	0.000915052	-0.413242
gene17475	272.959	434.545	111.373	0.256299	-1.9641	9.42712e-11	5.72179e-09	-0.412948
gene12611	52.4809	74.5714	30.3904	0.407534	-1.29501	4.24129e-05	0.000866089	-0.412126
gene29481	119.208	151.799	86.6174	0.570607	-0.809431	0.000126889	0.00226196	-0.411779
gene13412	888.607	1071.9	705.318	0.658009	-0.60382	3.24265e-07	1.05005e-05	-0.41168
gene30728	129.764	178.599	80.9289	0.453131	-1.142	5.8786e-05	0.00116083	-0.410555
gene08337	20.3145	36.5617	4.06731	0.111245	-3.16818	7.4238e-08	2.72063e-06	-0.409059
gene14152	808.442	924.732	692.153	0.74849	-0.417945	0.000257483	0.00420632	-0.408944
gene01043	583.84	787.358	380.322	0.483035	-1.0498	6.33761e-06	0.00015971	-0.40761
gene24183	1087.46	1502.53	672.387	0.447503	-1.16003	3.00026e-23	5.7277e-21	-0.407526
gene08304	38.4449	64.7687	12.1212	0.187145	-2.41777	1.08851e-09	5.61987e-08	-0.406076
gene01282	1792.59	2407.21	1177.97	0.489352	-1.03106	1.63501e-10	9.53592e-09	-0.404287
gene14456	1617.04	2145.57	1088.51	0.507331	-0.979001	7.60744e-11	4.68664e-09	-0.402527
gene26248	175.162	220.181	130.142	0.591071	-0.758598	2.94243e-05	0.00062334	-0.397072
gene03029	2259.44	2594.54	1924.34	0.741689	-0.431115	6.43291e-06	0.000161492	-0.396431
gene23709	68.2581	101.612	34.9039	0.3435	-1.54162	5.19961e-08	1.96247e-06	-0.396262
gene22768	1863.73	2099.23	1628.23	0.775634	-0.366553	0.000154928	0.00270022	-0.394139
gene18220	61.2216	88.9586	33.4847	0.376407	-1.40963	1.26043e-05	0.000295414	-0.393937
gene14336	264.224	360.294	168.154	0.466714	-1.09939	5.01068e-05	0.00101001	-0.393711
gene27223	62.0996	93.3761	30.8231	0.330096	-1.59904	7.08592e-08	2.60552e-06	-0.391153
gene01831	1619.74	1808.88	1430.6	0.790872	-0.338484	0.000668466	0.00957495	-0.389164
gene07836	2083.22	2943.51	1222.94	0.41547	-1.26718	3.38976e-32	1.09124e-29	-0.388251
gene27801	190.803	339.595	42.0116	0.123711	-3.01496	3.52587e-36	1.39489e-33	-0.388047
gene22562	57.8711	111.175	4.56731	0.0410823	-4.60534	8.31761e-29	2.27598e-26	-0.388002
gene05805	124.671	164.453	84.8885	0.516189	-0.954029	2.90797e-05	0.000618434	-0.386912
gene15834	1182.86	1370.77	994.941	0.725824	-0.462308	3.37006e-05	0.000704387	-0.386863
gene01165	17.043	28.0052	6.08078	0.217131	-2.20337	0.000160038	0.0027819	-0.38354
gene22838	196.503	242.756	150.25	0.618935	-0.692139	8.4308e-05	0.00159222	-0.381321
gene11133	968.743	1139.44	798.043	0.70038	-0.51379	0.000196256	0.00332865	-0.380859
gene18082	1696.99	1994.68	1399.3	0.701516	-0.511452	8.45249e-05	0.00159418	-0.380102
gene07735	2373.93	2930.63	1817.24	0.620085	-0.689462	2.00623e-08	8.22429e-07	-0.37835
gene03015	622.248	754.803	489.693	0.648769	-0.624223	1.75506e-07	5.97047e-06	-0.376583
gene27005	257.59	366.309	148.871	0.406409	-1.299	7.33075e-16	8.05058e-14	-0.376582
gene05162	91.1802	164.578	17.7827	0.108051	-3.21022	1.27803e-12	1.01611e-10	-0.376522
gene31183	1357.73	1591.26	1124.2	0.706487	-0.501265	0.000149736	0.0026234	-0.376055
gene05984	4769.87	5307.31	4232.42	0.79747	-0.326497	0.000605081	0.00880694	-0.375373
gene18446	184.895	250.877	118.914	0.473992	-1.07707	2.33721e-09	1.13193e-07	-0.3753
gene08095	71678.9	95985.1	47372.7	0.493542	-1.01876	3.66905e-32	1.16968e-29	-0.375185
gene28545	785.644	982.493	588.795	0.599287	-0.738682	8.28964e-11	5.08782e-09	-0.375122
gene11269	2936.27	3442.94	2429.6	0.705677	-0.50292	0.000110057	0.00200455	-0.375076
gene06896	1673.07	1985.65	1360.49	0.68516	-0.545486	2.53307e-07	8.30928e-06	-0.374181
gene09650	438.231	560.504	315.958	0.563704	-0.826991	7.01179e-06	0.000174424	-0.37297
gene14522	1501.58	1748.38	1254.79	0.717687	-0.478573	1.89417e-06	5.34797e-05	-0.370817
gene01579	2332.54	2655.21	2009.86	0.756949	-0.401732	2.3093e-05	0.000505184	-0.369568
gene25930	1113.86	1663.56	564.162	0.33913	-1.56009	4.81634e-46	3.04133e-43	-0.368029
gene06484	42.3743	65.4927	19.2558	0.294014	-1.76604	7.90534e-07	2.40129e-05	-0.367368
gene03598	292.531	435.502	149.56	0.343419	-1.54196	1.15411e-20	1.89481e-18	-0.366852
gene26972	111.583	144.562	78.6039	0.543739	-0.879013	6.9186e-05	0.00133713	-0.366074
gene29973	253.442	350.244	156.641	0.447233	-1.1609	6.36029e-10	3.42371e-08	-0.365336
gene26096	115.453	196.395	34.5116	0.175726	-2.5086	1.66306e-25	3.64055e-23	-0.364551
gene03860	81.2682	109.89	52.6462	0.47908	-1.06166	2.93843e-05	0.000622894	-0.364473
gene01157	52.1317	72.8865	31.377	0.430491	-1.21595	0.000100091	0.00185189	-0.363611
gene03426	29.3687	44.0355	14.7019	0.333866	-1.58266	0.000206236	0.00347865	-0.363245
gene29388	1067.73	1388.17	747.287	0.538325	-0.893451	0.000110979	0.00202001	-0.36299
gene17190	397.192	531.531	262.852	0.494519	-1.0159	7.37618e-12	5.21992e-10	-0.362788
gene12201	6746.63	7672.23	5821.04	0.758715	-0.39837	2.27044e-05	0.000497346	-0.36216
gene32491	973.1	1167.71	778.489	0.66668	-0.584933	7.68078e-08	2.81166e-06	-0.361869
gene14583	7349.22	8238.89	6459.54	0.784031	-0.351018	6.91494e-05	0.00133713	-0.361862
gene29471	222.33	290.613	154.046	0.530073	-0.915737	4.05245e-08	1.55633e-06	-0.361236
gene06858	551.687	639.127	464.247	0.726376	-0.461211	0.000162696	0.00281916	-0.358598
gene00962	1222.31	1475.62	968.995	0.65667	-0.60676	1.13858e-05	0.00027044	-0.35788
gene15752	282.26	382.138	182.383	0.47727	-1.06712	5.08184e-12	3.69176e-10	-0.357023
gene04530	43.6952	75.2154	12.175	0.161869	-2.6271	4.2879e-12	3.1428e-10	-0.355085
gene09807	549.066	639.694	458.437	0.71665	-0.480659	0.000380892	0.00589951	-0.352994
gene22971	489.81	578.894	400.725	0.692225	-0.530686	4.26671e-05	0.000870198	-0.352516
gene18812	1035.67	1907.51	163.817	0.0858801	-3.54153	3.71015e-14	3.51085e-12	-0.351266
gene25237	359.084	448.438	269.731	0.60149	-0.733387	1.77003e-07	6.0104e-06	-0.350358
gene17762	79.5907	130.345	28.8366	0.221233	-2.17636	3.48665e-07	1.12463e-05	-0.349568
gene00372	1308.77	1515.6	1101.93	0.727063	-0.459848	0.000109594	0.00199924	-0.348208
gene05176	1035.48	1289.43	781.528	0.606106	-0.722359	2.92807e-11	1.90012e-09	-0.347704
gene19794	826.64	971.569	681.71	0.701659	-0.511158	4.46205e-06	0.000116098	-0.34697
gene18022	954.901	1363.92	545.878	0.400226	-1.32111	4.48383e-32	1.41568e-29	-0.346483
gene05855	70.5549	100.571	40.5385	0.403082	-1.31085	0.000247439	0.00407672	-0.346279
gene16926	617.207	755.736	478.679	0.633395	-0.658822	0.000104911	0.00192617	-0.34581
gene04238	874.655	1210.84	538.474	0.444712	-1.16906	4.23334e-20	6.74786e-18	-0.344222
gene24893	1332.25	1524.55	1139.94	0.747722	-0.419427	7.82039e-05	0.00148692	-0.343975
gene22891	40.0418	58.3009	21.7827	0.373626	-1.42033	7.66963e-05	0.00146079	-0.343542
gene12222	22.3242	39.0541	5.59424	0.143243	-2.80346	1.82027e-07	6.15556e-06	-0.342225
gene08209	249.117	301.704	196.531	0.651403	-0.618377	9.23142e-05	0.00172327	-0.341928
gene10440	676.973	806.389	547.556	0.679023	-0.558469	6.98204e-06	0.000173828	-0.341192
gene13399	182.57	249.672	115.467	0.462476	-1.11255	8.05928e-10	4.23415e-08	-0.34114
gene06583	681.799	1081.46	282.135	0.260883	-1.93853	7.24669e-30	2.06915e-27	-0.340467
gene19840	18.1533	28.7258	7.58078	0.263901	-1.92193	0.000680061	0.00970468	-0.340047
gene20646	1533.2	1847.91	1218.5	0.659391	-0.600794	2.08796e-09	1.01872e-07	-0.339475
gene06098	508.626	762.277	254.975	0.334492	-1.57996	1.73864e-23	3.43916e-21	-0.337766
gene17373	195.365	243.765	146.966	0.602898	-0.730014	2.7005e-05	0.00057881	-0.336241
gene23807	182.546	235.003	130.089	0.553561	-0.853187	2.33915e-06	6.51469e-05	-0.334836
gene13677	6788.12	7660.57	5915.67	0.772223	-0.37291	2.81707e-05	0.000601829	-0.333516
gene31283	3429.88	4103.41	2756.36	0.671724	-0.57406	1.47411e-05	0.000339199	-0.333487
gene29958	326.955	443.366	210.544	0.474877	-1.07437	3.54069e-13	2.98875e-11	-0.332234
gene03792	37.1011	56.9329	17.2693	0.303327	-1.72106	6.81361e-06	0.000170657	-0.331595
gene30047	593.433	717.754	469.112	0.653583	-0.613557	4.1487e-07	1.31747e-05	-0.329585
gene31706	441.071	515.215	366.927	0.712183	-0.489681	0.000172498	0.00295932	-0.328648
gene07381	690.156	811.607	568.704	0.700714	-0.513103	4.5043e-05	0.000915052	-0.327921
gene04218	10141	12742.5	7539.46	0.591681	-0.757109	9.29885e-08	3.34799e-06	-0.327715
gene05165	124.854	185.388	64.3212	0.346955	-1.52718	1.39344e-12	1.0894e-10	-0.327251
gene20179	53.7842	79.678	27.8904	0.350039	-1.51441	0.000305298	0.00486403	-0.3269
gene26654	1855.87	2117.9	1593.84	0.752558	-0.410125	2.68816e-05	0.00057654	-0.324835
gene27362	690.897	840.9	540.893	0.643231	-0.636592	5.39012e-08	2.02738e-06	-0.324542
gene31666	405.971	517.105	294.837	0.570168	-0.810541	1.97363e-09	9.67255e-08	-0.32414
gene13811	396.792	510.721	282.864	0.553852	-0.852428	2.294e-06	6.39982e-05	-0.32361
gene04322	14412.6	15940	12885.3	0.808359	-0.306932	0.000425907	0.00648659	-0.322729
gene11069	255.814	346.15	165.479	0.478056	-1.06475	0.000119183	0.00214204	-0.319488
gene03071	270.841	319.301	222.381	0.696462	-0.521883	0.000678467	0.00968844	-0.317684
gene12871	3052.07	3483.86	2620.28	0.752119	-0.410967	9.07716e-06	0.000219611	-0.310952
gene28589	2748.31	3252.88	2243.73	0.689768	-0.535816	7.16982e-08	2.63048e-06	-0.310515
gene06017	1796.09	2171.71	1420.46	0.654076	-0.61247	0.000126588	0.00225783	-0.309639
gene24888	1210.34	1404.93	1015.75	0.722992	-0.467949	1.39448e-05	0.000322913	-0.30963
gene32614	3897.69	5021.5	2773.88	0.5524	-0.856215	1.22015e-20	1.99327e-18	-0.309547
gene17366	245.371	318.695	172.046	0.539846	-0.88938	3.90272e-08	1.50234e-06	-0.308085
gene24857	466.272	609.844	322.7	0.529152	-0.918246	6.84739e-07	2.10132e-05	-0.306099
gene13922	394.683	471.625	317.741	0.673715	-0.569791	0.000115287	0.00208685	-0.305996
gene07689	396.127	465.513	326.741	0.701895	-0.510674	0.000158516	0.0027569	-0.305934
gene19189	19.28	32.5062	6.05385	0.186237	-2.42479	2.36892e-05	0.00051548	-0.305926
gene23657	1984.42	2296.09	1672.74	0.728516	-0.456967	2.38234e-06	6.62375e-05	-0.305814
gene06633	1376.1	1774.54	977.668	0.550942	-0.860028	5.83304e-17	7.22768e-15	-0.305237
gene24884	62.1121	84.7395	39.4847	0.465953	-1.10174	0.000117808	0.00212197	-0.305186
gene31422	1728.37	2179.07	1277.67	0.586337	-0.770198	0.000540348	0.00798631	-0.304476
gene00517	200.178	260.565	139.791	0.536491	-0.898375	8.93797e-06	0.000216756	-0.303394
gene14315	11.5113	21.4956	1.52693	0.0710344	-3.81534	7.02261e-06	0.00017456	-0.302765
gene03938	179.863	267.109	92.6174	0.34674	-1.52807	2.48117e-16	2.9097e-14	-0.301322
gene23933	1744.86	2583.3	906.416	0.350876	-1.51097	5.88574e-50	4.49451e-47	-0.300958
gene13189	407.119	488.213	326.025	0.667794	-0.582525	1.54563e-05	0.000353675	-0.298455
gene13194	131.679	188.2	75.1578	0.39935	-1.32427	4.24907e-08	1.62424e-06	-0.297041
gene15913	162.542	230.346	94.7386	0.411289	-1.28178	2.08127e-11	1.37506e-09	-0.296145
gene18079	617.864	728.146	507.583	0.69709	-0.520582	1.85088e-05	0.000416271	-0.29483
gene20883	2604.58	2928.43	2280.73	0.778825	-0.360629	0.00011375	0.00206359	-0.294485
gene22460	356.283	516.548	196.018	0.379476	-1.39792	1.95567e-10	1.13057e-08	-0.294457
gene25918	36.911	54.1202	19.7019	0.364041	-1.45783	0.000122927	0.00219849	-0.291978
gene18728	8693.58	9602.08	7785.08	0.81077	-0.302635	0.000478783	0.00715256	-0.290943
gene08782	308.208	382.468	233.948	0.611681	-0.709149	3.96305e-05	0.000813825	-0.290011
gene18601	170.901	237.983	103.819	0.436247	-1.19678	1.96784e-09	9.66791e-08	-0.289952
gene27438	1389.15	1711.19	1067.1	0.623604	-0.681298	0.000303438	0.00483674	-0.289758
gene17336	61.3149	85.6587	36.9712	0.431611	-1.2122	4.05886e-05	0.000829867	-0.289223
gene28460	1882.19	2159.57	1604.8	0.743111	-0.42835	3.01946e-05	0.000638421	-0.287789
gene14205	302.401	370.814	233.989	0.631014	-0.664255	6.83147e-06	0.000170974	-0.285628
gene05947	414.996	496.494	333.498	0.671707	-0.574096	0.000244115	0.00403411	-0.285341
gene07965	2242.31	2541.64	1942.98	0.764456	-0.387495	0.000255184	0.00417917	-0.284434
gene04786	166.853	247.062	86.6443	0.350699	-1.51169	2.76774e-15	2.90357e-13	-0.284206
gene15190	127.793	167.429	88.1578	0.526539	-0.925387	2.2509e-05	0.000494055	-0.282428
gene22904	496.487	622.303	370.672	0.595645	-0.747476	0.000354624	0.0055476	-0.282305
gene17728	2702.4	3173.72	2231.07	0.702984	-0.508437	2.09459e-06	5.87343e-05	-0.2818
gene28413	167.587	205.599	129.575	0.630233	-0.666042	0.000698358	0.00990552	-0.280043
gene25477	874.19	1015.89	732.489	0.721032	-0.471864	0.000161446	0.00280193	-0.279779
gene20824	72.9877	107.923	38.052	0.352583	-1.50396	2.4528e-06	6.7852e-05	-0.279659
gene01681	1328.84	1491.64	1166.04	0.781713	-0.355288	0.000461354	0.00692837	-0.279078
gene12289	365.709	603.248	128.169	0.212466	-2.2347	1.79723e-49	1.34122e-46	-0.279064
gene19729	9120.61	10464.3	7776.94	0.743189	-0.4282	0.000193556	0.00328626	-0.278721
gene10459	74.014	98.2741	49.7539	0.506277	-0.982001	0.000252519	0.00414794	-0.275407
gene11914	99.0583	160.118	37.9981	0.237313	-2.07514	3.84151e-07	1.22823e-05	-0.2751
gene09311	51.0584	79.9149	22.2019	0.27782	-1.84778	2.67805e-08	1.06719e-06	-0.274043
gene14514	1172.55	1648.49	696.614	0.422576	-1.24272	3.43981e-31	1.03623e-28	-0.273918
gene16342	925.437	1072.89	777.987	0.725135	-0.463678	2.35252e-05	0.000512591	-0.273895
gene08765	59.7409	110.374	9.1077	0.0825167	-3.59917	3.84016e-17	4.86855e-15	-0.272695
gene11194	1175.41	1428.07	922.753	0.646153	-0.630053	1.96974e-09	9.66791e-08	-0.270266
gene01774	155.295	283.78	26.8096	0.0944733	-3.40395	9.26601e-49	6.47359e-46	-0.269838
gene04883	1283.17	1486.02	1080.31	0.726986	-0.46	4.518e-05	0.000916891	-0.269297
gene14036	1407.36	1686.98	1127.75	0.668499	-0.581002	1.28858e-08	5.48792e-07	-0.269152
gene28479	7068.71	8705.03	5432.38	0.624051	-0.680264	1.46929e-14	1.44017e-12	-0.267981
gene02380	22.3494	39.618	5.08078	0.128244	-2.96303	1.69195e-07	5.78718e-06	-0.267474
gene11624	50.1376	76.0195	24.2558	0.319073	-1.64804	5.1753e-07	1.61998e-05	-0.267332
gene23653	125.715	169.879	81.5501	0.480047	-1.05875	9.86477e-07	2.95278e-05	-0.266988
gene16139	122.76	220.264	25.2558	0.114661	-3.12455	2.58689e-22	4.66721e-20	-0.266738
gene30129	753.038	1001.59	504.489	0.50369	-0.989392	4.58284e-13	3.81934e-11	-0.265915
gene01077	410.763	531.851	289.675	0.544655	-0.876586	8.45402e-11	5.17904e-09	-0.263654
gene01881	90.2892	147.702	32.877	0.22259	-2.16754	1.21244e-09	6.21195e-08	-0.262515
gene30090	1350.82	1718.1	983.547	0.572462	-0.804748	7.37098e-10	3.9164e-08	-0.261796
gene12051	66.8629	105.755	27.9712	0.264491	-1.91871	1.92877e-05	0.000430837	-0.261191
gene28114	560.048	678.265	441.831	0.651414	-0.618353	6.10432e-05	0.0011981	-0.260283
gene31787	1235.49	1735.87	735.101	0.423476	-1.23965	2.18468e-09	1.06276e-07	-0.257924
gene07064	751.274	1059.88	442.668	0.417658	-1.2596	4.95126e-27	1.16964e-24	-0.254954
gene17479	418.099	495.686	340.512	0.68695	-0.541723	0.000121477	0.00217374	-0.25478
gene01491	2017.6	2389.6	1645.61	0.688655	-0.538146	2.59265e-08	1.03567e-06	-0.254175
gene11682	813.951	946.3	681.603	0.720282	-0.473366	0.00016959	0.00292012	-0.254072
gene12105	232.722	322.357	143.087	0.443876	-1.17177	6.57173e-12	4.69107e-10	-0.253822
gene17284	108.572	140.148	76.9962	0.549394	-0.864087	0.00068537	0.00976771	-0.253244
gene23495	4583.36	5392.58	3774.14	0.699876	-0.514829	8.11929e-05	0.00153929	-0.249358
gene03684	2060.24	2323.32	1797.16	0.773529	-0.370473	0.000130659	0.00232412	-0.24883
gene25436	27.5246	40.8608	14.1885	0.347239	-1.526	0.000543817	0.00802913	-0.2481
gene32449	500.496	584.485	416.506	0.712604	-0.488828	9.97442e-05	0.00184935	-0.247537
gene27058	1846.16	2305.06	1387.27	0.601836	-0.732558	8.76468e-14	7.82057e-12	-0.246561
gene31337	4688.18	5737.02	3639.34	0.634362	-0.656622	3.46854e-13	2.93539e-11	-0.2441
gene21281	1116.39	1858.14	374.645	0.201623	-2.31026	7.90908e-21	1.31829e-18	-0.243911
gene20274	52.7409	78.1048	27.377	0.350516	-1.51245	2.59654e-06	7.13473e-05	-0.243134
gene18600	1800.86	2065.03	1536.69	0.744149	-0.426336	1.23177e-05	0.000289733	-0.243108
gene13221	116.028	155.37	76.6847	0.49356	-1.0187	2.80414e-06	7.65393e-05	-0.242924
gene08049	204.689	249.627	159.75	0.639954	-0.643959	0.000686331	0.00977716	-0.241591
gene23271	267.696	357.077	178.316	0.499376	-1.0018	9.70275e-06	0.000232724	-0.239535
gene14490	6818.66	7648.34	5988.97	0.783043	-0.352837	0.000273157	0.00442713	-0.238457
gene31590	233.987	310.901	157.073	0.505219	-0.985018	2.25109e-09	1.09183e-07	-0.237082
gene02615	271.923	331.506	212.341	0.640534	-0.642653	4.04905e-05	0.000828377	-0.236288
gene22995	852.228	1060.77	643.689	0.606814	-0.720673	0.000265886	0.00432852	-0.232809
gene15492	1584.2	1860.06	1308.34	0.703388	-0.507606	0.000363286	0.00567156	-0.232661
gene33412	140.082	172.845	107.319	0.620898	-0.687573	0.000649527	0.00935022	-0.230152
gene05167	13.2975	24.0681	2.52693	0.104991	-3.25167	9.39691e-06	0.000226381	-0.228552
gene17384	126.031	162.486	89.577	0.551292	-0.859112	3.48948e-05	0.000727496	-0.22831
gene31049	4825.82	5482.74	4168.91	0.76037	-0.395227	1.12029e-05	0.000266563	-0.224599
gene05383	256.321	384.108	128.535	0.334632	-1.57935	5.60223e-22	9.99755e-20	-0.223382
gene05420	1402.76	1598.87	1206.65	0.754684	-0.406055	6.186e-05	0.00121195	-0.222868
gene13266	1016.29	1245.54	787.041	0.631886	-0.662264	7.57509e-10	4.01835e-08	-0.222773
gene01781	90.0497	123.832	56.2674	0.454385	-1.13801	2.96165e-06	8.02383e-05	-0.222239
gene05650	54.7508	105.434	4.06731	0.0385767	-4.69613	3.2194e-10	1.82262e-08	-0.221438
gene12006	201.67	245.415	157.925	0.643502	-0.635983	0.000192833	0.00327566	-0.221013
gene20103	3055.67	3869.29	2242.05	0.579448	-0.787248	8.76541e-10	4.58314e-08	-0.220227
gene01456	8684.53	10266.2	7102.8	0.69186	-0.531449	3.77577e-08	1.4586e-06	-0.219889
gene01379	216.889	353.175	80.6039	0.228227	-2.13146	6.06416e-31	1.81021e-28	-0.219831
gene32041	325.183	385.88	264.487	0.685413	-0.544955	0.000147653	0.00259269	-0.21982
gene10784	534.584	656.404	412.764	0.628826	-0.669267	7.73909e-08	2.82985e-06	-0.218479
gene16556	28.2254	44.2757	12.175	0.274982	-1.86259	2.80426e-05	0.000599484	-0.218055
gene22397	7608.61	8498.17	6719.05	0.790647	-0.338895	0.000115783	0.00209468	-0.217617
gene19340	137.046	210.945	63.1462	0.299349	-1.7401	3.60218e-06	9.56966e-05	-0.217536
gene32646	94.9286	178.196	11.6616	0.0654424	-3.93363	2.41257e-34	8.80214e-32	-0.216101
gene24880	129.781	187.633	71.9289	0.383349	-1.38327	6.5786e-11	4.08346e-09	-0.214777
gene12992	2360.69	2805.17	1916.21	0.683099	-0.549833	7.63868e-09	3.3987e-07	-0.213436
gene20822	1403.38	1574.77	1232	0.782334	-0.354143	0.000461455	0.00692837	-0.213072
gene10687	5622.82	6550.52	4695.13	0.716758	-0.480443	0.0001186	0.00213389	-0.210929
gene21199	1993.07	2307.97	1678.18	0.727123	-0.459729	0.000693482	0.00984912	-0.210342
gene31027	2935.69	3624.57	2246.8	0.619881	-0.689938	5.90837e-10	3.21737e-08	-0.209271
gene11696	83.3341	111.495	55.1731	0.494848	-1.01494	6.00639e-05	0.00118269	-0.209175
gene34083	63.286	92.7355	33.8366	0.364872	-1.45454	9.17825e-05	0.00171529	-0.208418
gene32226	547.998	655.586	440.41	0.671781	-0.573938	4.404e-06	0.00011477	-0.208064
gene13919	2846.1	3179.38	2512.83	0.79035	-0.339436	0.00026662	0.00433788	-0.208018
gene31723	7861.14	9900.61	5821.68	0.588012	-0.766082	3.5616e-11	2.29311e-09	-0.207835
gene15629	2807.21	3222.01	2392.42	0.742523	-0.429492	4.5625e-06	0.000118337	-0.207755
gene12739	212.053	308.22	115.887	0.375986	-1.41125	2.58951e-06	7.12136e-05	-0.207301
gene10300	281.508	379.85	183.166	0.482204	-1.05228	7.96312e-12	5.62316e-10	-0.20683
gene21973	80.1872	115.269	45.1058	0.39131	-1.35362	2.68017e-07	8.75681e-06	-0.206746
gene10302	333.772	390.732	276.812	0.708443	-0.497276	0.000618264	0.00896305	-0.206524
gene04506	535.305	718.154	352.456	0.49078	-1.02685	4.55223e-16	5.15438e-14	-0.206235
gene05807	59.2079	87.5522	30.8635	0.352515	-1.50424	3.82146e-06	0.000100951	-0.204437
gene31658	88.4255	124.111	52.7404	0.424947	-1.23464	6.68206e-07	2.05442e-05	-0.200942
gene14907	6896.09	10112.7	3679.47	0.363847	-1.4586	1.11719e-27	2.84372e-25	-0.200924
gene11421	73.0665	113.148	32.9847	0.291517	-1.77835	6.78001e-05	0.00131318	-0.200164
gene18685	66.2247	95.4648	36.9847	0.387417	-1.36804	1.47461e-06	4.25111e-05	-0.199974
gene21196	106.372	149.909	62.8347	0.419153	-1.25445	3.5024e-08	1.35779e-06	-0.199681
gene20021	1835.67	2206.79	1464.55	0.663657	-0.591491	8.42036e-09	3.70631e-07	-0.199387
gene09563	5201.95	5854.85	4549.06	0.776973	-0.364064	0.000119905	0.00215126	-0.199344
gene17820	342.851	492.278	193.423	0.392915	-1.34771	1.16026e-11	8.07169e-10	-0.199141
gene28439	5539.97	6180.23	4899.71	0.792804	-0.334965	0.000176401	0.00301369	-0.198372
gene00599	1785.56	1997.12	1574.01	0.788139	-0.343478	0.000474636	0.00709707	-0.197647
gene22713	72.545	96.4707	48.6193	0.50398	-0.988563	0.000204092	0.00344907	-0.197532
gene04452	3370.01	4000.89	2739.12	0.684629	-0.546605	2.98742e-09	1.42996e-07	-0.196678
gene17874	114.521	191.612	37.4308	0.195347	-2.35589	5.70576e-23	1.06451e-20	-0.196244
gene11225	6229.76	7585.78	4873.73	0.642483	-0.638271	3.29247e-08	1.28953e-06	-0.194981
gene13390	430.369	526.052	334.685	0.63622	-0.652402	1.07029e-06	3.17759e-05	-0.194952
gene20035	2055.33	2309	1801.66	0.780278	-0.357941	0.000653253	0.00939432	-0.193178
gene26412	519.541	596.293	442.789	0.74257	-0.429402	0.000591041	0.00862936	-0.192919
gene15539	36.4645	54.2002	18.7289	0.34555	-1.53304	6.35884e-05	0.00124285	-0.19045
gene12731	44.6759	69.1095	20.2423	0.292902	-1.77151	3.65795e-07	1.17183e-05	-0.190385
gene19580	1492.46	1715.43	1269.48	0.740034	-0.434336	1.53035e-05	0.000350421	-0.187269
gene19451	260.095	307.81	212.381	0.689975	-0.535384	0.000577566	0.00846272	-0.185258
gene09982	233.821	303.988	163.654	0.538357	-0.893364	6.09212e-08	2.27319e-06	-0.184564
gene24446	596.383	735.152	457.614	0.622475	-0.683912	1.77236e-08	7.36675e-07	-0.184487
gene07657	6083.31	7132.43	5034.18	0.705816	-0.502636	1.42356e-07	4.91098e-06	-0.184351
gene22015	498.229	602.395	394.062	0.654159	-0.612288	1.66604e-06	4.74467e-05	-0.18395
gene29729	312.594	384.957	240.231	0.624046	-0.680275	3.06767e-06	8.29055e-05	-0.183526
gene08748	559.737	720.574	398.9	0.553587	-0.853117	1.35392e-08	5.75443e-07	-0.183464
gene05854	10695.8	12594.9	8796.78	0.698442	-0.517787	1.95616e-08	8.04919e-07	-0.18325
gene21355	52.1343	74.8917	29.377	0.392259	-1.35012	2.41544e-05	0.00052375	-0.180431
gene31830	4838.52	5473.64	4203.41	0.767937	-0.380941	2.00717e-05	0.000446225	-0.179761
gene14332	408.15	562.217	254.083	0.451931	-1.14583	8.86122e-17	1.07419e-14	-0.179468
gene26323	55.4277	75.8977	34.9577	0.46059	-1.11844	0.00024777	0.00408013	-0.179443
gene14139	73.5454	111.133	35.9577	0.323556	-1.62791	3.62997e-09	1.71502e-07	-0.178319
gene05824	10376.2	11779.9	8972.49	0.761677	-0.392749	4.4028e-05	0.000896283	-0.17829
gene17813	219.825	269.076	170.573	0.633922	-0.657622	8.26671e-05	0.00156433	-0.177267
gene32417	16995.1	19001.4	14988.9	0.788833	-0.342208	6.48125e-05	0.00126602	-0.174293
gene08048	1472.88	1714.95	1230.81	0.717691	-0.478565	2.02601e-06	5.70549e-05	-0.172951
gene13815	3313.26	3809.69	2816.84	0.73939	-0.435593	0.000259332	0.00423021	-0.17095
gene00394	50.2489	70.6343	29.8635	0.42279	-1.24199	0.000113298	0.00205725	-0.170866
gene16718	1647.74	2001.79	1293.7	0.646268	-0.629795	3.93598e-10	2.19426e-08	-0.170611
gene07438	80.7583	105.79	55.727	0.526772	-0.92475	0.000297926	0.00476507	-0.169725
gene05500	418.705	494.722	342.687	0.692686	-0.529728	7.14068e-05	0.00137093	-0.169242
gene04899	473.363	645.755	300.971	0.466077	-1.10136	3.93958e-17	4.97538e-15	-0.168302
gene14275	49.4202	79.0307	19.8096	0.250658	-1.99621	4.30941e-09	2.0186e-07	-0.168219
gene25371	3462.26	4033.89	2890.64	0.716589	-0.480783	0.000111469	0.00202668	-0.167727
gene18705	1146.34	1311.12	981.574	0.748656	-0.417626	6.53314e-05	0.00127313	-0.16556
gene25859	179.837	241.234	118.441	0.490977	-1.02627	1.6351e-08	6.83951e-07	-0.164827
gene31796	3020.2	3921.8	2118.61	0.540213	-0.888399	4.38425e-21	7.38263e-19	-0.164708
gene13830	3541.34	4034.52	3048.16	0.75552	-0.404459	0.000276593	0.0044762	-0.164356
gene06490	2399.17	3399.36	1398.99	0.411544	-1.28088	6.18009e-17	7.60036e-15	-0.16376
gene26650	1225.01	1520.24	929.77	0.611593	-0.709357	1.01134e-06	3.0217e-05	-0.163277
gene23338	823.946	947.331	700.562	0.739512	-0.435355	0.000108378	0.00197925	-0.162709
gene02368	623.484	951.698	295.27	0.310255	-1.68847	1.55907e-09	7.81582e-08	-0.162638
gene08853	98.4336	130.979	65.8885	0.503048	-0.991233	2.77433e-05	0.000593472	-0.16249
gene05508	313.399	412.363	214.435	0.520014	-0.943377	8.12577e-06	0.000199762	-0.162477
gene03298	503.379	661.193	345.564	0.522637	-0.93612	3.55791e-07	1.14425e-05	-0.162172
gene17913	37.1411	55.5265	18.7558	0.337781	-1.56584	3.67191e-05	0.000759263	-0.160929
gene07464	2665.95	3235.95	2095.95	0.647707	-0.626587	0.000103083	0.00190052	-0.159953
gene28594	1408.44	1707.86	1109.03	0.649366	-0.622896	4.2104e-06	0.000110074	-0.159698
gene22016	347.61	417.22	278	0.666316	-0.585721	3.20027e-05	0.000673184	-0.159295
gene27816	2004.66	2258.33	1750.98	0.775343	-0.367093	0.00013672	0.00242259	-0.1587
gene29824	1073.66	1586.97	560.352	0.353095	-1.50187	9.06853e-11	5.51998e-09	-0.158623
gene23931	28.343	54.6457	2.04039	0.0373385	-4.74319	5.86084e-10	3.19679e-08	-0.157706
gene16992	60.4572	87.5105	33.4039	0.381713	-1.38944	2.65261e-06	7.26448e-05	-0.157619
gene00767	167.761	211.419	124.102	0.586995	-0.768579	3.58275e-05	0.00074218	-0.156508
gene17912	730.819	850.181	611.456	0.719207	-0.47552	3.57891e-05	0.00074218	-0.155625
gene10823	18.5516	30.5359	6.56731	0.215069	-2.21713	8.03657e-05	0.00152537	-0.15535
gene26562	20453.8	25500.8	15406.7	0.604167	-0.72698	1.25323e-09	6.3899e-08	-0.155334
gene19572	631.686	772.72	490.652	0.634968	-0.655245	4.13489e-08	1.58613e-06	-0.154672
gene08547	158.883	198.285	119.481	0.602572	-0.730795	0.000100052	0.00185189	-0.154339
gene22994	1198.98	1377.53	1020.42	0.740762	-0.432919	3.01007e-05	0.000636847	-0.15379
gene20123	736.883	1154.51	319.256	0.27653	-1.85449	2.15058e-23	4.20336e-21	-0.152879
gene16094	898.967	1049.24	748.693	0.713556	-0.486901	0.000295843	0.00473638	-0.151071
gene22626	1148.77	1307.82	989.722	0.756771	-0.402071	0.000116904	0.00211148	-0.150723
gene02168	272.644	337.907	207.381	0.613722	-0.704343	4.05931e-06	0.000106378	-0.150627
gene16435	2226.76	2482.69	1970.84	0.793832	-0.333094	0.000463121	0.00695019	-0.150131
gene29356	1274.96	1582.77	967.157	0.611054	-0.710628	6.87349e-12	4.88524e-10	-0.150043
gene24848	2431.87	3209.95	1653.79	0.515208	-0.956773	2.02688e-23	3.98531e-21	-0.149684
gene12976	83.6316	110.13	57.1327	0.518773	-0.946824	0.000161044	0.00279643	-0.147251
gene05668	2216.49	2514	1918.98	0.763315	-0.389649	9.89885e-05	0.00183638	-0.146336
gene16059	68.5252	96.0253	41.025	0.427232	-1.22691	1.1631e-05	0.000275354	-0.145981
gene29344	151.946	237.544	66.3481	0.279309	-1.84007	4.71884e-08	1.79546e-06	-0.145143
gene00677	723.467	877.719	569.214	0.648515	-0.624788	0.000119467	0.00214596	-0.144927
gene15513	1246.14	1541.38	950.901	0.616916	-0.696854	2.22296e-11	1.45986e-09	-0.144407
gene28163	3586.91	4128.86	3044.95	0.737481	-0.439322	0.000136172	0.00241433	-0.144094
gene00806	1482.02	2144.15	819.893	0.382386	-1.3869	2.3388e-35	8.8272e-33	-0.143938
gene23255	1790	2051.74	1528.27	0.744864	-0.424951	1.36464e-05	0.000316673	-0.143676
gene24806	128.937	172.365	85.5097	0.496096	-1.01131	1.3614e-06	3.95952e-05	-0.143437
gene25977	1234.42	1499.33	969.507	0.646625	-0.628998	3.57765e-05	0.00074218	-0.143091
gene19834	366.235	549.573	182.896	0.332797	-1.58729	1.70241e-16	2.0108e-14	-0.14225
gene15161	241.592	307.935	175.248	0.569108	-0.813226	1.70224e-06	4.84355e-05	-0.142201
gene27352	59.3511	80.6772	38.025	0.471323	-1.08521	0.000262726	0.00428133	-0.141718
gene01044	2166.5	2434.25	1898.76	0.780019	-0.358418	0.000331145	0.0052176	-0.141363
gene25443	345.471	518.477	172.466	0.332639	-1.58797	1.27489e-10	7.57005e-09	-0.140661
gene32040	313.485	381.455	245.516	0.643629	-0.635699	1.58429e-05	0.000362015	-0.140003
gene13414	317.161	407.455	226.868	0.556791	-0.844791	8.34483e-09	3.678e-07	-0.139156
gene11261	14.1941	25.8748	2.51346	0.0971395	-3.3638	3.45582e-06	9.21814e-05	-0.138944
gene00564	1654.31	1912.4	1396.22	0.730086	-0.453862	0.000330131	0.00520412	-0.138674
gene21690	402.362	489.212	315.512	0.644939	-0.632765	3.42326e-06	9.13871e-05	-0.13853
gene20960	559.033	667.968	450.099	0.673833	-0.569538	3.90052e-06	0.000102956	-0.138093
gene27492	610.962	751.27	470.654	0.626479	-0.674663	1.08533e-05	0.000258807	-0.137859
gene27854	55.7993	97.3967	14.2019	0.145815	-2.77778	2.45715e-10	1.40563e-08	-0.136643
gene32014	147	182.533	111.467	0.610669	-0.711536	0.000251235	0.00413097	-0.135997
gene15509	56.8314	77.8262	35.8366	0.460469	-1.11882	0.000222674	0.00371154	-0.134439
gene21161	238.391	415.608	61.1731	0.147189	-2.76425	3.94213e-51	3.2361e-48	-0.134352
gene07063	185.384	265.908	104.86	0.394346	-1.34247	3.75036e-10	2.09433e-08	-0.134326
gene02015	203.931	299.448	108.414	0.362044	-1.46576	1.54959e-16	1.85702e-14	-0.134285
gene06412	192.57	238.944	146.196	0.611844	-0.708765	5.27656e-05	0.00105397	-0.134255
gene02373	247.454	356.59	138.317	0.387889	-1.36628	5.95469e-17	7.35069e-15	-0.13391
gene08751	8811.66	9841.62	7781.69	0.790693	-0.338811	0.000104891	0.00192617	-0.133194
gene00120	33.4742	49.1387	17.8096	0.362436	-1.4642	0.00020507	0.00346382	-0.132996
gene30971	132.775	164.609	100.941	0.613213	-0.70554	0.000585666	0.00856182	-0.132943
gene12411	4511.72	5281.6	3741.84	0.708467	-0.497227	2.72437e-06	7.4526e-05	-0.132419
gene30833	2514.19	2966.2	2062.18	0.695228	-0.524441	0.000309645	0.00491659	-0.132397
gene21522	915.576	1058.27	772.883	0.730328	-0.453383	3.54596e-05	0.000737399	-0.132295
gene08703	341.482	441.124	241.841	0.548237	-0.867128	1.55747e-09	7.81582e-08	-0.132141
gene11332	297.43	355.709	239.15	0.67232	-0.572781	0.00069827	0.00990552	-0.131449
gene20590	19068.9	23382	14755.9	0.631078	-0.66411	7.53638e-07	2.302e-05	-0.131388
gene07087	1153.24	1451.02	855.47	0.589566	-0.762274	5.06171e-13	4.19713e-11	-0.130096
gene16329	190.949	249.554	132.344	0.530324	-0.915055	3.08103e-07	1.00366e-05	-0.128142
gene04284	45.4329	64.4484	26.4173	0.409899	-1.28666	0.000118761	0.00213562	-0.1267
gene05118	6310.2	7303.88	5316.52	0.727904	-0.458179	2.19313e-07	7.31099e-06	-0.125137
gene28731	1256.81	1432.35	1081.27	0.754895	-0.405651	0.000683878	0.00975068	-0.124546
gene14632	125.919	162.761	89.077	0.547288	-0.869629	3.91621e-05	0.000805214	-0.122598
gene29779	290.942	410.271	171.614	0.418293	-1.25741	1.73837e-11	1.15783e-09	-0.121813
gene29734	1053.54	1185.63	921.453	0.777182	-0.363676	0.000602422	0.00877991	-0.121609
gene25695	1792.56	2421.16	1163.97	0.48075	-1.05664	1.46461e-13	1.28245e-11	-0.12145
gene07511	6649	7816.77	5481.23	0.701214	-0.512072	2.16465e-06	6.04924e-05	-0.121349
gene03192	376.518	560.897	192.139	0.342556	-1.54559	3.68054e-27	8.88634e-25	-0.120847
gene17531	140.899	233.085	48.7135	0.208995	-2.25846	1.0421e-08	4.5503e-07	-0.12062
gene13080	567.612	671.909	463.316	0.689552	-0.536269	1.23932e-05	0.000291089	-0.119987
gene27493	1239.37	2042.38	436.37	0.213657	-2.22663	1.35317e-52	1.20088e-49	-0.119634
gene07394	1116.16	1410.95	821.366	0.582137	-0.780569	2.53318e-13	2.17179e-11	-0.119384
gene19436	441	822.151	59.8481	0.0727946	-3.78002	2.14354e-40	1.03508e-37	-0.119104
gene22214	59.739	91.0472	28.4308	0.312264	-1.67916	2.51782e-08	1.00824e-06	-0.119028
gene30923	46.7194	68.0618	25.377	0.372851	-1.42333	2.39464e-05	0.000520387	-0.118075
gene15549	685.995	830.976	541.014	0.651059	-0.619141	1.26675e-07	4.44867e-06	-0.117702
gene21160	79.0325	130.742	27.3231	0.208985	-2.25853	5.44078e-16	6.13929e-14	-0.117119
gene10000	964.413	1392.2	536.622	0.385448	-1.37539	2.42576e-27	5.9442e-25	-0.117111
gene11407	82.268	115.836	48.7001	0.420423	-1.25009	9.51542e-07	2.85341e-05	-0.116934
gene15126	1888.07	2365.04	1411.1	0.596648	-0.745047	2.47988e-13	2.13166e-11	-0.115684
gene19474	573.491	893.844	253.137	0.2832	-1.82011	4.83336e-45	2.9945e-42	-0.114877
gene26338	738.243	930.148	546.339	0.587368	-0.767663	2.10924e-08	8.59292e-07	-0.114794
gene07084	729.854	885.938	573.77	0.647641	-0.626734	6.14907e-08	2.29184e-06	-0.114325
gene02354	485.998	589.069	382.927	0.650055	-0.621367	3.34058e-05	0.000699115	-0.113876
gene09581	800.31	966.055	634.564	0.656861	-0.60634	8.67321e-08	3.13995e-06	-0.113441
gene22271	972.347	1096.23	848.46	0.773978	-0.369635	0.000656253	0.00942639	-0.113419
gene31307	1480.47	1873.22	1087.71	0.58066	-0.784234	6.80666e-10	3.63779e-08	-0.113334
gene09429	88.5601	124.88	52.2404	0.418326	-1.2573	6.2305e-05	0.00121849	-0.112592
gene30421	957.158	1163.38	750.939	0.645483	-0.631549	2.41094e-07	7.97238e-06	-0.112209
gene09384	56.404	86.9849	25.8231	0.296869	-1.7521	2.78709e-08	1.10527e-06	-0.112196
gene05450	2314.24	3165.64	1462.83	0.462096	-1.11374	1.26476e-30	3.67519e-28	-0.110818
gene22943	3369.82	3890.01	2849.63	0.732552	-0.448996	4.60213e-06	0.000119176	-0.110511
gene30995	40.9033	63.5642	18.2423	0.28699	-1.80093	7.82296e-07	2.38068e-05	-0.109898
gene12854	1645.79	2098.15	1193.43	0.5688	-0.814006	3.91379e-13	3.28678e-11	-0.109732
gene20991	88.9402	150.03	27.85	0.185629	-2.4295	3.08023e-18	4.24968e-16	-0.109181
gene21142	724.279	851.991	596.566	0.700202	-0.514156	8.21894e-06	0.000201251	-0.109169
gene05540	821.07	1573.78	68.3616	0.0434379	-4.5249	1.2315e-18	1.75816e-16	-0.108621
gene15873	36.5891	51.9898	21.1885	0.407551	-1.29495	0.000683352	0.00974742	-0.108371
gene06827	11.7748	20.0092	3.54039	0.176938	-2.49868	0.000619097	0.00897117	-0.108363
gene08589	379.885	504.365	255.406	0.506392	-0.981675	1.75386e-12	1.34555e-10	-0.108036
gene00283	273.004	474.727	71.2808	0.150151	-2.73551	1.51396e-12	1.17523e-10	-0.107973
gene00735	40.6461	57.5768	23.7154	0.411892	-1.27966	0.000335713	0.00527944	-0.10791
gene07773	492.854	677.938	307.77	0.453979	-1.1393	1.6777e-18	2.37453e-16	-0.107689
gene01252	1304.07	1527.6	1080.53	0.707336	-0.499533	1.06552e-06	3.16629e-05	-0.107532
gene14043	932.117	1065.3	798.934	0.749961	-0.415113	0.000134955	0.00239793	-0.10672
gene22976	152.41	223.23	81.5905	0.365499	-1.45206	2.95831e-13	2.51656e-11	-0.106592
gene22839	1567.61	1814.28	1320.95	0.728088	-0.457815	0.000142669	0.00251324	-0.105948
gene31826	322.481	393.312	251.65	0.639824	-0.644253	8.83016e-06	0.000214458	-0.105946
gene31278	1664.68	1975.77	1353.58	0.68509	-0.545634	1.70785e-05	0.000387018	-0.105907
gene00782	495.719	569.012	422.425	0.742385	-0.429761	0.000691304	0.00983521	-0.105456
gene11929	28.7804	48.453	9.1077	0.18797	-2.41143	1.80441e-07	6.10821e-06	-0.105426
gene05504	3416.17	4193.52	2638.81	0.62926	-0.668271	2.40823e-06	6.69006e-05	-0.104568
gene14580	142.857	205.637	80.077	0.38941	-1.36064	1.61678e-11	1.08344e-09	-0.103041
gene23624	47.5421	67.2611	27.8231	0.413658	-1.27349	0.000103671	0.0019103	-0.102819
gene21162	566.263	1027.67	104.86	0.102037	-3.29284	7.19986e-42	3.75261e-39	-0.102521
gene10130	593.857	719.372	468.341	0.651041	-0.61918	0.000171664	0.00294756	-0.102081
gene12917	6475.48	7816.29	5134.68	0.65692	-0.60621	2.30863e-06	6.43517e-05	-0.0996495
gene08409	93.2686	118.649	67.8885	0.572181	-0.805456	0.000672855	0.00961439	-0.0994237
gene12386	3802.79	4673.95	2931.62	0.627224	-0.672947	2.17144e-08	8.83536e-07	-0.0992685
gene31858	132.675	194.988	70.3616	0.36085	-1.47053	2.58974e-12	1.95487e-10	-0.0987072
gene27227	288.227	347.668	228.787	0.658061	-0.603707	6.12462e-05	0.00120065	-0.0968522
gene28396	330.072	401.711	258.433	0.64333	-0.636369	8.65076e-06	0.000210881	-0.0967614
gene01840	241.567	317.94	165.194	0.519578	-0.944588	5.12106e-08	1.93727e-06	-0.0964303
gene15071	3782.01	4226.71	3337.31	0.789576	-0.34085	0.000186862	0.00318247	-0.0958669
gene08966	9773.67	13065.9	6481.43	0.496056	-1.01142	3.37034e-16	3.86953e-14	-0.0954787
gene28952	2170.4	2606.95	1733.85	0.66509	-0.588378	0.000153957	0.00268901	-0.0947469
gene15184	40.9237	58.5377	23.3096	0.398199	-1.32844	0.000242438	0.00401043	-0.0946344
gene29761	126.875	162.566	91.1847	0.56091	-0.834159	5.41303e-05	0.00107723	-0.0943804
gene15150	42.6994	62.1162	23.2827	0.374825	-1.41571	5.59957e-05	0.00111165	-0.0941087
gene11029	2012.27	2363.28	1661.26	0.702947	-0.508512	0.000280103	0.00451963	-0.093326
gene00284	255.734	397.447	114.021	0.286884	-1.80146	2.03332e-27	5.02e-25	-0.0929971
gene13973	216.033	365.623	66.4424	0.181724	-2.46018	5.01841e-40	2.32091e-37	-0.0929757
gene07086	884.483	1126.42	642.549	0.570436	-0.809863	2.85677e-13	2.43649e-11	-0.092635
gene13105	273.245	386.997	159.492	0.412128	-1.27883	6.07214e-16	6.78842e-14	-0.0922752
gene05479	1079.04	1237.36	920.726	0.744106	-0.42642	0.000626713	0.00906552	-0.0921736
gene26403	75.6457	109.807	41.4847	0.377797	-1.40432	1.8838e-07	6.35731e-06	-0.09215
gene23877	1505.34	1817.93	1192.74	0.656096	-0.608021	1.51937e-09	7.64014e-08	-0.0917051
gene05619	1698.47	2122.67	1274.26	0.60031	-0.736219	1.42253e-06	4.12269e-05	-0.0911774
gene23638	23.9257	40.7841	7.06731	0.173286	-2.52877	0.000469753	0.00702848	-0.0908066
gene09045	810.421	1232.62	388.225	0.31496	-1.66676	7.57295e-22	1.32976e-19	-0.0904116
gene25546	696.085	906.49	485.679	0.53578	-0.900287	2.44359e-06	6.77683e-05	-0.0903899
gene20831	53.0234	72.6429	33.4039	0.459837	-1.12081	0.000336549	0.00528752	-0.0901185
gene30191	218.635	329.869	107.4	0.325584	-1.6189	1.13481e-20	1.87249e-18	-0.0887851
gene32229	673.662	898.115	449.208	0.500168	-0.999516	4.66434e-17	5.83817e-15	-0.0885034
gene19341	3386.67	3838.21	2935.13	0.764715	-0.387006	0.000227346	0.00378365	-0.0883431
gene16740	263.729	324.926	202.531	0.623314	-0.68197	1.19768e-05	0.000282521	-0.0878754
gene21618	5721.22	6353.94	5088.5	0.800842	-0.320411	0.000312785	0.00495926	-0.0872965
gene10168	3402.39	3883.89	2920.88	0.75205	-0.411099	6.98256e-06	0.000173828	-0.0871846
gene21000	572.109	696.509	447.708	0.642789	-0.637583	2.88825e-05	0.000614637	-0.0871365
gene26581	104.426	154.246	54.6058	0.354018	-1.49811	1.46106e-10	8.59775e-09	-0.0868043
gene19229	2150.49	2496.37	1804.61	0.722894	-0.468144	8.79817e-05	0.00165178	-0.0866508
gene18802	303.921	387.933	219.908	0.56687	-0.818909	1.09729e-05	0.000261386	-0.0865991
gene13232	688.925	833.12	544.729	0.653843	-0.612984	8.79136e-05	0.00165145	-0.0865371
gene29072	3999.7	4456.08	3543.31	0.795164	-0.330675	0.000246094	0.00406068	-0.0862122
gene19273	3843.72	4649.64	3037.8	0.65334	-0.614093	0.000272584	0.00442222	-0.0853876
gene29021	686.979	834.766	539.191	0.645918	-0.630576	0.00010822	0.00197857	-0.0848828
gene02455	61.229	89.554	32.9039	0.367419	-1.4445	1.60139e-06	4.57643e-05	-0.0840992
gene31527	128.833	186.832	70.8347	0.379135	-1.39922	4.03112e-11	2.56523e-09	-0.0837684
gene23466	382.655	454.704	310.606	0.683095	-0.549841	5.87909e-05	0.00116083	-0.0825696
gene02593	2802.8	3964.72	1640.88	0.41387	-1.27275	6.25192e-09	2.83939e-07	-0.082435
gene28306	67.0772	90.5217	43.6327	0.482014	-1.05285	0.000162892	0.00281957	-0.0817054
gene07912	7703.06	8711.37	6694.75	0.768507	-0.379869	1.50111e-05	0.000344689	-0.0811473
gene03305	263.034	350.888	175.181	0.499251	-1.00216	7.68225e-07	2.3422e-05	-0.0808532
gene15301	796.126	968.541	623.71	0.643969	-0.634937	2.25817e-08	9.14294e-07	-0.0806836
gene00139	34.4072	49.0587	19.7558	0.402697	-1.31223	0.000692401	0.00984403	-0.0803695
gene23751	267.767	332.8	202.733	0.609173	-0.715077	3.97201e-06	0.000104556	-0.0798558
gene15052	576.537	713.176	439.899	0.616816	-0.697088	1.21403e-08	5.21094e-07	-0.0798111
gene02008	250.139	304.478	195.8	0.643068	-0.636957	0.000175726	0.00300371	-0.0795651
gene24855	37.344	55.5265	19.1616	0.345088	-1.53496	5.19732e-05	0.00104124	-0.0792796
gene08094	53556	72605.6	34506.4	0.475257	-1.07322	2.16436e-35	8.26384e-33	-0.0779521
gene10563	190.061	237.698	142.425	0.599186	-0.738924	2.68206e-05	0.000575608	-0.0779161
gene22384	115.304	175.867	54.7404	0.311261	-1.6838	1.84903e-09	9.14376e-08	-0.0775725
gene26805	299.846	363.42	236.271	0.650134	-0.621192	2.59615e-05	0.000558999	-0.0764099
gene27364	648.994	826.659	471.329	0.570162	-0.810556	0.00045323	0.00682672	-0.0758181
gene10999	782.805	930.788	634.822	0.682026	-0.552101	1.42595e-05	0.000329533	-0.075502
gene09026	1591.81	1814.75	1368.87	0.754302	-0.406786	4.66458e-05	0.000944888	-0.0753521
gene21418	3283.68	3849.18	2718.19	0.706173	-0.501907	4.71308e-08	1.79534e-06	-0.0739872
gene27093	126.516	170.36	82.6713	0.485274	-1.04313	5.85256e-07	1.8164e-05	-0.0738142
gene34065	525.169	701.167	349.172	0.497987	-1.00582	4.53936e-13	3.79273e-11	-0.073183
gene17574	195.599	249.516	141.683	0.567831	-0.816466	0.000395688	0.00609133	-0.0731347
gene30476	851.621	1021.64	681.601	0.667163	-0.583889	9.13595e-05	0.00170933	-0.0725196
gene09410	438.205	568.006	308.404	0.54296	-0.881083	3.70109e-11	2.37361e-09	-0.0718122
gene19524	15.9545	27.8416	4.06731	0.146087	-2.7751	0.000143038	0.00251839	-0.0716859
gene22993	2451.48	2943.78	1959.17	0.66553	-0.587425	6.5746e-05	0.00127893	-0.07084
gene10328	569.046	989.207	148.885	0.150509	-2.73208	3.48154e-63	4.08285e-60	-0.0707815
gene26413	171.035	216.602	125.467	0.579252	-0.787737	2.0431e-05	0.000453598	-0.070713
gene14871	84.4733	121.381	47.5654	0.391868	-1.35156	9.83126e-08	3.51655e-06	-0.0704743
gene08371	46.9865	68.5423	25.4308	0.371024	-1.43042	2.32495e-05	0.000508224	-0.0698117
gene18303	2621.04	3013.45	2228.62	0.739559	-0.435262	3.669e-06	9.73143e-05	-0.0696115
gene24890	73.7613	97.9572	49.5654	0.505991	-0.982817	0.000206265	0.00347865	-0.0695343
gene30524	2339.12	2655.34	2022.9	0.761823	-0.392473	3.2828e-05	0.000687901	-0.0694832
gene26181	1059.36	1252.31	866.403	0.691844	-0.531481	0.000217595	0.00363796	-0.0691288
gene21129	4460.62	5256.59	3664.64	0.697152	-0.520454	8.14687e-06	0.000199762	-0.068572
gene14145	1014.21	1375.31	653.101	0.474875	-1.07438	8.55558e-23	1.58718e-20	-0.0684929
gene25171	68.8505	96.1087	41.5924	0.432764	-1.20835	1.14736e-05	0.000272021	-0.0681675
gene34114	522.334	615.863	428.804	0.696265	-0.522291	2.87215e-05	0.000612005	-0.0673787
gene11076	755.361	922.994	587.728	0.636762	-0.651174	1.10628e-08	4.79232e-07	-0.0673107
gene10758	86.8139	128.089	45.5385	0.355521	-1.49199	4.0029e-09	1.88039e-07	-0.0668056
gene30578	18.5621	29.5299	7.59424	0.257171	-1.9592	0.000438002	0.00664613	-0.0658864
gene30143	6912.43	8961.12	4863.74	0.54276	-0.881614	1.78342e-08	7.40334e-07	-0.0657585
gene26241	3233.89	3670.04	2797.73	0.762316	-0.391539	2.24159e-05	0.000492341	-0.0656653
gene10070	2065.72	3001.12	1130.33	0.376635	-1.40876	1.30993e-06	3.81659e-05	-0.0650744
gene16808	505.099	667.309	342.889	0.513838	-0.960615	0.000363011	0.0056707	-0.0638522
gene08738	693.99	804.144	583.837	0.726036	-0.461887	6.49443e-05	0.00126709	-0.0638433
gene26630	2485.02	2992.75	1977.29	0.660693	-0.597948	3.34008e-10	1.88445e-08	-0.0633118
gene23784	263.571	319.179	207.964	0.651558	-0.618034	7.65988e-05	0.00145978	-0.0630719
gene11354	550.673	631.086	470.26	0.74516	-0.424378	0.000571495	0.008385	-0.0624351
gene05620	612.366	828.4	396.331	0.47843	-1.06362	3.52033e-18	4.83655e-16	-0.0620292
gene21436	1048.91	1217.67	880.147	0.722815	-0.468302	1.78284e-05	0.000402624	-0.0619009
gene30024	121.171	200.412	41.9308	0.209223	-2.25689	1.53862e-22	2.82247e-20	-0.0614642
gene25967	2250.72	2817.27	1684.18	0.597804	-0.742255	4.55603e-11	2.8825e-09	-0.061254
gene25847	484.642	588.304	380.981	0.647593	-0.626841	8.40498e-07	2.53897e-05	-0.0610667
gene15092	145.385	227.975	62.7943	0.275444	-1.86017	2.9582e-19	4.47628e-17	-0.0610211
gene12928	162.062	285.113	39.0116	0.136828	-2.86956	1.89492e-27	4.71376e-25	-0.0610053
gene11554	20.8132	35.5591	6.06731	0.170626	-2.55109	2.63826e-06	7.2312e-05	-0.0606991
gene16566	4798.67	5573.42	4023.92	0.721984	-0.469961	1.13753e-06	3.34694e-05	-0.0602557
gene18749	376.63	445.423	307.837	0.691111	-0.533011	0.000106798	0.00195475	-0.0601485
gene13964	46.9758	68.1419	25.8096	0.378763	-1.40063	3.22871e-05	0.00067802	-0.0597691
gene15089	468.801	568.336	369.266	0.649731	-0.622085	1.29134e-05	0.000302227	-0.0596182
gene12124	2421.56	2807.58	2035.54	0.725014	-0.463919	4.01371e-06	0.000105351	-0.0593081
gene26018	3613.93	4128.04	3099.83	0.750922	-0.413264	3.11453e-05	0.000656832	-0.059121
gene20751	542.698	647.917	437.479	0.675209	-0.566595	5.72794e-06	0.0001458	-0.0589177
gene07444	17.9759	30.8979	5.05385	0.163566	-2.61206	9.51861e-06	0.000228977	-0.0584192
gene28708	713.821	840.535	587.106	0.698491	-0.517686	8.30834e-06	0.000203214	-0.0582076
gene21265	69.0863	99.2417	38.9308	0.392283	-1.35003	1.28252e-06	3.74337e-05	-0.0574386
gene12236	158.328	201.296	115.36	0.573085	-0.80318	2.34738e-05	0.00051181	-0.0573004
gene07083	132.51	209.699	55.3212	0.263812	-1.92242	2.00299e-08	8.22127e-07	-0.0570463
gene06886	446.793	709.445	184.141	0.259556	-1.94588	2.37393e-23	4.58532e-21	-0.0568473
gene05525	312.658	481.066	144.25	0.299855	-1.73766	1.81105e-21	3.11349e-19	-0.056776
gene15106	44.8921	66.0149	23.7693	0.360059	-1.4737	1.64899e-05	0.000374973	-0.0564614
gene04496	1209.01	1394.37	1023.65	0.734134	-0.445885	1.66695e-05	0.000378331	-0.0560128
gene17323	615.288	884.852	345.724	0.390713	-1.35582	3.33477e-24	6.84379e-22	-0.0551867
gene22660	172.323	227.895	116.752	0.512306	-0.964921	3.30326e-06	8.86158e-05	-0.0551706
gene23065	6993.13	8169.52	5816.74	0.712005	-0.49004	0.000278993	0.00450615	-0.0546465
gene26491	838.154	983.896	692.412	0.703746	-0.506874	5.74087e-06	0.000146017	-0.0536042
gene17745	112.25	150.03	74.4693	0.496361	-1.01054	3.93723e-06	0.000103842	-0.0529492
gene00137	878.075	1122.95	633.199	0.563871	-0.826564	1.41035e-13	1.23824e-11	-0.0524262
gene32078	304.308	393.882	214.733	0.54517	-0.875221	0.000148663	0.00260624	-0.0519382
gene15817	2766.05	3248.27	2283.82	0.703087	-0.508224	2.27948e-07	7.56814e-06	-0.051806
gene13449	44.3178	81.5682	7.06731	0.086643	-3.52877	1.17128e-05	0.000276891	-0.0515796
gene05495	24.7976	38.974	10.6212	0.272519	-1.87557	6.78263e-05	0.00131318	-0.0514519
gene23952	747.706	930.468	564.945	0.607162	-0.719846	1.47747e-09	7.44083e-08	-0.0510416
gene03814	1012.82	1276.77	748.882	0.586545	-0.769687	9.43049e-13	7.58969e-11	-0.0509677
gene20276	546.012	842.32	249.704	0.296448	-1.75415	4.65013e-18	6.28361e-16	-0.0507987
gene18021	1609.53	2024.62	1194.44	0.589959	-0.761314	9.06718e-14	8.06856e-12	-0.0495675
gene17090	28.7413	42.2671	15.2154	0.359982	-1.474	0.00060755	0.00883895	-0.0495004
gene05941	284.021	392.066	175.977	0.448846	-1.15571	6.36752e-14	5.83607e-12	-0.0486805
gene25439	64.2617	87.5522	40.9712	0.467963	-1.09553	0.000358505	0.00560565	-0.0486621
gene29698	591.33	849.352	333.308	0.392426	-1.34951	7.55009e-13	6.1365e-11	-0.0486396
gene24172	1376.54	1683.86	1069.22	0.634979	-0.655219	5.32963e-09	2.45103e-07	-0.0481253
gene22569	3369.59	3944.16	2795.01	0.708646	-0.496863	6.43995e-08	2.39753e-06	-0.0479769
gene32159	557.012	646.966	467.058	0.72192	-0.470088	0.000313153	0.00496269	-0.0477465
gene11046	2468.12	3039.77	1896.48	0.623888	-0.680641	7.96534e-13	6.45802e-11	-0.047676
gene14995	6711.61	7531.75	5891.47	0.782218	-0.354358	0.000101745	0.00187902	-0.0473308
gene14786	307.723	396.038	219.408	0.554008	-0.852022	1.13737e-08	4.90757e-07	-0.0468238
gene06305	446.733	562.996	330.47	0.586984	-0.768607	6.00782e-05	0.00118269	-0.0467613
gene21868	120.31	168.191	72.4289	0.430635	-1.21546	1.57513e-08	6.61391e-07	-0.0464776
gene22048	1407.19	1754.22	1060.15	0.604343	-0.72656	4.27587e-07	1.35524e-05	-0.0459142
gene22362	205.895	253.244	158.546	0.626061	-0.675625	8.27043e-05	0.00156433	-0.045507
gene01847	139.702	182.652	96.752	0.529708	-0.916731	5.13954e-06	0.000131948	-0.0446643
gene26648	4750.27	5320.67	4179.86	0.785589	-0.348152	0.00011714	0.00211457	-0.0444235
gene09293	23.7878	39.4544	8.12116	0.205836	-2.28043	5.03859e-06	0.000129661	-0.0441263
gene24478	23.9632	38.2917	9.63463	0.251611	-1.99073	3.39621e-05	0.000709402	-0.044051
gene01565	4868.63	5571.63	4165.62	0.747648	-0.419568	0.000412891	0.00631588	-0.043981
gene25251	814.061	953.29	674.831	0.707898	-0.498388	8.14716e-06	0.000199762	-0.0439216
gene18509	1197.34	1440.34	954.347	0.662585	-0.593823	2.11659e-06	5.925e-05	-0.0438345
gene05715	171.138	224.201	118.075	0.526647	-0.92509	5.68623e-07	1.77147e-05	-0.0429931
gene12097	2177.54	2462.57	1892.5	0.768508	-0.379868	6.74363e-05	0.00130717	-0.0427171
gene20141	101.207	169.956	32.4577	0.190977	-2.38853	2.77134e-21	4.71501e-19	-0.0426443
gene14467	931.954	1540.32	323.593	0.210082	-2.25098	3.93074e-25	8.49144e-23	-0.0422245
gene35036	97.7687	149.066	46.4712	0.311749	-1.68154	6.75435e-09	3.02986e-07	-0.0411429
gene32586	966.604	1120.14	813.07	0.725866	-0.462225	2.19779e-05	0.000483367	-0.0410283
gene26112	3284.23	3694.29	2874.17	0.778004	-0.36215	7.75913e-05	0.00147698	-0.0409685
gene11095	148.938	205.192	92.6847	0.451699	-1.14657	6.66774e-09	2.9992e-07	-0.0403679
gene18625	386.01	469.331	302.689	0.644936	-0.632771	3.69886e-06	9.78402e-05	-0.0399309
gene19829	1753.28	2001.56	1505.01	0.751918	-0.411352	2.50754e-05	0.000541695	-0.0397986
gene32048	362.305	451.853	272.758	0.603643	-0.728232	2.00623e-07	6.74274e-06	-0.0396768
gene00676	5406.78	6303.76	4509.8	0.715414	-0.48315	5.60219e-07	1.74861e-05	-0.0396136
gene03853	2780.49	3746.33	1814.64	0.484378	-1.04579	3.75678e-21	6.35865e-19	-0.0384041
gene30715	3180	3896.25	2463.76	0.632341	-0.661225	2.50612e-09	1.20839e-07	-0.0380736
gene21227	660.754	762.44	559.068	0.733261	-0.447601	0.000440828	0.0066736	-0.0374961
gene22671	2692.16	3017.84	2366.48	0.784164	-0.350773	0.000163859	0.00283332	-0.0373596
gene08522	85.6035	114.628	56.5789	0.493587	-1.01862	5.09648e-05	0.00102354	-0.0371946
gene29799	121.634	156.056	87.2116	0.558848	-0.839473	6.6273e-05	0.00128842	-0.0369214
gene02602	338.08	408.74	267.42	0.654254	-0.612078	1.78009e-05	0.000402277	-0.0362415
gene30903	657.334	800.92	513.747	0.641445	-0.640602	7.02664e-08	2.58952e-06	-0.0356931
gene22806	845.09	1000.05	690.13	0.690094	-0.535135	1.57148e-06	4.5027e-05	-0.035169
gene02036	40.1332	69.6317	10.6346	0.152727	-2.71098	8.98605e-12	6.30483e-10	-0.0343913
gene14577	496.292	629.777	362.808	0.57609	-0.795634	0.000687449	0.0097846	-0.0339769
gene06644	181.787	271.537	92.0366	0.338947	-1.56087	4.83951e-06	0.000124831	-0.0336465
gene20408	799.278	1013.07	585.485	0.577931	-0.79103	3.16663e-12	2.3794e-10	-0.0336431
gene15749	206.358	311.235	101.481	0.326059	-1.6168	2.08395e-06	5.84859e-05	-0.0333229
gene21207	42.9726	70.676	15.2693	0.216046	-2.21059	1.6689e-09	8.32826e-08	-0.033271
gene26640	698.531	890.071	506.991	0.569607	-0.81196	6.14428e-12	4.44391e-10	-0.0325032
gene19191	255.492	310.1	200.883	0.6478	-0.62638	6.95873e-05	0.00134173	-0.0321053
gene24268	53.6711	87.6673	19.675	0.224428	-2.15567	1.0289e-10	6.21046e-09	-0.0305444
gene22414	890.838	1006.52	775.153	0.77013	-0.376827	0.000574747	0.00842894	-0.0305092
gene02003	719.896	839.821	599.972	0.714404	-0.485187	2.44167e-05	0.000528857	-0.0304263
gene22642	7490.88	9062.83	5918.93	0.653099	-0.614627	0.000145152	0.00255424	-0.0302313
gene14334	92.9975	139.497	46.4981	0.333327	-1.58499	1.95136e-10	1.13007e-08	-0.0294253
gene23179	12.2915	22.0561	2.52693	0.114568	-3.12572	0.000569598	0.00836464	-0.0288408
gene23003	482.212	727.167	237.258	0.326277	-1.61583	2.15513e-15	2.29759e-13	-0.0287151
gene29971	1045.35	1584	506.691	0.319881	-1.64439	2.48153e-12	1.88184e-10	-0.0283988
gene10703	3052.32	3518.54	2586.1	0.734993	-0.444197	0.000656996	0.00943293	-0.0278996
gene20621	4085.3	4871.26	3299.34	0.677307	-0.562118	7.84398e-10	4.14758e-08	-0.0271036
gene13124	3001.15	3499.48	2502.82	0.715197	-0.483586	1.65392e-06	4.71733e-05	-0.0268405
gene19929	231.447	311.59	151.304	0.485587	-1.0422	4.35001e-09	2.03472e-07	-0.0265704
gene31362	22.3395	34.0309	10.6481	0.312895	-1.67625	0.000671848	0.00960837	-0.0264726
gene20593	776.058	974.468	577.647	0.592781	-0.754428	3.39589e-07	1.09859e-05	-0.0262525
gene31761	171.602	280.856	62.3481	0.221993	-2.17141	1.35619e-14	1.34537e-12	-0.0251613
gene31875	21.1093	34.111	8.1077	0.237686	-2.07287	7.22036e-05	0.00138405	-0.0250838
gene27200	59289.6	93012.9	25566.3	0.274869	-1.86319	7.66997e-99	2.51851e-95	-0.0240938
gene20409	288.359	405.645	171.073	0.421731	-1.2456	7.0584e-16	7.7775e-14	-0.0239417
gene23893	273.145	382.068	164.221	0.429823	-1.21819	2.9168e-08	1.15141e-06	-0.023904
gene10560	476.62	654.997	298.243	0.455334	-1.135	4.1445e-18	5.64684e-16	-0.0236771
gene21891	2551.56	2912.57	2190.55	0.7521	-0.411003	0.000271498	0.00440686	-0.0233595
gene27964	3075.21	3738.06	2412.35	0.645349	-0.631849	1.2134e-11	8.31797e-10	-0.0230859
gene06065	1876.34	2174.25	1578.42	0.725961	-0.462036	3.02822e-05	0.000639862	-0.0228066
gene21225	765.376	873.487	657.266	0.752463	-0.410308	0.000303009	0.00483226	-0.0224241
gene18866	300.322	506.797	93.8463	0.185175	-2.43304	6.18445e-07	1.91037e-05	-0.0222374
gene19926	275.672	348.597	202.746	0.581606	-0.781885	1.89067e-05	0.000423768	-0.0222353
gene15221	2158.38	2481.49	1835.27	0.739583	-0.435216	0.00028293	0.00456077	-0.0222272
gene11344	301.128	381.103	221.152	0.580294	-0.785143	0.000259566	0.00423194	-0.0221942
gene31903	101.253	132.712	69.7943	0.525907	-0.927119	5.29932e-05	0.0010578	-0.0216454
gene15553	335.7	434.938	236.462	0.543667	-0.879204	1.0338e-09	5.34583e-08	-0.021025
gene28526	20.5946	33.1084	8.08078	0.24407	-2.03463	9.66567e-05	0.00179718	-0.0205314
gene05515	384.963	493.563	276.364	0.559936	-0.836665	8.62291e-07	2.59625e-05	-0.0201045
gene13098	178.571	237.499	119.642	0.503759	-0.989193	4.73268e-08	1.79583e-06	-0.0198716
gene08339	464.973	550.37	379.575	0.689673	-0.536017	3.18805e-05	0.000671474	-0.0193494
gene25713	215.337	261.439	169.235	0.647321	-0.627446	0.000210411	0.00353405	-0.0193177
gene15165	1001.87	1337.97	665.778	0.497602	-1.00694	7.7936e-10	4.12759e-08	-0.0192316
gene31561	54.6817	77.9863	31.377	0.402339	-1.31352	2.4165e-05	0.00052375	-0.0191372
gene23920	10952.8	16215.8	5689.84	0.350882	-1.51094	1.38328e-32	4.588e-30	-0.0190516
gene29883	4490.91	5139.21	3842.61	0.747704	-0.419461	2.88194e-06	7.82723e-05	-0.0190067
gene29285	37.912	55.5682	20.2558	0.364521	-1.45593	8.52393e-05	0.00160673	-0.0185349
gene21311	32.2033	58.3392	6.06731	0.104001	-3.26534	4.22058e-12	3.10038e-10	-0.0182049
gene29411	2065.49	2448.1	1682.88	0.687423	-0.540731	2.61209e-05	0.000561694	-0.0179563
gene13871	985.351	1141.26	829.443	0.72678	-0.46041	2.47166e-05	0.000534647	-0.0173646
gene23221	3230.98	3687.56	2774.41	0.752369	-0.410488	0.000467333	0.007007	-0.0171943
gene07615	1995.19	2268.02	1722.35	0.759405	-0.397058	3.58478e-05	0.00074218	-0.0168691
gene26699	9.97372	17.9205	2.02693	0.113106	-3.14425	0.000199213	0.00337184	-0.0167974
gene23510	622.907	834.606	411.208	0.492697	-1.02123	2.08519e-08	8.51607e-07	-0.016532
gene28290	10079.6	11441.3	8717.92	0.761969	-0.392195	6.03362e-06	0.000153107	-0.0165007
gene29503	45.0299	69.7501	20.3096	0.291177	-1.78003	3.45761e-07	1.11636e-05	-0.0163904
gene22570	1714.7	2551.24	878.161	0.344209	-1.53864	1.26725e-11	8.65105e-10	-0.0161062
gene06453	93.4676	171.126	15.8096	0.0923862	-3.43618	1.80559e-17	2.31595e-15	-0.0160039
gene00931	270.192	384.633	155.75	0.404931	-1.30425	1.36191e-14	1.34698e-12	-0.0159314
gene28234	53.878	74.8116	32.9443	0.440363	-1.18324	0.000148546	0.00260558	-0.0159053
gene19819	857.356	1317.7	397.012	0.301291	-1.73077	6.11079e-07	1.8894e-05	-0.0155211
gene07424	224.536	305.282	143.791	0.471008	-1.08618	3.36517e-10	1.8921e-08	-0.0148524
gene22742	66.3419	108.888	23.7962	0.218539	-2.19404	6.11701e-10	3.31449e-08	-0.0144897
gene12727	459.742	532.572	386.912	0.726497	-0.460971	0.000336766	0.0052884	-0.0133826
gene12568	9.05623	16.0721	2.04039	0.126952	-2.97764	0.000664762	0.00952777	-0.0132524
gene14102	419.968	500.508	339.427	0.678166	-0.56029	0.000104707	0.00192507	-0.012889
gene28671	2430.36	2806.25	2054.46	0.7321	-0.449887	0.000151041	0.0026437	-0.0126381
gene11505	194.562	253.334	135.791	0.536013	-0.89966	0.00037553	0.00582195	-0.0126339
gene01553	368.588	438.799	298.377	0.679987	-0.556422	0.000156774	0.0027295	-0.0124758
gene32140	1027.93	1157.92	897.93	0.775467	-0.366862	0.000625889	0.0090576	-0.011882
gene08316	475.598	803.039	148.156	0.184494	-2.43835	5.522e-10	3.03211e-08	-0.0108324
gene14472	2172.4	2500.07	1844.73	0.737869	-0.438564	4.32229e-05	0.000880985	-0.0107019
gene26715	234.724	299.699	169.748	0.566396	-0.820116	5.59134e-06	0.000142655	-0.0101873
gene22843	898.793	1045.65	751.935	0.719108	-0.475719	1.52247e-05	0.000349104	-0.0101541
gene03473	125.445	186.23	64.6597	0.347203	-1.52615	1.08086e-11	7.53529e-10	-0.0100302
gene12100	85.1793	111.659	58.7001	0.52571	-0.927661	0.000173259	0.00296927	-0.00903221
gene14160	416.723	534.013	299.433	0.560722	-0.834642	1.00644e-09	5.22077e-08	-0.00886411
gene20106	1599.45	1826.9	1371.99	0.75099	-0.413134	0.000337288	0.00529406	-0.00868624
gene20173	1350.52	1901.68	799.355	0.42034	-1.25037	3.62661e-13	3.05342e-11	-0.00828513
gene22568	5159.1	6185.83	4132.38	0.66804	-0.581993	6.26544e-06	0.000158134	-0.00737991
gene00378	1242.65	1410.03	1075.27	0.76259	-0.391021	0.000163737	0.0028327	-0.006812
gene17308	36.6135	56.9712	16.2558	0.285333	-1.80928	3.56674e-06	9.49082e-05	-0.00672547
gene31488	984.313	1120.91	847.716	0.756275	-0.403017	0.000176871	0.00302014	-0.00667158
gene09024	725.885	925.782	525.989	0.568156	-0.81564	0.000407239	0.00623699	-0.00661192
gene02424	284.999	343.728	226.271	0.658287	-0.603211	6.67371e-05	0.00129514	-0.00648721
gene32004	226.051	269.678	182.423	0.676448	-0.563949	0.000619633	0.00897498	-0.00619647
gene28874	162.083	212.063	112.102	0.528626	-0.919681	1.07484e-06	3.1882e-05	-0.00612555
gene25438	154.041	189.562	118.521	0.625239	-0.67752	0.000429646	0.00653443	-0.00574336
gene32317	728.381	834.749	622.012	0.745148	-0.4244	0.000245176	0.0040496	-0.00552548
gene18442	152.153	274.388	29.9173	0.109033	-3.19716	5.22809e-18	7.00692e-16	-0.00511372
gene31619	5065.32	5827.17	4303.47	0.738518	-0.437295	1.05528e-06	3.1424e-05	-0.00465607
gene32595	491.578	698.629	284.527	0.407265	-1.29596	3.81303e-23	7.23727e-21	-0.00453078
gene00122	2360.4	2750.22	1970.57	0.716512	-0.480937	4.79123e-07	1.50984e-05	-0.0044864
gene09262	1368.65	1590.12	1147.18	0.72144	-0.471048	6.85106e-06	0.000171244	-0.00437592
gene00690	270.754	375.395	166.114	0.442504	-1.17624	1.20844e-13	1.06668e-11	-0.0041619
gene22540	3716.33	4171.07	3261.58	0.781952	-0.354848	0.000187167	0.00318601	-0.00360029
gene09025	569.589	725.834	413.345	0.569476	-0.812293	3.97647e-11	2.53537e-09	-0.00356221
gene07088	340.879	508.51	173.248	0.340698	-1.55344	9.88357e-15	9.98575e-13	-0.00292814
gene28833	1159.85	1320	999.695	0.757343	-0.400981	0.000188504	0.0032071	-0.002698
gene10566	329.941	464.593	195.289	0.420343	-1.25036	1.55151e-10	9.06503e-09	-0.00153121
gene02154	79.6733	110.214	49.1327	0.445794	-1.16555	0.000106265	0.00194609	-0.0011263
gene25506	25.2353	40.8224	9.64809	0.236343	-2.08105	1.05697e-05	0.000252596	-0.00091331
gene21800	468.283	739.615	196.95	0.266287	-1.90894	1.34012e-41	6.76988e-39	-0.00059961
gene17818	11867.9	14954.4	8781.44	0.587216	-0.768038	1.51036e-07	5.19855e-06	-0.000440216
gene00477	112.221	141.432	83.0097	0.586922	-0.768758	0.000392553	0.00605424	0
gene00949	613.759	1111.04	116.481	0.10484	-3.25374	5.80249e-43	3.34264e-40	0
gene01059	648.654	1106.46	190.844	0.172481	-2.53549	1.38574e-18	1.96979e-16	0
gene01060	88.955	134.439	43.4712	0.323353	-1.62882	1.10239e-10	6.61759e-09	0
gene01212	212.034	324.763	99.3059	0.30578	-1.70943	4.97846e-22	8.93294e-20	0
gene02327	1104.24	1305.5	902.97	0.691666	-0.531853	1.09773e-05	0.000261386	0
gene04466	286.114	348.469	223.76	0.642123	-0.639078	2.58488e-05	0.000557303	0
gene07638	1873.87	2492.24	1255.5	0.503765	-0.989176	1.62153e-23	3.22694e-21	0
gene09820	4112.39	4792.08	3432.69	0.716327	-0.48131	5.26504e-06	0.000134854	0
gene09986	304.383	358.4	250.366	0.698565	-0.517534	0.000609416	0.00885432	0
gene12026	584.952	702.156	467.749	0.666161	-0.586058	1.83977e-06	5.20783e-05	0
gene12883	463.363	533.177	393.548	0.738119	-0.438074	0.000620777	0.00898758	0
gene16185	1364.95	1658.82	1071.08	0.645688	-0.63109	6.81338e-10	3.63779e-08	0
gene17168	713.655	841.704	585.606	0.695739	-0.523382	6.08273e-06	0.000154234	0
gene18450	47.0448	74.4146	19.675	0.264397	-1.91922	0.000280829	0.00452913	0
gene21169	2004.58	2327.6	1681.56	0.722444	-0.469042	0.000221596	0.00369731	0
gene25959	30.8085	52.9958	8.62116	0.162676	-2.61992	5.97993e-09	2.7234e-07	0
gene28397	647.586	802.385	492.787	0.614153	-0.703331	0.000128129	0.00228034	0
gene31917	3405.24	4181.86	2628.62	0.628578	-0.669837	9.67345e-08	3.46388e-06	0
gene00975	636.105	764.735	507.474	0.663594	-0.591628	0.000222913	0.00371364	8.28507e-05
gene01794	8373.8	9969.84	6777.77	0.679828	-0.556759	1.78297e-07	6.0481e-06	0.00029848
gene12570	312.083	419.068	205.098	0.489415	-1.03087	3.6742e-12	2.73574e-10	0.0013075
gene29559	3639.19	5472.44	1805.94	0.330007	-1.59943	7.76385e-14	7.00367e-12	0.00166784
gene20320	34.2756	51.3492	17.2019	0.334999	-1.57777	5.92099e-05	0.0011684	0.00234013
gene34124	786.366	973.933	598.799	0.614825	-0.701751	1.33295e-05	0.000310857	0.00236099
gene00525	155.905	200.572	111.239	0.554606	-0.850464	9.4292e-06	0.000226992	0.00316198
gene31952	593.496	766.054	420.939	0.54949	-0.863835	1.33607e-12	1.05224e-10	0.00415466
gene22567	5476.74	7233.92	3719.56	0.514184	-0.959644	6.43639e-10	3.45901e-08	0.00437714
gene16559	3737.97	4320.58	3155.36	0.730308	-0.453422	6.75493e-07	2.07488e-05	0.00456812
gene02214	68.8352	92.0916	45.5789	0.49493	-1.0147	0.000197042	0.00333853	0.00554386
gene22073	1363.93	1743.81	984.045	0.564309	-0.825442	9.0785e-16	9.9037e-14	0.00591689
gene23054	761.145	1059.89	462.397	0.436267	-1.19672	6.49911e-10	3.48132e-08	0.00597065
gene15365	165.333	208.523	122.142	0.585751	-0.771642	4.24424e-05	0.000866152	0.00640464
gene09059	49.6803	93.7799	5.58078	0.0595093	-4.07074	4.74703e-18	6.38825e-16	0.00645017
gene01602	2023.7	2524.86	1522.54	0.60302	-0.729722	2.40438e-07	7.95869e-06	0.00688763
gene04239	693.898	797.474	590.322	0.74024	-0.433936	0.00016646	0.00287224	0.00728933
gene06526	59.0674	82.1637	35.9712	0.437799	-1.19166	6.97865e-05	0.00134399	0.00739423
gene20379	754.346	1122.33	386.36	0.344248	-1.53848	3.81673e-38	1.67102e-35	0.00835352
gene03485	17.2818	28.9694	5.59424	0.193108	-2.37252	5.32887e-05	0.00106207	0.00875625
gene10957	136.693	177.148	96.2386	0.543266	-0.880268	1.34276e-05	0.00031248	0.00908177
gene32248	706.556	831.181	581.931	0.700126	-0.514314	8.68915e-06	0.000211306	0.00914603
gene22957	64.0711	99.8056	28.3366	0.283918	-1.81646	8.16902e-10	4.28495e-08	0.00998246
gene03806	1543.61	1883.95	1203.27	0.638693	-0.646806	7.12813e-10	3.79384e-08	0.0100499
gene04235	29.6668	53.2394	6.09424	0.114469	-3.12698	2.19535e-07	7.31099e-06	0.0100906
gene28063	217.998	280.692	155.304	0.553289	-0.853894	5.17787e-06	0.000132828	0.0103661
gene20980	859.83	1028.63	691.033	0.671802	-0.573892	2.51632e-06	6.94336e-05	0.0104312
gene00688	198.235	274.868	121.602	0.442401	-1.17657	2.35695e-08	9.49606e-07	0.0109475
gene19710	106.252	161.438	51.0654	0.316316	-1.66056	1.3619e-12	1.06984e-10	0.0112205
gene11561	7160.97	8741.28	5580.66	0.638426	-0.647409	2.55194e-06	7.02983e-05	0.0123127
gene29975	6152.46	7222.56	5082.36	0.703679	-0.507011	0.000275012	0.00445501	0.0126152
gene21163	4758.03	5865.87	3650.2	0.622277	-0.68437	5.44148e-14	5.03314e-12	0.0126339
gene21396	1196.43	1464.17	928.687	0.634274	-0.656822	0.000127684	0.0022749	0.0132231
gene07599	172.038	228.013	116.062	0.509013	-0.974227	1.38706e-07	4.80437e-06	0.0135648
gene32005	40.2585	58.2208	22.2962	0.382959	-1.38474	0.00010427	0.00191918	0.0137884
gene17108	216.646	292.218	141.073	0.482767	-1.0506	5.83635e-10	3.18873e-08	0.0138377
gene30547	3666.02	4232.36	3099.67	0.732375	-0.449345	8.62624e-07	2.59625e-05	0.0138419
gene19631	100.782	138.216	63.3481	0.458328	-1.12555	1.20439e-06	3.52158e-05	0.0146365
gene21645	42.2244	76.3815	8.06731	0.105619	-3.24306	2.73053e-15	2.87371e-13	0.0150459
gene13812	2429.7	2846.2	2013.2	0.707329	-0.499546	4.46682e-07	1.41031e-05	0.0151128
gene17852	1902.98	2220.16	1585.79	0.714269	-0.485462	0.000511739	0.00762408	0.0152707
gene22587	3012.4	4154.15	1870.65	0.450309	-1.15101	3.21857e-06	8.64851e-05	0.0155443
gene29495	2080.31	2389.99	1770.62	0.740848	-0.432751	2.17234e-05	0.000478411	0.0155546
gene23997	779.057	963.183	594.931	0.617672	-0.695086	0.000126579	0.00225783	0.0161438
gene06286	9039.97	10674.2	7405.75	0.6938	-0.527408	0.000221307	0.00369467	0.0161752
gene12391	82.4914	108.202	56.7808	0.524767	-0.930251	0.000213801	0.00358182	0.0165193
gene22974	3567.07	4167.87	2966.27	0.711699	-0.49066	1.02343e-07	3.6488e-06	0.0180845
gene24493	1162.65	1333.14	992.153	0.744223	-0.426194	3.99031e-05	0.0008184	0.0183799
gene13277	941.558	1172.21	710.901	0.60646	-0.721516	5.89012e-09	2.68622e-07	0.0202581
gene28788	342.957	413.683	272.231	0.658067	-0.603694	3.63319e-05	0.000751729	0.0203468
gene30986	110.52	177.555	43.4847	0.244908	-2.02969	4.43269e-09	2.06164e-07	0.0204484
gene14084	152.146	190.689	113.602	0.595744	-0.747235	9.65503e-05	0.00179622	0.0206562
gene05152	1037.68	1263.32	812.039	0.642782	-0.637599	7.10402e-05	0.00136494	0.0207734
gene14819	455.853	543.899	367.806	0.67624	-0.564394	1.46725e-05	0.000337858	0.0216477
gene11546	835.72	1111.39	560.054	0.503924	-0.988721	2.53046e-18	3.55086e-16	0.0221994
gene19625	1366.84	1641.19	1092.49	0.665668	-0.587126	2.41756e-06	6.7103e-05	0.0241679
gene31522	1108.17	1345.52	870.824	0.647205	-0.627706	1.42382e-07	4.91098e-06	0.0244135
gene18496	531.271	716.842	345.7	0.482255	-1.05213	1.37239e-07	4.76866e-06	0.0245448
gene32246	3087.68	3517.79	2657.58	0.75547	-0.404554	1.07729e-05	0.000257079	0.0249284
gene25690	49.1097	68.3021	29.9173	0.438015	-1.19095	0.000272735	0.00442248	0.0258817
gene06331	131.879	178.599	85.1578	0.476809	-1.06852	3.27414e-05	0.000686523	0.0263026
gene08998	65.4229	87.2669	43.5789	0.499375	-1.0018	0.000398803	0.0061324	0.0267059
gene19976	86.1862	115.672	56.7001	0.490178	-1.02862	3.96948e-05	0.000814637	0.0269657
gene10077	1681.86	1993.68	1370.03	0.687187	-0.541226	7.00892e-05	0.00134903	0.0273298
gene11084	13.9341	25.3143	2.55385	0.100886	-3.3092	0.000113338	0.00205725	0.0279615
gene03483	1963.44	2288.1	1638.77	0.716213	-0.481539	6.59734e-07	2.03027e-05	0.0281285
gene32309	112.054	154.124	69.9828	0.454067	-1.13902	3.1139e-07	1.01136e-05	0.0281475
gene17174	100.69	139.545	61.8347	0.443115	-1.17425	9.16447e-05	0.00171369	0.0291514
gene04236	31.0842	56.5742	5.59424	0.0988832	-3.33813	2.87067e-08	1.13705e-06	0.0308262
gene11257	529.46	625.955	432.966	0.691689	-0.531805	0.000687002	0.00978249	0.0312404
gene25739	415.193	531.886	298.5	0.561211	-0.833385	7.12876e-10	3.79384e-08	0.0312959
gene20333	1250.65	1430.13	1071.16	0.748997	-0.416968	4.83914e-05	0.000977233	0.0314329
gene32613	1333.58	2516.1	151.06	0.0600372	-4.058	1.25767e-64	1.58833e-61	0.0317284
gene14734	282.469	338.91	226.029	0.66693	-0.584392	0.000108292	0.00197878	0.0318025
gene26222	1919.58	2255.98	1583.18	0.70177	-0.51093	0.000374455	0.00580803	0.032612
gene21510	263.408	311.705	215.112	0.690113	-0.535096	0.000612599	0.00889664	0.0330449
gene10009	5025.13	6298.92	3751.35	0.595555	-0.747694	6.78558e-16	7.55292e-14	0.0331106
gene32639	381.947	456.315	307.579	0.674049	-0.569074	2.88636e-05	0.000614634	0.0338824
gene31974	156.122	195.789	116.454	0.594793	-0.749541	9.29422e-05	0.00173401	0.0341932
gene10484	3920.75	4546.81	3294.69	0.724617	-0.46471	7.25857e-07	2.22127e-05	0.0344416
gene08114	924.442	1161.54	687.347	0.591756	-0.756926	1.02587e-07	3.65352e-06	0.0346715
gene27714	2161.79	2465.66	1857.93	0.753519	-0.408284	5.1006e-05	0.00102374	0.0346999
gene13233	329.482	427.868	231.096	0.540111	-0.888672	7.86487e-10	4.15194e-08	0.0349288
gene08537	1092.47	1268.02	916.924	0.723112	-0.467708	1.15792e-05	0.000274324	0.0355126
gene14581	42.5951	62.8402	22.35	0.355665	-1.49141	2.12775e-05	0.000469535	0.0357505
gene31951	124.164	174.899	73.4289	0.419836	-1.2521	4.40605e-09	2.05507e-07	0.0358979
gene20190	1582.6	1793.55	1371.65	0.764771	-0.386901	9.70765e-05	0.00180294	0.03737
gene28688	131.404	188.325	74.4828	0.3955	-1.33825	0.000257248	0.00420458	0.0374253
gene04458	46.7806	75.8593	17.7019	0.233352	-2.09942	1.96946e-09	9.66791e-08	0.0375533
gene26910	6141.7	7068.95	5214.45	0.737656	-0.438981	7.06967e-07	2.16548e-05	0.0382412
gene10732	690.16	796.228	584.093	0.733575	-0.446983	0.00011104	0.00202001	0.0383394
gene20536	412.458	484.08	340.835	0.704088	-0.506173	0.000438873	0.00665627	0.0389666
gene05494	12.7932	22.0595	3.52693	0.159883	-2.64492	0.00034987	0.00547585	0.039498
gene15210	7641.35	9569.99	5712.7	0.596939	-0.744344	4.8342e-14	4.49677e-12	0.0410681
gene20387	74039.8	99273.1	48806.6	0.49164	-1.02433	1.94514e-32	6.38705e-30	0.0439061
gene13384	367.741	529.762	205.719	0.388324	-1.36467	5.09841e-19	7.6096e-17	0.0447107
gene32299	402.887	560.218	245.556	0.438322	-1.18994	9.56059e-15	9.68924e-13	0.0457475
gene32245	57.4	78.8288	35.9712	0.45632	-1.13188	0.000189049	0.00321472	0.0460694
gene27814	30.3873	50.6669	10.1077	0.199493	-2.32559	1.23247e-07	4.34219e-06	0.0461252
gene15440	3524.61	4239.41	2809.8	0.662781	-0.593396	3.64748e-10	2.04733e-08	0.0468363
gene21247	259.02	341.806	176.235	0.515599	-0.955678	1.7671e-08	7.35419e-07	0.0468586
gene20619	10991.6	12439.7	9543.53	0.767186	-0.382352	1.37901e-05	0.000319557	0.0474469
gene22298	29.5166	48.8985	10.1346	0.207258	-2.2705	3.20819e-07	1.03992e-05	0.0479191
gene12316	533.487	631.98	434.993	0.688301	-0.538888	0.000246972	0.00407106	0.0479394
gene10109	553.713	902.842	204.585	0.226601	-2.14177	2.67101e-11	1.74365e-09	0.0479412
gene02466	3087.31	3602.51	2572.11	0.713976	-0.486052	1.59128e-07	5.45989e-06	0.0480931
gene08532	41.5814	59.9474	23.2154	0.387263	-1.36862	0.000112089	0.00203683	0.0481909
gene00728	3326.16	3854.18	2798.15	0.726004	-0.46195	1.91271e-05	0.000427832	0.0484468
gene20754	98.9942	131.748	66.2404	0.502782	-0.991995	1.94892e-05	0.000434872	0.0488659
gene26440	2369.28	2717.34	2021.21	0.74382	-0.426974	6.33264e-06	0.000159707	0.0488891
gene00825	4502.91	5347.76	3658.07	0.684038	-0.547852	1.36397e-09	6.89037e-08	0.0503299
gene04285	167.715	229.503	105.927	0.461549	-1.11544	2.41752e-09	1.16738e-07	0.0509178
gene08175	3182.3	3664.6	2699.99	0.736776	-0.440703	1.655e-06	4.71733e-05	0.051241
gene29320	8021.1	9366.9	6675.3	0.712647	-0.48874	8.23245e-07	2.49604e-05	0.0515001
gene02139	1077.69	1396.09	759.287	0.543866	-0.878676	2.59908e-16	3.03713e-14	0.0517506
gene24345	7721.74	8948.89	6494.59	0.725743	-0.46247	0.000287135	0.00462051	0.0517956
gene06508	2489.15	3023.76	1954.55	0.646397	-0.629508	8.43243e-05	0.00159222	0.052156
gene25070	163.546	224.88	102.212	0.454516	-1.1376	2.15834e-09	1.0515e-07	0.0522718
gene18224	1094.22	1537.95	650.483	0.422954	-1.24143	7.19792e-09	3.21129e-07	0.0527982
gene21216	328.56	391.7	265.42	0.677609	-0.561475	0.000104943	0.00192617	0.0534041
gene11959	1008.4	1191.7	825.107	0.692377	-0.53037	7.99381e-07	2.42592e-05	0.0535157
gene28288	1275.14	1429.84	1120.43	0.783606	-0.3518	0.000613455	0.00890514	0.0546883
gene06523	727.406	859.827	594.985	0.691983	-0.531192	3.9832e-06	0.000104634	0.0547525
gene05636	104.681	137.934	71.4289	0.517849	-0.949395	2.86768e-05	0.000611448	0.0554853
gene30932	9294.63	10779.3	7809.96	0.724533	-0.464877	4.91477e-05	0.000991286	0.0570118
gene09571	680.783	841.064	520.502	0.618862	-0.69231	3.80032e-09	1.79035e-07	0.0576027
gene12627	366.422	498.624	234.219	0.469731	-1.09009	4.80439e-09	2.22821e-07	0.0592021
gene00207	1554.85	1740.2	1369.49	0.78697	-0.345619	0.000614696	0.00891526	0.0593893
gene22067	212.773	283.053	142.492	0.503413	-0.990185	8.10927e-09	3.57898e-07	0.0599003
gene01453	18.6095	31.1382	6.08078	0.195284	-2.35636	3.42035e-05	0.000713537	0.0600698
gene34119	853.109	1011.55	694.672	0.686743	-0.542158	0.000336387	0.00528751	0.0606111
gene05920	30.8755	50.103	11.6481	0.232483	-2.1048	1.00054e-06	2.99214e-05	0.0608892
gene19808	318.359	415.73	220.989	0.531568	-0.911674	5.55491e-10	3.04509e-08	0.0613302
gene13010	56.3406	106.601	6.08078	0.0570427	-4.13182	1.3849e-07	4.80197e-06	0.0625441
gene08093	95484.9	107832	83137.8	0.770993	-0.375211	1.00439e-05	0.000240379	0.0627048
gene22346	114.248	193.025	35.4712	0.183765	-2.44407	1.98204e-10	1.1438e-08	0.0631732
gene25767	793.518	902.693	684.343	0.758113	-0.399515	0.000390376	0.00602368	0.0640863
gene10311	3339.94	3996.5	2683.38	0.671433	-0.574685	3.20624e-06	8.62952e-05	0.0648697
gene24733	49.5703	68.2637	30.877	0.452319	-1.14459	0.000387648	0.00598722	0.0649118
gene09367	11026.6	12613.4	9439.74	0.74839	-0.418139	2.11401e-06	5.92284e-05	0.0662737
gene05110	1516.63	1719.94	1313.32	0.763582	-0.389145	0.000518602	0.00771931	0.0667128
gene29688	37.1352	61.6357	12.6346	0.204989	-2.28638	8.79173e-09	3.85943e-07	0.0671357
gene08793	146.918	208.652	85.1847	0.408263	-1.29243	7.42289e-11	4.58154e-09	0.0672715
gene11642	5698.53	6292.99	5104.07	0.811072	-0.302099	0.000668929	0.00957495	0.0680234
gene20986	788.85	909.693	668.007	0.734321	-0.445518	6.96844e-05	0.00134282	0.0681076
gene16529	101.424	130.985	71.8616	0.548623	-0.866114	0.000141286	0.00249556	0.0682933
gene11383	89.1581	137.899	40.4173	0.293094	-1.77056	2.12128e-05	0.000468763	0.0685304
gene05832	495.981	707.962	284	0.401152	-1.31778	5.83368e-11	3.64172e-09	0.0691177
gene22003	26.717	43.3532	10.0808	0.232527	-2.10453	5.48952e-06	0.000140166	0.0694047
gene32256	8080.25	11000.3	5160.19	0.469095	-1.09205	1.14401e-12	9.16213e-11	0.0696811
gene01590	25.201	46.8482	3.55385	0.0758589	-3.72054	2.97224e-11	1.92498e-09	0.069786
gene24069	231.352	307.618	155.087	0.504153	-0.988065	0.000292207	0.00469647	0.071158
gene13141	619.637	726.554	512.72	0.705687	-0.5029	2.64452e-05	0.000568295	0.0713689
gene25473	284.361	347.786	220.935	0.63526	-0.654581	1.60921e-05	0.000366944	0.0721135
gene23570	498.643	612.682	384.604	0.627739	-0.671763	1.5636e-07	5.37054e-06	0.0726836
gene28985	49.4909	68.1453	30.8366	0.452512	-1.14397	0.000520252	0.00774038	0.0728539
gene29434	102.196	153.285	51.1058	0.333404	-1.58466	4.91361e-10	2.71621e-08	0.0735108
gene07076	78.8806	143.559	14.2019	0.0989274	-3.33749	3.63832e-27	8.84947e-25	0.0736144
gene28411	110.275	161.243	59.3078	0.367816	-1.44294	1.24964e-05	0.000293303	0.0744415
gene01322	113.477	210.779	16.175	0.0767394	-3.70389	9.16551e-42	4.70248e-39	0.075221
gene31212	428.089	562.707	293.471	0.521535	-0.939164	2.11433e-12	1.61456e-10	0.0755197
gene10338	491.407	688.464	294.35	0.427546	-1.22585	4.95709e-21	8.30465e-19	0.0768924
gene07946	3299.95	3789.29	2810.61	0.741723	-0.431047	0.000119792	0.00215063	0.0773808
gene09047	756.773	888.076	625.47	0.704298	-0.505742	8.65891e-06	0.000210923	0.0783404
gene22816	250.77	336.02	165.519	0.492588	-1.02155	5.13839e-08	1.94159e-06	0.0783934
gene19623	3563.11	3959.8	3166.42	0.799643	-0.322573	0.000366065	0.00569943	0.0791162
gene21939	422.076	534.385	309.768	0.579671	-0.786694	1.88533e-06	5.32761e-05	0.0796716
gene15835	30.8515	52.5954	9.1077	0.173165	-2.52978	1.26314e-08	5.38657e-07	0.0801711
gene23883	5750.48	6793.2	4707.75	0.693009	-0.529054	0.00030132	0.00481233	0.0804436
gene28482	1354.77	1559.82	1149.73	0.737094	-0.440079	0.000255697	0.00418265	0.0804729
gene10441	2233.62	3137.92	1329.31	0.423629	-1.23913	3.03679e-13	2.57664e-11	0.0804797
gene29513	1736.5	2794.32	678.685	0.24288	-2.04168	5.30937e-17	6.60374e-15	0.0805623
gene26839	5063.64	5967.91	4159.37	0.696955	-0.520862	3.56911e-07	1.1458e-05	0.0809767
gene31371	2906.82	3327.16	2486.47	0.747325	-0.420193	6.16128e-06	0.000155864	0.0822624
gene02011	533.919	621.13	446.708	0.719186	-0.475563	0.000117342	0.00211705	0.0829056
gene25832	543.419	629.359	457.479	0.726897	-0.460178	0.00020858	0.00351047	0.0829827
gene18929	89.2102	130.342	48.0789	0.368869	-1.43882	7.01618e-09	3.13874e-07	0.0832616
gene08324	518.628	624.221	413.035	0.661681	-0.595793	4.03259e-06	0.000105762	0.084203
gene20366	3576.88	4158.46	2995.29	0.720288	-0.473354	2.45338e-07	8.08828e-06	0.0850032
gene00708	2580.42	2959.24	2201.59	0.743974	-0.426676	0.000255345	0.00417972	0.0856795
gene15027	4173.51	4876.29	3470.73	0.711756	-0.490545	9.21228e-05	0.00172067	0.0866725
gene10495	150.925	192.531	109.319	0.567801	-0.816542	3.34871e-05	0.00070037	0.0876954
gene24430	584.282	675.317	493.247	0.730393	-0.453255	0.000218671	0.0036541	0.0878061
gene29409	41.0769	62.3981	19.7558	0.316609	-1.65923	4.50795e-06	0.000117014	0.0886273
gene29226	58.9007	102.1	15.7019	0.153791	-2.70096	4.24717e-06	0.000110947	0.0891357
gene31235	52.9206	77.4642	28.377	0.366324	-1.44881	5.05471e-06	0.000129974	0.0891877
gene14327	137.551	203.632	71.4693	0.350973	-1.51057	3.04319e-07	9.92317e-06	0.0893875
gene20992	749.574	914.783	584.366	0.638803	-0.646557	5.76407e-08	2.15814e-06	0.0898346
gene23376	210.016	264.418	155.614	0.588513	-0.764853	5.9584e-06	0.000151315	0.0903122
gene26649	1076.63	1284.18	869.082	0.676762	-0.56328	1.64386e-07	5.63443e-06	0.0908793
gene18510	3213.27	3897.69	2528.85	0.648809	-0.624135	4.39266e-07	1.39091e-05	0.0924102
gene22518	3061.38	3514.09	2608.66	0.742342	-0.429844	5.08043e-05	0.00102094	0.0935311
gene13867	947.558	1189.23	705.882	0.59356	-0.752534	8.47342e-12	5.95788e-10	0.0945703
gene20796	241.655	313.884	169.425	0.53977	-0.889584	0.000649363	0.00935022	0.0946128
gene04501	494.044	575.528	412.56	0.716838	-0.480282	0.00045757	0.00688262	0.0962796
gene28107	530.297	732.865	327.729	0.447189	-1.16104	5.24089e-12	3.79889e-10	0.0964241
gene12973	4463.7	5408.17	3519.23	0.650724	-0.619883	9.41114e-12	6.57498e-10	0.0989406
gene19619	6663.17	8668.8	4657.54	0.537277	-0.896263	5.29356e-14	4.91015e-12	0.0995199
gene13541	206.032	256.179	155.885	0.6085	-0.71667	2.91201e-05	0.000618491	0.0999036
gene28515	171.867	212.025	131.71	0.6212	-0.68687	0.000164428	0.00283867	0.100785
gene13352	19	34.473	3.52693	0.10231	-3.28898	9.87111e-08	3.52696e-06	0.100983
gene22034	1167.9	1334.82	1000.99	0.749912	-0.415207	7.47777e-05	0.00143172	0.101005
gene24061	124.192	238.303	10.0808	0.0423023	-4.56312	1.19055e-48	7.97811e-46	0.101757
gene07649	11782.7	13375.2	10190.2	0.761878	-0.392368	0.000369158	0.005734	0.101999
gene10956	178.059	220.341	135.777	0.616213	-0.698498	0.000105611	0.00193627	0.102688
gene01107	2536.01	2850.49	2221.53	0.779351	-0.359655	0.000257923	0.00421142	0.103571
gene30092	7022.5	9001.32	5043.69	0.560328	-0.835656	1.77961e-06	5.05496e-05	0.103777
gene25122	3081.07	3608.68	2553.45	0.707587	-0.499021	1.01609e-06	3.03038e-05	0.104447
gene27792	115.62	163.405	67.8347	0.415133	-1.26836	1.04995e-08	4.57851e-07	0.104722
gene30593	441.143	593.271	289.014	0.487153	-1.03755	1.12325e-14	1.12449e-12	0.106115
gene02502	1422.62	1832.34	1012.9	0.55279	-0.855196	1.17784e-08	5.07555e-07	0.106598
gene14853	2016.3	3092.3	940.29	0.304074	-1.7175	2.49133e-12	1.88491e-10	0.106896
gene29146	792.672	959.998	625.347	0.651404	-0.618375	4.03977e-08	1.55328e-06	0.109956
gene08809	889.81	1048.75	730.872	0.6969	-0.520977	4.2778e-06	0.000111658	0.112265
gene04303	1664.69	1879.96	1449.42	0.770984	-0.375228	0.000154338	0.00269279	0.114394
gene31145	74.145	111.819	36.4712	0.326163	-1.61633	3.16972e-09	1.51501e-07	0.114512
gene00364	879.062	1242.95	515.177	0.414481	-1.27062	1.07864e-14	1.08645e-12	0.115774
gene08113	202.327	264.498	140.156	0.529893	-0.916226	1.16182e-07	4.10653e-06	0.119286
gene32373	206.284	263.332	149.237	0.566724	-0.819282	1.75e-06	4.97515e-05	0.119488
gene01489	19.3753	30.616	8.13463	0.265699	-1.91214	0.000365334	0.00569345	0.120623
gene32550	1356.15	1543	1169.31	0.757817	-0.400078	0.000209486	0.00352392	0.121805
gene14378	9.48181	17.4367	1.52693	0.0875697	-3.51342	0.000127973	0.00227881	0.122005
gene15996	4072.79	4969.83	3175.76	0.639008	-0.646095	5.13597e-11	3.22456e-09	0.122478
gene08269	177.345	224.236	130.454	0.58177	-0.78148	1.8331e-05	0.000412826	0.122803
gene15917	3476.02	3864.59	3087.46	0.79891	-0.323895	0.000403452	0.00619344	0.124174
gene21573	5181.23	5738.11	4624.35	0.8059	-0.311327	0.000535256	0.00793211	0.124851
gene11685	47.4274	65.451	29.4039	0.44925	-1.15441	0.000456927	0.00687611	0.124983
gene16734	1121.69	1389.27	854.124	0.614802	-0.701805	2.43617e-07	8.04768e-06	0.125057
gene07635	1600.58	1897.49	1303.68	0.687055	-0.541502	5.26199e-08	1.98373e-06	0.128144
gene22981	2065.09	2320.08	1810.09	0.780186	-0.358111	0.000363411	0.00567156	0.128183
gene19206	207.298	265.062	149.533	0.564142	-0.825869	1.1521e-06	3.38375e-05	0.128671
gene26073	122.93	154.688	91.1713	0.589387	-0.762712	0.00029349	0.00471248	0.129187
gene28385	242.984	303.194	182.775	0.602833	-0.73017	2.3365e-05	0.000509776	0.130799
gene00368	145.75	182.613	108.887	0.596269	-0.745964	0.000136785	0.00242259	0.131149
gene00273	38.854	57.9388	19.7693	0.341209	-1.55127	2.48041e-05	0.000536186	0.131349
gene00715	198.849	259.921	137.777	0.530074	-0.915736	1.9774e-07	6.65265e-06	0.132631
gene02152	91.6038	149.79	33.4173	0.223094	-2.16427	4.05579e-12	2.99946e-10	0.134716
gene14301	1075.69	1221.2	930.186	0.761698	-0.392709	0.000195572	0.00331875	0.136868
gene01914	4271.55	4786.82	3756.28	0.784713	-0.349763	0.000138611	0.0024536	0.137004
gene14899	968.89	1099.21	838.568	0.762881	-0.390471	0.000294144	0.00471524	0.137431
gene12126	176.855	229.622	124.089	0.540405	-0.887888	1.09595e-06	3.24204e-05	0.137446
gene09696	572.087	718.248	425.925	0.593006	-0.753881	1.74383e-05	0.000394626	0.137869
gene29389	182.159	220.867	143.452	0.649497	-0.622606	0.000411366	0.00629726	0.143534
gene12793	535.849	783.128	288.569	0.368483	-1.44033	5.75081e-14	5.28945e-12	0.144592
gene09672	11.5594	21.0918	2.02693	0.0961	-3.37932	0.000517459	0.0077058	0.145403
gene31791	17.0584	29.0495	5.06731	0.174437	-2.51922	2.76931e-05	0.000592784	0.146274
gene15685	136.752	188.441	85.0635	0.451408	-1.1475	1.71617e-08	7.1695e-07	0.146391
gene23869	674.253	860.516	487.991	0.567091	-0.818348	3.40952e-09	1.61847e-07	0.147877
gene02467	145.891	189.165	102.617	0.542477	-0.882366	0.00027738	0.00448673	0.14842
gene26019	409.53	550.816	268.244	0.486995	-1.03802	2.12775e-11	1.40294e-09	0.151554
gene02138	307.57	362.289	252.852	0.69793	-0.518845	0.00045462	0.00684452	0.152067
gene09877	622.968	713.382	532.554	0.746521	-0.421745	0.000453197	0.00682672	0.152337
gene28663	1356.83	1565.82	1147.84	0.733058	-0.448	1.37082e-05	0.000317882	0.155175
gene05647	140.386	185.506	95.2655	0.513544	-0.96144	1.54314e-06	4.43313e-05	0.155557
gene10712	95.141	127.407	62.8751	0.493498	-1.01888	1.7039e-05	0.00038639	0.157326
gene26458	253.943	304.437	203.45	0.668284	-0.581466	0.000213263	0.00357617	0.15844
gene22988	40.559	64.8488	16.2693	0.25088	-1.99493	8.36525e-08	3.03851e-06	0.160422
gene31238	140.868	178.836	102.9	0.575387	-0.797395	5.87588e-05	0.00116083	0.162462
gene30436	3295.06	3747.45	2842.67	0.758562	-0.398662	1.34518e-05	0.000312599	0.162464
gene31500	500.63	582.591	418.668	0.71863	-0.476678	0.000161579	0.00280275	0.16575
gene04497	409.251	571.664	246.839	0.43179	-1.2116	1.11174e-18	1.6011e-16	0.165921
gene18925	54.4298	73.9692	34.8904	0.471689	-1.08409	0.000432487	0.00657156	0.167675
gene20324	53.6533	79.9566	27.35	0.342061	-1.54767	9.62176e-07	2.88267e-05	0.169334
gene16204	33.1198	51.5511	14.6885	0.284931	-1.81132	7.18007e-06	0.000178205	0.170003
gene09785	955.129	1124.01	786.247	0.699501	-0.515603	0.000105923	0.00194089	0.171719
gene18114	83.7499	122.948	44.552	0.362365	-1.46448	1.11465e-08	4.82224e-07	0.172339
gene15490	2461.27	3026.65	1895.88	0.626396	-0.674854	1.33983e-07	4.67531e-06	0.172841
gene15491	485.736	710.687	260.785	0.366947	-1.44635	4.56279e-25	9.72881e-23	0.172929
gene29219	447.444	554.026	340.862	0.615246	-0.700765	9.52005e-08	3.4164e-06	0.173453
gene26368	96.3326	123.79	68.8751	0.556385	-0.845844	0.000323235	0.00511012	0.174593
gene05232	57.0868	109.093	5.08078	0.0465729	-4.42436	1.80878e-06	5.12895e-05	0.174895
gene21264	56.0864	78.1882	33.9847	0.434652	-1.20207	7.57281e-05	0.00144779	0.17539
gene31835	87.382	141.954	32.8096	0.231128	-2.11324	7.36152e-12	5.21992e-10	0.17564
gene22301	625.21	769.065	481.354	0.625896	-0.676006	1.57172e-08	6.61391e-07	0.17991
gene18305	5775.06	6610.15	4939.97	0.747331	-0.420181	2.54707e-05	0.000549873	0.180074
gene32268	173.664	268.926	78.402	0.291537	-1.77825	2.04483e-06	5.75355e-05	0.18827
gene08916	7789.21	9043.68	6534.75	0.722577	-0.468777	0.000668803	0.00957495	0.19087
gene00893	309.358	374.674	244.043	0.651347	-0.618503	0.000678627	0.00968844	0.191706
gene28954	151.962	221.225	82.6982	0.373819	-1.41959	6.9813e-13	5.71666e-11	0.192253
gene17676	72.5628	96.9929	48.1327	0.49625	-1.01086	0.000148363	0.00260376	0.192875
gene26959	51.9793	80.6355	23.3231	0.289241	-1.78966	5.70183e-08	2.13728e-06	0.193103
gene06360	678.686	774.116	583.256	0.753448	-0.40842	0.000540004	0.00798631	0.195008
gene00817	4434.78	5619.3	3250.26	0.578411	-0.789832	5.76437e-07	1.79411e-05	0.199471
gene08631	12571.2	14644.9	10497.5	0.716801	-0.480355	2.91339e-08	1.15141e-06	0.199483
gene22267	6551.29	7496.14	5606.43	0.747908	-0.419067	0.000231604	0.00384671	0.200979
gene06120	105.754	148.659	62.8481	0.422767	-1.24206	6.64019e-08	2.4637e-06	0.207814
gene21954	3744.23	4564.81	2923.66	0.640477	-0.64278	2.18887e-12	1.66761e-10	0.212505
gene08375	4512.88	5215.49	3810.26	0.730565	-0.452915	7.16857e-05	0.00137492	0.212567
gene14290	2256.04	2664.51	1847.57	0.693401	-0.528238	5.56476e-08	2.08828e-06	0.213781
gene19207	307.94	381.741	234.139	0.613345	-0.705229	0.000141918	0.00250405	0.215381
gene09027	4086.13	4559.62	3612.65	0.792315	-0.335853	0.000209693	0.00352559	0.216164
gene00959	174.542	212.387	136.696	0.64362	-0.63572	0.000440002	0.00667014	0.217775
gene19781	218.207	275.787	160.627	0.582431	-0.779842	3.08788e-06	8.33829e-05	0.218265
gene12410	5344.67	5983.15	4706.18	0.786573	-0.346348	0.000189395	0.00321894	0.220815
gene05036	160.323	309.985	10.6616	0.0343937	-4.86171	1.7125e-36	6.89491e-34	0.221433
gene23431	3203.21	3747.28	2659.15	0.709621	-0.49488	0.000423229	0.00645178	0.223815
gene06705	18503.7	22259.2	14748.2	0.662566	-0.593863	1.40248e-06	4.07177e-05	0.23035
gene15731	14334.7	16601.1	12068.4	0.726968	-0.460036	3.88942e-05	0.000800206	0.233169
gene03477	254.665	301.624	207.706	0.688626	-0.538208	0.000575519	0.0084365	0.236115
gene03965	914.698	1089.48	739.912	0.67914	-0.558218	4.13061e-07	1.313e-05	0.237129
gene17053	3059.55	3501.69	2617.41	0.747472	-0.419908	0.000109658	0.00199929	0.238965
gene16707	5339.66	6530.01	4149.31	0.635423	-0.654212	3.6742e-06	9.73736e-05	0.243108
gene31961	2821.76	3621.42	2022.1	0.558373	-0.8407	2.27658e-07	7.56616e-06	0.245195
gene20623	145.487	179.48	111.494	0.621207	-0.686854	0.00041302	0.00631588	0.245708
gene27692	83.6532	117.201	50.1058	0.427522	-1.22593	1.46339e-06	4.2262e-05	0.25096
gene06416	1115.16	1401.49	828.839	0.5914	-0.757794	5.57592e-09	2.54935e-07	0.251232
gene09010	93.1747	127.609	58.7404	0.460316	-1.1193	3.05848e-06	8.2725e-05	0.25346
gene09405	201.525	324.446	78.6039	0.242271	-2.0453	1.15953e-28	3.12084e-26	0.254343
gene31583	99.7336	135.525	63.9424	0.471813	-1.08371	2.80949e-06	7.6558e-05	0.254572
gene09666	628.148	738.24	518.056	0.701745	-0.510982	2.01956e-05	0.000448675	0.258121
gene02367	1697.42	2142.34	1252.51	0.584646	-0.774365	0.000181019	0.00308775	0.26019
gene03499	364.676	428.989	300.364	0.700166	-0.51423	0.0002153	0.0036051	0.264005
gene15811	277.625	396.163	159.087	0.401569	-1.31628	4.67608e-17	5.83817e-15	0.264254
gene00216	4981.25	5761.71	4200.79	0.729087	-0.455837	3.65516e-07	1.17183e-05	0.267977
gene09231	237.587	329.302	145.871	0.442971	-1.17472	1.18903e-12	9.49949e-11	0.268643
gene02278	4608.83	5249.01	3968.65	0.756076	-0.403396	7.62463e-05	0.00145475	0.271128
gene29453	4305.66	5233.98	3377.34	0.645272	-0.632021	1.94948e-05	0.000434872	0.272743
gene24506	450.112	521.485	378.739	0.726271	-0.461421	0.000366777	0.00570781	0.274531
gene15012	351.28	430.681	271.879	0.631277	-0.663654	3.41657e-06	9.12828e-05	0.277891
gene04189	588.396	1057.19	119.602	0.113132	-3.14392	1.75686e-83	3.40638e-80	0.279745
gene13603	731.058	1031.52	430.6	0.417444	-1.26034	2.68527e-24	5.65215e-22	0.280007
gene00904	407.408	535.586	279.229	0.521352	-0.93967	4.39151e-12	3.21158e-10	0.282355
gene23849	88.8139	120.535	57.0924	0.473656	-1.07809	1.25087e-05	0.000293383	0.288715
gene26643	639.406	810.646	468.166	0.577522	-0.792053	3.61257e-11	2.32138e-09	0.295781
gene26669	338.367	511.769	164.966	0.322344	-1.63333	8.01149e-10	4.21579e-08	0.296935
gene05791	326.228	438.75	213.706	0.487079	-1.03777	1.64544e-12	1.2683e-10	0.302171
gene10738	3635.38	4695.28	2575.49	0.548527	-0.866365	3.23158e-15	3.37937e-13	0.310362
gene23866	560.798	925.267	196.329	0.212186	-2.2366	1.57741e-09	7.89568e-08	0.312583
gene00141	470.185	551.049	389.32	0.706506	-0.501227	0.000107715	0.00197044	0.314257
gene04794	11794.3	13940.5	9648.13	0.692096	-0.530955	7.35177e-07	2.2477e-05	0.314481
gene26738	325.645	440.961	210.329	0.476979	-1.068	1.20902e-11	8.31674e-10	0.314524
gene23932	744.072	948.385	539.758	0.569134	-0.81316	1.74685e-12	1.34331e-10	0.314823
gene30695	451.899	521.6	382.198	0.732743	-0.448621	0.000592437	0.00864589	0.316664
gene14589	540.204	642.132	438.277	0.682535	-0.551025	1.07099e-05	0.000255759	0.317534
gene01116	349.474	451.811	247.137	0.546991	-0.87041	9.91384e-10	5.15897e-08	0.319085
gene07920	4354.92	6000.8	2709.04	0.451447	-1.14737	6.42794e-15	6.61655e-13	0.324703
gene23821	387.638	482.751	292.525	0.605955	-0.722717	1.21538e-07	4.28661e-06	0.333024
gene20156	243.04	392.921	93.1578	0.23709	-2.07649	2.74472e-08	1.09111e-06	0.337058
gene08239	199.362	250.839	147.885	0.589561	-0.762286	9.6e-06	0.000230597	0.337994
gene31474	152.367	257.547	47.1866	0.183216	-2.44838	1.19501e-30	3.50353e-28	0.340286
gene28629	119.269	209.174	29.3635	0.140379	-2.83261	7.37357e-29	2.03461e-26	0.341142
gene22926	356.857	487.655	226.058	0.463561	-1.10917	2.91745e-08	1.15141e-06	0.347528
gene15489	534.925	645.303	424.547	0.657903	-0.604054	1.52726e-06	4.39133e-05	0.34799
gene05529	2014.69	3025.79	1003.59	0.331677	-1.59215	1.94224e-52	1.6783e-49	0.353965
gene27526	812.96	1174.43	451.493	0.384436	-1.37918	8.88838e-33	3.00885e-30	0.357659
gene18440	427.164	549.556	304.771	0.554577	-0.850539	1.1404e-05	0.000270566	0.361404
gene29205	744.528	875.412	613.645	0.700979	-0.512558	7.91744e-06	0.000195031	0.362512
gene20329	8769.46	9732.26	7806.65	0.802142	-0.318071	0.000264377	0.0043061	0.368869
gene23101	673.966	814.026	533.906	0.655883	-0.608489	2.02951e-07	6.80011e-06	0.376705
gene12021	950.21	1096.08	804.339	0.733833	-0.446477	3.74303e-05	0.000772994	0.383729
gene07579	6151.11	7364.94	4937.28	0.670376	-0.576958	6.61937e-08	2.45875e-06	0.386507
gene15136	135.646	186.108	85.1847	0.457716	-1.12748	3.48086e-08	1.35104e-06	0.387315
gene32437	994.944	1197.65	792.233	0.661488	-0.596213	2.00941e-07	6.74522e-06	0.391081
gene13699	1480.83	1662.36	1299.31	0.78161	-0.35548	0.000387635	0.00598722	0.391119
gene19938	1279.17	1751.14	807.207	0.46096	-1.11729	8.93008e-08	3.22583e-06	0.394737
gene14793	41.0045	64.8071	17.2019	0.265433	-1.91358	2.52479e-07	8.29869e-06	0.395064
gene11678	102.927	164.936	40.9173	0.24808	-2.01112	1.09156e-14	1.0961e-12	0.398621
gene26074	1444.82	1717.08	1172.56	0.682876	-0.550306	1.71289e-05	0.000387893	0.406502
gene22058	809.657	932.104	687.21	0.737268	-0.43974	9.36763e-05	0.00174671	0.419418
gene23712	3080.88	3747.83	2413.94	0.64409	-0.634666	1.16847e-11	8.09448e-10	0.420739
gene14306	1068.76	1238.38	899.134	0.726057	-0.461846	1.63493e-05	0.000372291	0.421313
gene13261	36.843	57.4167	16.2693	0.283354	-1.81932	2.08311e-06	5.84859e-05	0.450976
gene14287	1044.84	1306.26	783.422	0.599746	-0.737576	6.3211e-12	4.54179e-10	0.466929
gene29680	1146.2	1458.83	833.566	0.571395	-0.80744	7.84344e-09	3.47567e-07	0.471478
gene04475	131.204	188.844	73.5635	0.389546	-1.36013	4.97677e-08	1.88486e-06	0.485603
gene17371	340.2	414.846	265.554	0.640128	-0.643569	6.39235e-06	0.000160596	0.489219
gene05033	3845.74	5208.87	2482.62	0.476614	-1.06911	3.29989e-08	1.28953e-06	0.500167
gene06706	97.1169	148.384	45.85	0.308996	-1.69434	3.19889e-05	0.000673184	0.513213
gene15856	1004.74	1265.6	743.885	0.587774	-0.766666	2.01217e-08	8.22811e-07	0.524417
gene15580	49.7574	68.584	30.9308	0.450992	-1.14883	0.000382033	0.00591439	0.525281
gene19731	320.606	413.805	227.408	0.549554	-0.863667	3.29415e-09	1.57219e-07	0.536268
gene29857	222.827	297.648	148.006	0.497251	-1.00795	1.96536e-09	9.66791e-08	0.536706
gene20288	22.2705	34.3929	10.1481	0.295063	-1.7609	0.000369138	0.005734	0.547166
gene23515	2102.28	2835.13	1369.43	0.483021	-1.04984	4.42619e-12	3.22974e-10	0.552375
gene27348	106.549	135.967	77.1309	0.567277	-0.817875	0.000229155	0.00381182	0.55517
gene23541	771.741	876.436	667.047	0.76109	-0.39386	0.000692931	0.00984556	0.558852
gene28178	148.163	214.235	82.0905	0.383179	-1.38391	3.7981e-12	2.82159e-10	0.576584
gene28060	1009.1	1197.78	820.42	0.684953	-0.545923	3.56971e-07	1.1458e-05	0.60512
gene07894	137.118	242.926	31.3096	0.128885	-2.95584	5.17468e-19	7.6885e-17	0.614715
gene09945	660.996	787.274	534.718	0.679202	-0.558088	0.000301832	0.00481712	0.637262
gene19528	14.6473	27.2811	2.01346	0.0738042	-3.76015	4.44263e-07	1.40538e-05	0.64682
gene24302	233.425	280.887	185.964	0.662058	-0.594971	0.000267553	0.0043492	0.66949
gene15683	1503.24	1775.53	1230.94	0.693281	-0.528487	1.74991e-07	5.96057e-06	0.686815
gene08691	1471.68	1650.95	1292.41	0.782825	-0.353238	0.000395376	0.00608938	0.689375
gene31559	112.698	147.9	77.4962	0.523977	-0.932424	1.96762e-05	0.000438621	0.701427
gene07066	422.357	624.225	220.489	0.35322	-1.50136	1.19757e-18	1.71718e-16	0.727129
gene13457	1903.81	2171.66	1635.95	0.753316	-0.408674	2.59246e-05	0.00055857	0.737964
gene23755	23.2188	39.8165	6.62116	0.166292	-2.58821	5.83192e-07	1.8117e-05	0.849728
gene33948	208.902	271.972	145.831	0.536198	-0.899162	1.30426e-07	4.56576e-06	0.862733
gene08731	513.999	638.396	389.602	0.610283	-0.71245	1.91828e-08	7.90322e-07	0.893525
gene18302	2773.3	3134.17	2412.43	0.769718	-0.377599	5.75025e-05	0.00113744	0.917708
gene11976	485.875	579.946	391.804	0.675588	-0.565784	8.14716e-06	0.000199762	0.998126
gene20573	50.9709	81.1994	20.7423	0.255449	-1.96889	4.60386e-09	2.13822e-07	1.09231

## Sheet: S5b 899 up
Table S5b. 899 up regulated DEGs.
id	normalized mean readcount	normalized Fa1 readcount	normalized Fa3 readcount	FoldChange	log2 FoldChange	P value	adjusted P value	diffMeth
gene30780	2242.56	1798.89	2686.23	1.49327	0.578474	2.97601e-09	1.42657e-07	-3.35039
gene34259	33.6876	15.3097	52.0654	3.40082	1.76588	0.000453095	0.00682672	-2.48056
gene34008	9569.26	5750.94	13387.6	2.3279	1.21903	4.32701e-42	2.29164e-39	-2.43309
gene03393	496.46	382.545	610.376	1.59557	0.674069	1.87368e-07	6.32966e-06	-2.32501
gene19498	12950.8	10140.5	15761.1	1.55428	0.636245	5.48378e-13	4.53565e-11	-2.03884
gene14343	2054.09	1317.51	2790.66	2.11813	1.08279	7.29326e-28	1.90065e-25	-1.96117
gene09966	991.415	668.1	1314.73	1.96786	0.976631	1.10487e-18	1.59821e-16	-1.8635
gene26953	525.386	422.64	628.131	1.48621	0.571638	6.35599e-06	0.0001599	-1.80778
gene29159	1213.53	1064.13	1362.92	1.28078	0.357026	0.000699158	0.00991259	-1.77445
gene26536	146.915	86.7447	207.085	2.38729	1.25537	2.82438e-10	1.61009e-08	-1.77066
gene22708	136.32	82.6091	190.031	2.30036	1.20186	6.46024e-09	2.91786e-07	-1.75411
gene21535	153.386	84.4993	222.273	2.63047	1.39532	2.71511e-12	2.0448e-10	-1.69596
gene14365	239.24	190.331	288.148	1.51394	0.598304	0.00028671	0.00461944	-1.68242
gene15343	60.6394	28.4055	92.8732	3.26955	1.70909	2.10586e-08	8.58983e-07	-1.58541
gene11812	227.329	133.551	321.106	2.40437	1.26566	4.27499e-14	4.01067e-12	-1.57276
gene22190	1074.12	892.089	1256.16	1.4081	0.493754	4.71743e-06	0.00012197	-1.54825
gene18188	615.826	525.376	706.276	1.34432	0.42688	0.00044673	0.00674738	-1.52447
gene08069	348.316	170.2	526.433	3.09303	1.62902	5.05387e-28	1.32759e-25	-1.49903
gene03380	192.612	146.776	238.448	1.62458	0.700064	8.63362e-05	0.00162554	-1.46045
gene34199	238.727	106.959	370.495	3.46389	1.79239	1.22788e-25	2.70595e-23	-1.45599
gene20700	325.569	158.907	492.231	3.0976	1.63115	4.66924e-27	1.11101e-24	-1.45141
gene21678	618.702	470.132	767.272	1.63204	0.706672	6.45568e-09	2.91786e-07	-1.44724
gene03678	101.817	38.25	165.385	4.32379	2.1123	1.54844e-10	9.06323e-09	-1.43392
gene26895	65.2174	36.7635	93.6713	2.54794	1.34933	2.45143e-06	6.7852e-05	-1.38867
gene26825	1400.83	122.506	2679.15	21.8696	4.45086	7.91966e-263	2.6005e-258	-1.37161
gene25260	143.017	51.9514	234.083	4.5058	2.17178	2.7457e-24	5.74253e-22	-1.35468
gene27911	307.513	240.274	374.752	1.55969	0.64126	2.12206e-05	0.000468763	-1.35266
gene21638	18284.3	12813.7	23755	1.85388	0.89055	2.86947e-24	5.96341e-22	-1.34415
gene09934	1717.56	622.415	2812.7	4.51902	2.17601	1.56802e-94	4.68068e-91	-1.33483
gene01894	54.1192	18.0807	90.1578	4.98642	2.31801	3.53717e-12	2.64571e-10	-1.33092
gene26777	30.7813	10.8087	50.7539	4.69566	2.23133	3.53696e-07	1.13862e-05	-1.3299
gene09383	2205.39	1941.69	2469.1	1.27162	0.346668	0.000419617	0.00640565	-1.32595
gene13678	129.435	35.5974	223.273	6.27218	2.64897	1.47168e-30	4.23896e-28	-1.31317
gene23894	2305.07	2037.43	2572.71	1.26272	0.336537	0.000559578	0.0082359	-1.31302
gene13068	67.2266	42.107	92.3463	2.19313	1.13299	5.22085e-05	0.00104532	-1.31074
gene11450	2532.53	1594.69	3470.36	2.1762	1.12181	5.50161e-19	8.10094e-17	-1.2901
gene06067	814.471	477.132	1151.81	2.41403	1.27144	3.38924e-19	5.105e-17	-1.28439
gene03720	2954.41	2272.03	3636.78	1.60068	0.67868	7.42653e-13	6.05105e-11	-1.28103
gene26913	982.129	504.371	1459.89	2.89447	1.5333	4.07361e-42	2.1928e-39	-1.25242
gene09304	407.354	320.746	493.962	1.54004	0.622971	4.64875e-06	0.000120289	-1.24958
gene25940	846.066	491.262	1200.87	2.44446	1.28952	2.23577e-29	6.32877e-27	-1.24376
gene12841	754.437	575.243	933.632	1.62302	0.698683	1.84294e-09	9.12743e-08	-1.23733
gene06649	659.434	560.051	758.816	1.3549	0.438191	0.000240024	0.0039725	-1.22656
gene20022	581.755	442.45	721.06	1.6297	0.704604	1.22507e-08	5.24463e-07	-1.20134
gene10404	4179.66	3253.5	5105.82	1.56933	0.650147	2.31897e-12	1.76263e-10	-1.1991
gene09151	35.5556	15.992	55.1193	3.44668	1.78521	6.2173e-06	0.00015716	-1.19444
gene04359	453.722	357.269	550.176	1.53995	0.622882	2.35787e-06	6.56126e-05	-1.1882
gene28406	1992.06	1339.61	2644.51	1.97408	0.981181	4.94239e-23	9.27361e-21	-1.18047
gene09932	2262	1914.73	2609.27	1.36273	0.446505	3.34696e-06	8.96417e-05	-1.1769
gene09985	212.791	107.802	317.781	2.94783	1.55965	8.33352e-19	1.21079e-16	-1.17524
gene16330	212.216	139.177	285.256	2.0496	1.03534	1.27271e-09	6.47919e-08	-1.15686
gene14946	304.176	181.454	426.899	2.35266	1.23429	2.30855e-14	2.21648e-12	-1.13432
gene09948	716.259	274.343	1158.17	4.22163	2.0778	3.24422e-63	3.94545e-60	-1.12717
gene05969	60.4613	29.2514	91.6713	3.13391	1.64797	5.91622e-08	2.21258e-06	-1.11344
gene18733	3188.18	2822.88	3553.48	1.25882	0.332067	0.000434371	0.00659714	-1.11311
gene19738	1489.65	1172.46	1806.83	1.54106	0.623921	1.15797e-09	5.96912e-08	-1.11065
gene00187	6343.14	5583.96	7102.32	1.27191	0.347001	0.000105305	0.00193173	-1.10998
gene08617	26760.8	22098.1	31423.4	1.422	0.507919	5.50863e-09	2.52628e-07	-1.10989
gene12458	89.1965	56.4524	121.941	2.16006	1.11107	7.21264e-06	0.000178878	-1.10208
gene02435	609.755	416.778	802.732	1.92604	0.94564	1.43139e-14	1.40722e-12	-1.09859
gene03206	279.58	202.622	356.537	1.75961	0.815258	1.38122e-07	4.79427e-06	-1.09231
gene01617	498.571	413.564	583.578	1.41109	0.496812	0.000174031	0.0029794	-1.08934
gene02395	36.0065	8.67831	63.3347	7.29805	2.86751	1.33293e-11	9.02434e-10	-1.0784
gene03701	264.032	203.026	325.039	1.60097	0.678946	1.81615e-05	0.000409301	-1.07544
gene02110	2011.09	1769.76	2252.42	1.27272	0.347919	0.000440397	0.00667014	-1.05585
gene10349	4509.43	3453.77	5565.09	1.61131	0.688233	4.63747e-14	4.32602e-12	-1.04487
gene18662	188.122	141.147	235.096	1.66562	0.736056	3.4935e-05	0.000727871	-1.02951
gene13608	333.122	243.563	422.681	1.73541	0.795274	4.73623e-08	1.79583e-06	-1.01868
gene27711	268.892	218.691	319.093	1.4591	0.545081	0.000445299	0.00673197	-1.01047
gene09927	306.213	219.499	392.927	1.79011	0.840051	2.30962e-08	9.33975e-07	-1.00861
gene27756	549.148	402.519	695.778	1.72856	0.78957	3.97148e-09	1.8683e-07	-0.999671
gene09972	247.118	163.251	330.985	2.02746	1.01967	2.27783e-06	6.3601e-05	-0.991606
gene19740	1046.59	825.117	1268.06	1.53683	0.619953	1.21585e-08	5.21195e-07	-0.980354
gene22612	5239.27	4326.51	6152.02	1.42193	0.507855	2.31474e-08	9.34894e-07	-0.97522
gene22024	77.8323	41.2645	114.4	2.77236	1.47111	3.60547e-08	1.39446e-06	-0.973315
gene02782	522.085	429.713	614.456	1.42992	0.515936	5.05378e-05	0.00101683	-0.957995
gene00230	277.702	226.84	328.564	1.44844	0.534496	0.000392725	0.00605424	-0.954422
gene21639	25.9926	10.4467	41.5385	3.97624	1.99141	1.87849e-05	0.000421325	-0.947478
gene03254	1353.43	1079.08	1627.77	1.50848	0.593097	1.05487e-08	4.59385e-07	-0.94439
gene26249	7633.97	6270.96	8996.98	1.4347	0.520753	7.6686e-09	3.40739e-07	-0.94056
gene15663	33.6094	9.92451	57.2943	5.77301	2.52932	3.50508e-09	1.6584e-07	-0.93901
gene21219	1115.4	700.244	1530.56	2.18576	1.12813	2.01933e-11	1.33683e-09	-0.935434
gene13280	632.066	360.607	903.524	2.50556	1.32514	5.26483e-27	1.23483e-24	-0.926209
gene07459	208.637	148.788	268.487	1.8045	0.851597	1.56514e-06	4.48846e-05	-0.924033
gene06060	23.9834	4.90136	43.0654	8.78643	3.13528	3.41083e-09	1.61847e-07	-0.910294
gene13072	394.294	283.585	505.002	1.78078	0.832509	2.01944e-09	9.8676e-08	-0.897617
gene09153	89.8761	58.7847	120.967	2.05781	1.04111	8.6588e-05	0.00162841	-0.88526
gene16070	1840.53	1531	2150.06	1.40435	0.489901	0.000145369	0.00255668	-0.884364
gene04348	3832.11	2897.72	4766.49	1.64491	0.718007	9.47191e-15	9.62909e-13	-0.88245
gene17702	1302.63	1113.03	1492.22	1.34069	0.422978	4.6684e-05	0.000945077	-0.87753
gene21343	31861	23834	39888	1.67357	0.742933	1.03137e-17	1.35465e-15	-0.871824
gene21612	902.156	579.977	1224.33	2.111	1.07793	7.29437e-22	1.28773e-19	-0.869744
gene29713	6727.35	5137.15	8317.55	1.6191	0.69519	2.41428e-14	2.31123e-12	-0.868221
gene02127	40.1634	22.0595	58.2674	2.64138	1.40129	0.000135878	0.00241069	-0.864581
gene15737	3487.73	2932.76	4042.7	1.37847	0.463063	6.58784e-07	2.02925e-05	-0.863666
gene09753	960.393	705.507	1215.28	1.72256	0.784553	1.60428e-12	1.24241e-10	-0.849793
gene12967	3074.45	2685.03	3463.88	1.29007	0.367453	0.000101891	0.00188065	-0.848723
gene02384	804.7	658.134	951.266	1.4454	0.531469	2.41297e-05	0.000523677	-0.841724
gene23633	46.4161	15.3898	77.4424	5.03207	2.33115	1.20635e-10	7.18907e-09	-0.838436
gene13870	3096.38	2625.32	3567.44	1.35886	0.442395	2.05521e-06	5.7778e-05	-0.819654
gene28581	310.907	251.197	370.618	1.47541	0.561111	0.000154253	0.00269274	-0.818228
gene03575	1403.09	1101.05	1705.14	1.54865	0.631014	8.24477e-10	4.31779e-08	-0.817288
gene30881	310.191	184.904	435.477	2.35516	1.23582	3.2843e-16	3.78398e-14	-0.814937
gene19522	511.466	377.922	645.01	1.70673	0.771234	1.63124e-09	8.15273e-08	-0.814088
gene07367	2038.05	1742.92	2333.17	1.33865	0.42078	2.06612e-05	0.000458399	-0.811881
gene15141	210.41	158.225	262.595	1.65963	0.73086	2.10311e-05	0.000465662	-0.792974
gene23580	2448.86	2078.08	2819.65	1.35685	0.440265	4.45805e-06	0.000116086	-0.791027
gene23529	253.319	170.033	336.604	1.97964	0.98524	6.4938e-10	3.48132e-08	-0.790778
gene33976	5567.25	3092.5	8042.01	2.60049	1.37878	9.65936e-51	7.73597e-48	-0.784715
gene15799	958.989	816.439	1101.54	1.3492	0.432105	0.000101143	0.00187	-0.784279
gene19647	783.196	636.221	930.17	1.46202	0.547967	1.44387e-06	4.17717e-05	-0.781289
gene10845	586.872	412.607	761.137	1.8447	0.883389	1.98968e-10	1.1462e-08	-0.779331
gene13960	104.314	68.8242	139.804	2.03132	1.02242	6.51783e-06	0.000163498	-0.777994
gene31322	1213.23	599.102	1827.36	3.05016	1.60888	5.38743e-50	4.21194e-47	-0.774882
gene02105	237.06	182.485	291.635	1.59813	0.676388	2.28823e-05	0.000500909	-0.773098
gene20698	3665.93	2566.91	4764.94	1.85629	0.892424	1.29011e-21	2.22959e-19	-0.771079
gene28765	4466.49	3739.93	5193.04	1.38854	0.473569	2.65221e-07	8.6741e-06	-0.763234
gene08569	168.396	84.6143	252.177	2.98031	1.57546	1.60714e-16	1.90513e-14	-0.762377
gene12016	146.874	91.6495	202.098	2.20512	1.14086	1.21389e-08	5.21094e-07	-0.760006
gene24313	40.5984	15.4698	65.727	4.24872	2.08703	1.46054e-06	4.22167e-05	-0.753626
gene27578	3863.21	3313.7	4412.73	1.33166	0.413229	1.33987e-05	0.000312027	-0.747467
gene01868	76.4829	52.7138	100.252	1.90182	0.927379	0.000378464	0.00586467	-0.741805
gene16429	2566.54	2207.91	2925.17	1.32486	0.40584	2.39216e-05	0.000520191	-0.725086
gene30661	332.073	192.938	471.208	2.44228	1.28823	2.43416e-15	2.57004e-13	-0.717157
gene30673	1042.67	771.968	1313.37	1.70133	0.766659	4.18348e-12	3.08002e-10	-0.711089
gene30262	414.022	293.99	534.054	1.81657	0.86122	2.91455e-10	1.65862e-08	-0.709219
gene18316	21.2669	8.07607	34.4577	4.26665	2.0931	5.46617e-05	0.00108714	-0.705758
gene14841	8507.2	6926.48	10087.9	1.45643	0.542435	1.22685e-09	6.26513e-08	-0.700899
gene20181	96.5651	68.6224	124.508	1.81439	0.859486	0.000203204	0.00343584	-0.700618
gene00808	33.5354	17.4784	49.5924	2.83735	1.50454	0.000168705	0.00290872	-0.698217
gene24937	55.3114	17.4784	93.1443	5.32911	2.41389	4.49552e-13	3.76569e-11	-0.694854
gene23198	473.593	282.137	665.049	2.35718	1.23706	1.04838e-20	1.73862e-18	-0.692839
gene11538	224.806	162.883	286.729	1.76034	0.815856	9.04323e-07	2.71429e-05	-0.678243
gene26861	6425.98	5717.96	7133.99	1.24765	0.319211	0.000368434	0.00573088	-0.674605
gene12142	38.395	10.9688	65.8212	6.00075	2.58514	1.19459e-10	7.13192e-09	-0.674172
gene13873	1159.86	892.535	1427.18	1.59902	0.677191	2.32797e-10	1.33639e-08	-0.67354
gene26826	1587.87	161.204	3014.53	18.7001	4.22497	1.43239e-221	1.17585e-217	-0.671606
gene30404	1532.17	1256.48	1807.86	1.43882	0.524889	3.15179e-07	1.02265e-05	-0.654197
gene11054	91.5791	64.4484	118.71	1.84193	0.881222	0.000325653	0.00514419	-0.654006
gene22184	2433.09	1989.34	2876.85	1.44614	0.532203	3.33806e-08	1.30177e-06	-0.652986
gene19499	19824.6	16527.2	23122	1.39903	0.484426	3.14273e-08	1.23587e-06	-0.651556
gene10006	1941.72	1081.37	2802.06	2.59121	1.37362	1.11104e-42	6.29004e-40	-0.651214
gene28375	1001.7	873.365	1130.03	1.29388	0.3717	0.000671645	0.00960837	-0.648694
gene17473	3141.43	2603.87	3678.99	1.41289	0.498654	1.61419e-05	0.000367824	-0.648122
gene16196	125.098	66.2585	183.937	2.77605	1.47303	1.69827e-11	1.13573e-09	-0.647631
gene32421	170.327	36.5617	304.093	8.31725	3.05611	2.32348e-46	1.49595e-43	-0.642837
gene16428	6300.08	5038.48	7561.69	1.50079	0.585722	7.32312e-11	4.52847e-09	-0.642518
gene31311	2685.24	2331.55	3038.92	1.30339	0.382266	7.39914e-05	0.00141749	-0.637477
gene19733	473.23	115.516	830.945	7.19336	2.84666	2.4262e-84	5.31111e-81	-0.637421
gene26980	651.535	505.841	797.23	1.57605	0.656312	3.30276e-08	1.28953e-06	-0.633775
gene05329	522.717	184.016	861.418	4.68121	2.22688	6.33439e-61	6.70955e-58	-0.626403
gene25018	2572.44	2248.04	2896.83	1.2886	0.365805	0.00013984	0.00247268	-0.621277
gene07931	2789.95	1510.05	4069.84	2.69517	1.43038	2.02792e-49	1.47975e-46	-0.620312
gene03243	327.134	243.044	411.224	1.69197	0.758702	2.57782e-07	8.4392e-06	-0.618992
gene11513	629.589	443.296	815.882	1.84049	0.880089	4.73286e-08	1.79583e-06	-0.616512
gene18781	178.858	106.917	250.798	2.34572	1.23003	3.34027e-11	2.15908e-09	-0.608814
gene31031	124.24	79.4344	169.046	2.12812	1.08958	3.41506e-07	1.10371e-05	-0.607502
gene09147	291.159	223.958	358.36	1.60012	0.678182	9.09863e-06	0.00021984	-0.605932
gene16551	1445.42	1223.54	1667.29	1.36268	0.446445	0.000108748	0.00198492	-0.602257
gene13574	7826.77	6563.26	9090.27	1.38502	0.469911	1.36354e-07	4.74294e-06	-0.601503
gene09603	7122.22	4596.35	9648.09	2.09908	1.06975	2.29597e-32	7.46441e-30	-0.600257
gene00195	672.971	529.55	816.391	1.54167	0.624493	1.31802e-07	4.60408e-06	-0.59719
gene26076	1734.44	1474.13	1994.74	1.35316	0.436337	1.52613e-05	0.000349699	-0.596017
gene22813	2321.09	1938.47	2703.7	1.39476	0.480017	7.7522e-07	2.36133e-05	-0.594265
gene27479	797.456	689.7	905.213	1.31247	0.392287	0.000533788	0.00791664	-0.592933
gene32526	158.769	63.2406	254.298	4.02113	2.0076	2.34723e-23	4.56057e-21	-0.591734
gene01341	4913.87	3306.26	6521.49	1.97247	0.98	1.01763e-26	2.33672e-24	-0.585944
gene19765	1048.69	599.151	1498.22	2.50057	1.32226	4.39674e-33	1.53587e-30	-0.584426
gene23037	5626.23	4909.71	6342.74	1.29188	0.369468	5.33042e-05	0.00106207	-0.581125
gene05994	6604.17	5872.58	7335.77	1.24916	0.320954	0.00038298	0.00592626	-0.580969
gene24224	276.428	164.456	388.4	2.36173	1.23984	4.6238e-15	4.80466e-13	-0.577653
gene00799	200.183	142.717	257.65	1.80533	0.85226	1.17361e-06	3.44385e-05	-0.576967
gene06774	9.60764	1.48642	17.7289	11.9272	3.57619	6.65955e-05	0.00129316	-0.57232
gene34011	205.35	108.404	302.296	2.78861	1.47955	7.66523e-17	9.35671e-15	-0.569906
gene21073	235.856	134.686	337.025	2.50231	1.32326	3.10946e-07	1.01091e-05	-0.564555
gene00313	292.903	238.944	346.862	1.45165	0.53769	0.000399164	0.00613334	-0.554037
gene16186	611.444	498.572	724.316	1.45278	0.538816	8.15208e-06	0.000199762	-0.551226
gene00933	1295.12	920.739	1669.51	1.81323	0.858559	1.31943e-15	1.42516e-13	-0.550589
gene20939	1247.92	1040.76	1455.08	1.39809	0.48346	4.92259e-06	0.000126875	-0.54894
gene24672	657.903	499.373	816.434	1.63492	0.709217	2.23592e-09	1.08607e-07	-0.546959
gene07077	1121.18	953.175	1289.19	1.35253	0.435656	8.45141e-05	0.00159418	-0.546494
gene20871	334.15	192.823	475.477	2.46587	1.3021	2.05119e-18	2.89068e-16	-0.543581
gene31413	1015.41	436.662	1594.17	3.65081	1.86822	3.52154e-61	3.85444e-58	-0.536404
gene32284	8045.91	6317.79	9774.03	1.54706	0.629533	1.78421e-12	1.36565e-10	-0.534411
gene14679	75.5597	52.3134	98.8059	1.88873	0.917415	0.000549737	0.00810924	-0.532238
gene29766	3253.17	2545.5	3960.84	1.55601	0.637853	1.29478e-11	8.80235e-10	-0.526233
gene30616	12963	10765.7	15160.3	1.4082	0.493851	1.75947e-08	7.33171e-07	-0.525216
gene17440	33.2114	17.2765	49.1462	2.84468	1.50827	0.000147133	0.00258494	-0.524252
gene23453	45.3613	21.4956	69.227	3.22052	1.68729	0.000294032	0.00471524	-0.523254
gene25317	90.1975	64.8871	115.508	1.78013	0.831986	0.000546185	0.00806047	-0.521952
gene20686	968.525	739.974	1197.08	1.61773	0.693969	3.03107e-10	1.72194e-08	-0.519431
gene21476	5375.22	4765.94	5984.51	1.25568	0.328472	0.000254674	0.00417417	-0.517562
gene10417	944.081	717.068	1171.09	1.63317	0.707674	1.42833e-10	8.43537e-09	-0.516859
gene18815	1055.37	855.127	1255.62	1.46834	0.554185	3.10344e-07	1.00996e-05	-0.514883
gene17102	505.905	420.798	591.012	1.4045	0.49006	0.000153402	0.00268347	-0.51417
gene27039	480.375	383.627	577.122	1.50438	0.58917	5.71753e-06	0.000145762	-0.513109
gene25112	2287.4	1345.08	3229.72	2.40115	1.26372	4.04363e-37	1.70226e-34	-0.510455
gene08550	66.2194	37.8079	94.6309	2.50294	1.32362	2.95227e-06	8.01163e-05	-0.509813
gene16377	1537.79	1340.52	1735.06	1.29432	0.372194	0.000255779	0.00418265	-0.507246
gene13071	96.1625	17.0363	175.289	10.2891	3.36305	1.19563e-32	4.00608e-30	-0.50283
gene29558	2231.17	1644.14	2818.21	1.7141	0.777448	2.21115e-15	2.34969e-13	-0.497545
gene11448	4881.66	4226.03	5537.29	1.31028	0.389876	2.26619e-05	0.000496747	-0.494956
gene29699	838.992	589.47	1088.51	1.8466	0.884871	9.46608e-15	9.62909e-13	-0.49482
gene08336	2682.82	1893.58	3472.06	1.8336	0.874677	5.15685e-20	8.14089e-18	-0.493425
gene15778	83.251	54.6423	111.86	2.04713	1.0336	4.01914e-05	0.000822772	-0.491396
gene24370	34459.9	28626.6	40293.2	1.40755	0.493182	1.37007e-08	5.80487e-07	-0.490599
gene15872	673.384	565.687	781.082	1.38077	0.46547	0.000555081	0.00818072	-0.489828
gene06327	7.08983	0.964256	13.2154	13.7053	3.77666	0.00055956	0.0082359	-0.488826
gene15284	100.798	53.0758	148.519	2.79825	1.48452	3.6884e-10	2.06374e-08	-0.488012
gene29464	356.886	294.509	419.264	1.4236	0.509548	0.000311907	0.00494772	-0.483749
gene31208	4277.89	3593.59	4962.19	1.38084	0.46555	4.50353e-06	0.000116992	-0.476629
gene28535	133.116	100.645	165.587	1.64526	0.718316	0.000370309	0.00574916	-0.47367
gene31030	935.368	637.891	1232.85	1.93269	0.95061	7.37547e-17	9.03661e-15	-0.472138
gene04271	1006.67	871.875	1141.46	1.3092	0.388681	0.000364792	0.00569041	-0.469766
gene24085	737.761	630.372	845.149	1.34071	0.423002	0.000332055	0.00522942	-0.469539
gene20922	1491.47	1150.55	1832.39	1.59263	0.671408	4.27059e-11	2.71236e-09	-0.468592
gene03441	1248.43	1019.86	1477	1.44823	0.534292	3.9801e-07	1.26884e-05	-0.468371
gene09649	55.7384	1.92851	109.548	56.8045	5.82793	2.12038e-33	7.48655e-31	-0.462933
gene13840	5148.66	4562.84	5734.48	1.25678	0.329731	0.000320313	0.00506882	-0.456516
gene20246	303.327	213.591	393.062	1.84025	0.879904	5.29154e-09	2.43711e-07	-0.449819
gene09137	2853.11	2471.54	3234.68	1.30877	0.388215	3.77179e-05	0.000778445	-0.448975
gene22011	1438	779.191	2096.8	2.691	1.42814	2.75188e-42	1.50601e-39	-0.448336
gene20635	93.7822	67.5431	120.021	1.77696	0.829411	0.00064589	0.00931011	-0.444685
gene19600	306.509	204.105	408.912	2.00343	1.00248	2.1614e-11	1.42228e-09	-0.444335
gene19575	35.7291	11.7312	59.727	5.09128	2.34803	5.58223e-09	2.54935e-07	-0.440931
gene13802	334.75	255.343	414.156	1.62196	0.697739	5.69336e-05	0.00112823	-0.432303
gene02263	1315.09	111.335	2518.85	22.6241	4.49979	7.52282e-260	1.2351e-255	-0.431256
gene13322	22.6325	10.767	34.4981	3.20407	1.67991	0.00046904	0.00702619	-0.430395
gene04258	1008.28	750.027	1266.53	1.68865	0.755872	6.27225e-12	4.51657e-10	-0.429042
gene20791	1226.64	1019.91	1433.36	1.40537	0.49095	4.59514e-06	0.000119089	-0.428523
gene17204	669.033	339.115	998.951	2.94576	1.55864	7.36633e-37	3.02351e-34	-0.428518
gene05164	12759.2	8140.43	17377.9	2.13477	1.09408	6.03524e-35	2.25197e-32	-0.427653
gene11447	381.18	77.948	684.412	8.78037	3.13428	5.72131e-85	1.34189e-81	-0.425669
gene31822	147.006	90.8871	203.125	2.23492	1.16022	7.83024e-09	3.47451e-07	-0.4231
gene30707	606.707	485.205	728.208	1.50083	0.585758	1.91447e-06	5.40064e-05	-0.422481
gene31296	1290.72	1118.71	1462.74	1.30753	0.386842	0.000245724	0.0040566	-0.42076
gene31888	14.5857	3.33486	25.8366	7.74742	2.95372	1.30778e-05	0.000305581	-0.419646
gene15453	123.882	41.7066	206.058	4.94065	2.3047	1.06518e-23	2.13271e-21	-0.419537
gene22110	2730.43	2387.61	3073.24	1.28716	0.364192	0.00012617	0.00225403	-0.416105
gene31668	162.385	123.47	201.3	1.63036	0.705189	0.000206612	0.0034827	-0.413257
gene01474	116.026	82.2471	149.804	1.82139	0.865039	7.82982e-05	0.00148785	-0.412484
gene08548	689.111	478.048	900.174	1.88302	0.913049	1.56732e-14	1.53169e-12	-0.412436
gene03716	1026.27	683.563	1368.99	2.00272	1.00196	6.04725e-20	9.47195e-18	-0.411917
gene03613	147.929	98.5177	197.341	2.0031	1.00223	3.91574e-07	1.24954e-05	-0.408093
gene09178	27483.3	24396.2	30570.5	1.25309	0.325487	0.000141522	0.0024984	-0.404015
gene00788	416.424	333.009	499.839	1.50098	0.585902	0.000162784	0.00281918	-0.398374
gene14438	257.153	207.767	306.539	1.47539	0.561101	0.000469266	0.00702637	-0.3959
gene17425	3698.58	3079.29	4317.87	1.40223	0.487719	2.01108e-07	6.74522e-06	-0.395057
gene03717	166.552	110.736	222.368	2.00809	1.00582	1.29696e-07	4.54502e-06	-0.394337
gene01727	263.853	200.656	327.05	1.62991	0.704792	9.25113e-06	0.000223032	-0.389959
gene16591	628.075	357.951	898.199	2.50928	1.32727	3.78997e-27	9.08376e-25	-0.383921
gene10067	14083.6	11881.1	16286.1	1.37075	0.454967	2.23185e-07	7.42504e-06	-0.383295
gene31838	93.9556	64.7687	123.142	1.90126	0.926959	0.000114533	0.00207436	-0.376328
gene28414	146.337	93.7381	198.937	2.12226	1.0856	5.31688e-08	2.00212e-06	-0.375431
gene14548	3269.61	2877.41	3661.82	1.27261	0.347792	0.000222307	0.0037073	-0.373051
gene19783	896.03	394.843	1397.22	3.53866	1.8232	2.20095e-55	2.1256e-52	-0.372534
gene20969	1946.66	1657.26	2236.06	1.34925	0.432162	1.30846e-05	0.000305581	-0.371571
gene11451	43.8603	12.6571	75.0635	5.93053	2.56816	1.21068e-11	8.31674e-10	-0.369732
gene12115	246.654	199.89	293.418	1.4679	0.553751	0.000608948	0.00885144	-0.368376
gene24225	768.439	381.177	1155.7	3.03193	1.60024	2.00802e-41	9.99022e-39	-0.368314
gene02592	400.371	297.889	502.852	1.68806	0.755362	4.68697e-08	1.78747e-06	-0.367991
gene20726	219.296	137.255	301.337	2.19546	1.13452	3.95266e-11	2.52509e-09	-0.366185
gene31094	212.047	157.783	266.312	1.68784	0.755177	9.84664e-06	0.000236003	-0.365209
gene09408	3352.9	2915.78	3790.01	1.29983	0.378318	5.68251e-05	0.00112676	-0.362266
gene00953	1456.51	1232.73	1680.3	1.36307	0.44686	1.42615e-05	0.000329533	-0.361587
gene30603	389.159	319.503	458.816	1.43603	0.522087	0.000164416	0.00283867	-0.356785
gene14105	1867.05	1633.73	2100.37	1.28563	0.362478	0.000478037	0.00714466	-0.355706
gene06754	17.6416	2.89277	32.3904	11.197	3.48504	7.12068e-08	2.61538e-06	-0.353465
gene04245	451.661	328.028	575.295	1.7538	0.810484	2.7211e-08	1.08303e-06	-0.349421
gene10438	1896.14	1362.31	2429.98	1.78372	0.834891	4.46862e-17	5.6219e-15	-0.347229
gene11847	771.017	642.591	899.443	1.39971	0.485132	0.000230543	0.00383296	-0.343885
gene22321	33.8861	16.0721	51.7001	3.21676	1.68561	2.73217e-05	0.000585215	-0.343567
gene02665	14014.4	12417.3	15611.5	1.25724	0.330258	0.000168751	0.00290872	-0.34337
gene02616	639.467	397.152	881.782	2.22026	1.15073	1.11033e-21	1.92904e-19	-0.343233
gene25444	1869.07	1596.8	2141.34	1.34102	0.423329	6.02117e-05	0.00118461	-0.342105
gene31335	850.061	554.461	1145.66	2.06626	1.04702	2.45217e-20	3.92777e-18	-0.339765
gene04469	881.396	454.505	1308.29	2.87848	1.52531	3.79965e-40	1.78629e-37	-0.338659
gene22912	4454.04	3672.61	5235.47	1.42555	0.511515	3.07759e-08	1.21315e-06	-0.337846
gene04460	3444.35	2532.71	4355.99	1.7199	0.782321	1.44147e-12	1.12162e-10	-0.334243
gene28340	1011.09	857.87	1164.32	1.35722	0.440655	0.000637164	0.00920049	-0.333229
gene30459	566.089	453.74	678.439	1.49522	0.580355	3.13754e-06	8.46542e-05	-0.333174
gene21391	16965.7	14163.2	19768.2	1.39574	0.481035	3.30082e-08	1.28953e-06	-0.332868
gene24674	2338.88	1735.17	2942.58	1.69585	0.762007	2.02433e-15	2.17225e-13	-0.331102
gene23367	455.909	163.53	748.287	4.57584	2.19404	1.4184e-54	1.33071e-51	-0.327612
gene13842	528.216	216.324	840.109	3.88357	1.95738	5.03942e-49	3.59727e-46	-0.326228
gene25250	218.373	145.247	291.498	2.00691	1.00498	3.68738e-09	1.73964e-07	-0.32055
gene25544	3139.31	2622.24	3656.39	1.39438	0.47962	3.86798e-07	1.2355e-05	-0.318027
gene19767	179.494	118.851	240.137	2.02049	1.01471	3.45916e-08	1.3442e-06	-0.317228
gene02038	3340.75	2725.01	3956.49	1.45192	0.53796	9.08429e-09	3.97722e-07	-0.314601
gene30229	1012.95	856.687	1169.21	1.36481	0.448695	3.70824e-05	0.000766291	-0.311426
gene30477	4423.88	3903.01	4944.75	1.26691	0.341309	0.000213355	0.00357617	-0.307918
gene01814	973.442	780.953	1165.93	1.49296	0.578174	1.3515e-07	4.70604e-06	-0.306176
gene09020	5976.9	5080.96	6872.84	1.35267	0.435807	1.19252e-06	3.49427e-05	-0.302274
gene27842	119.386	65.0507	173.721	2.67055	1.41714	1.33026e-10	7.88454e-09	-0.300166
gene20253	125.59	88.5932	162.587	1.83521	0.875942	2.97024e-05	0.000628826	-0.297986
gene01039	497.064	252.203	741.924	2.94177	1.55668	6.66487e-32	2.02637e-29	-0.296563
gene08777	2957.62	2413.31	3501.93	1.45109	0.537136	1.63253e-08	6.83745e-07	-0.295907
gene06308	287.616	178.753	396.479	2.21803	1.14928	8.22873e-14	7.38248e-12	-0.295301
gene03054	1727.33	1385.21	2069.45	1.49396	0.579139	9.08254e-09	3.97722e-07	-0.294217
gene18053	1520.97	1245.25	1796.69	1.44283	0.528905	1.94978e-07	6.57322e-06	-0.293594
gene06846	424.139	279.766	568.512	2.0321	1.02297	5.5743e-14	5.14151e-12	-0.292776
gene13031	1177.97	977.306	1378.64	1.41065	0.496359	2.76323e-06	7.54853e-05	-0.292499
gene14973	98.6145	63.8845	133.344	2.08727	1.06162	6.73626e-06	0.000168849	-0.291934
gene02096	58.2243	23.264	93.1847	4.00554	2.002	2.02736e-10	1.16586e-08	-0.291104
gene07080	11474.2	9266.39	13682.1	1.47653	0.562211	1.72914e-10	1.00492e-08	-0.288383
gene18058	110.95	76.4616	145.439	1.90211	0.927603	3.55177e-05	0.000737672	-0.287732
gene21361	373.364	296.155	450.574	1.52141	0.605409	1.35789e-05	0.000315329	-0.286536
gene02223	1050.4	892.016	1208.78	1.35511	0.438408	5.97156e-05	0.00117696	-0.283401
gene15015	2640.9	2263.65	3018.14	1.3333	0.415006	1.31306e-05	0.000306437	-0.280933
gene11456	124.207	39.8165	208.598	5.239	2.38929	2.41211e-25	5.24531e-23	-0.279876
gene10577	565.392	468.318	662.466	1.41456	0.500357	5.07095e-05	0.00101966	-0.276906
gene16226	954.047	829.214	1078.88	1.30109	0.379718	0.000633842	0.00915807	-0.275898
gene18505	221.956	165.695	278.216	1.67908	0.747671	7.42979e-06	0.000183847	-0.275274
gene10551	2875.42	2417.97	3332.87	1.37837	0.462967	1.15028e-06	3.38144e-05	-0.274292
gene06673	355.066	290.975	419.156	1.44052	0.526591	0.000215686	0.00360972	-0.270857
gene21537	10869.4	9015.92	12722.9	1.41116	0.496883	2.18493e-08	8.87925e-07	-0.267302
gene22147	7811.13	5192.02	10430.2	2.0089	1.00641	3.61399e-29	1.01427e-26	-0.266725
gene12098	320.009	248.064	391.954	1.58005	0.659971	7.51787e-06	0.000185886	-0.266129
gene17096	427.474	335.582	519.366	1.54766	0.630088	1.23178e-05	0.000289733	-0.265469
gene23261	6280.4	5482.46	7078.33	1.29109	0.368585	0.000535555	0.00793211	-0.263835
gene15613	3651.16	3121.65	4180.66	1.33925	0.421421	6.15347e-06	0.000155787	-0.263494
gene17534	887.254	683.858	1090.65	1.59485	0.673417	4.92211e-07	1.54959e-05	-0.263325
gene20928	2405.16	2116.37	2693.95	1.27291	0.348132	0.000298139	0.00476616	-0.262865
gene09038	9.80647	2.3706	17.2423	7.27339	2.86263	0.000579549	0.00848799	-0.262714
gene22182	2217.66	1754.89	2680.44	1.52741	0.611091	3.15486e-10	1.78917e-08	-0.262092
gene01898	1469.05	1179.69	1758.4	1.49056	0.575855	1.97273e-08	8.10722e-07	-0.260959
gene01836	5484.31	4883.7	6084.91	1.24596	0.317262	0.000522684	0.0077695	-0.260269
gene23199	265.805	180.681	350.929	1.94225	0.957732	1.01551e-09	5.2595e-08	-0.255909
gene23258	9311.64	7886.47	10736.8	1.36142	0.445114	5.30959e-07	1.66044e-05	-0.253493
gene13195	2078.9	1734.63	2423.18	1.39694	0.482275	0.000103801	0.00191162	-0.25286
gene04793	184.969	125.437	244.502	1.94921	0.962887	8.26848e-08	3.01002e-06	-0.251936
gene16754	227.354	173.493	281.216	1.62091	0.696801	2.91123e-05	0.000618491	-0.245828
gene13998	513.27	376.964	649.576	1.72317	0.785069	1.20091e-09	6.17105e-08	-0.245801
gene00617	135.456	91.204	179.708	1.97039	0.978485	1.43832e-06	4.16477e-05	-0.245229
gene10098	399.808	320.22	479.397	1.49709	0.582157	1.74912e-05	0.000395552	-0.239923
gene10143	878.647	755.127	1002.17	1.32715	0.408334	0.000307434	0.00488857	-0.237631
gene05142	232.939	149.947	315.931	2.10695	1.07516	8.94203e-11	5.46779e-09	-0.237603
gene30669	762.65	523.486	1001.81	1.91374	0.936392	6.87846e-16	7.63045e-14	-0.226697
gene07538	622.702	467.444	777.96	1.66428	0.734902	1.81853e-09	9.02011e-08	-0.224542
gene17606	80.8658	54.7641	106.967	1.95324	0.965869	0.000174949	0.00299356	-0.223697
gene02404	10.0363	2.3706	17.7019	7.46727	2.90058	0.000424864	0.0064737	-0.223427
gene01729	1237.07	960.628	1513.52	1.57555	0.655855	4.30654e-10	2.39677e-08	-0.222931
gene03133	490.26	413.561	566.958	1.37092	0.455142	0.000447437	0.00675496	-0.220979
gene34010	22.6191	10.767	34.4712	3.20157	1.67878	0.000469836	0.00702848	-0.22001
gene05463	8733.4	7312.21	10154.6	1.38872	0.473752	9.32499e-08	3.35373e-06	-0.219337
gene31843	3621.71	2731.17	4512.25	1.65213	0.724326	5.52921e-13	4.56173e-11	-0.218718
gene27146	667.284	567.564	767.005	1.3514	0.434453	0.000254752	0.00417417	-0.216813
gene31039	115.498	80.5972	150.398	1.86605	0.899986	3.32728e-05	0.000696776	-0.21567
gene16011	2362.52	2031.82	2693.21	1.32551	0.40655	0.000292032	0.00469596	-0.215552
gene09662	596.698	372.867	820.528	2.20059	1.13789	7.66979e-20	1.18237e-17	-0.215033
gene30953	453.267	289.889	616.645	2.12717	1.08894	3.18747e-16	3.68592e-14	-0.21482
gene11229	547.112	240.59	853.634	3.54808	1.82704	1.95843e-44	1.19087e-41	-0.21363
gene15095	467.554	382.743	552.364	1.44317	0.529243	5.47158e-05	0.00108756	-0.212362
gene21905	78.8909	32.4644	125.317	3.86015	1.94866	8.21117e-13	6.62462e-11	-0.212295
gene27873	646.648	441.448	851.849	1.92967	0.948355	5.32961e-15	5.5206e-13	-0.212176
gene08999	1387.03	1216.44	1557.61	1.28046	0.356666	0.000525311	0.00780502	-0.211158
gene20854	3138.41	2739.8	3537.02	1.29098	0.368461	0.000100107	0.00185189	-0.210942
gene18314	24135.6	21285.6	26985.7	1.26779	0.342318	9.39559e-05	0.00175093	-0.209976
gene02414	1375.1	1170.61	1579.59	1.34937	0.432283	3.14003e-05	0.000661785	-0.208922
gene01912	242.635	86.668	398.602	4.59919	2.20138	1.72184e-36	6.89491e-34	-0.205948
gene30834	2132.98	1877.12	2388.84	1.27261	0.347794	0.000393746	0.00606713	-0.204989
gene08849	10.5854	1.92851	19.2423	9.97781	3.31872	6.56698e-05	0.00127821	-0.203416
gene18189	411.526	273.333	549.718	2.01116	1.00803	1.38449e-13	1.21879e-11	-0.203001
gene18295	71.8651	45.8839	97.8463	2.13247	1.09253	5.62945e-05	0.00111691	-0.202486
gene10665	3568.58	3059.98	4077.18	1.33242	0.414051	9.07827e-06	0.000219611	-0.202296
gene12723	301.877	184.18	419.574	2.27807	1.18781	6.08983e-15	6.28823e-13	-0.202027
gene13056	946.234	810.858	1081.61	1.33391	0.415657	0.000207374	0.00349196	-0.201813
gene17555	27259	22590.8	31927.3	1.41328	0.499052	8.72672e-09	3.83602e-07	-0.198872
gene21088	25.6261	12.1733	39.0789	3.21021	1.68267	0.000202372	0.00342354	-0.196983
gene19241	1009.14	617.673	1400.61	2.26755	1.18113	1.3722e-26	3.10741e-24	-0.196206
gene19971	218.041	86.668	349.414	4.03163	2.01136	6.04436e-24	1.22514e-21	-0.196182
gene19280	5570.22	4038.36	7102.07	1.75865	0.814469	4.34523e-19	6.51507e-17	-0.192648
gene12771	721.319	489.142	953.495	1.94932	0.962973	3.73611e-16	4.25968e-14	-0.192608
gene31323	1036.6	808.683	1264.52	1.56367	0.64494	3.4388e-09	1.62939e-07	-0.191474
gene12671	129.308	97.435	161.181	1.65424	0.726169	0.000535512	0.00793211	-0.191077
gene12591	3046.06	530.556	5561.56	10.4825	3.38991	1.24604e-226	1.36383e-222	-0.188745
gene32197	1366.53	1125.02	1608.04	1.42935	0.515355	3.56961e-06	9.49082e-05	-0.187294
gene16792	155.833	99.4052	212.26	2.1353	1.09444	2.34954e-08	9.47783e-07	-0.186791
gene29394	46.1252	18.2408	74.0097	4.05737	2.02055	7.86499e-09	3.48052e-07	-0.184484
gene13094	4144.43	3688.76	4600.1	1.24706	0.31853	0.000643546	0.00928041	-0.18411
gene17129	5112.2	4314.67	5909.72	1.36968	0.453841	6.05727e-07	1.87461e-05	-0.183518
gene25889	1837.59	1408.44	2266.74	1.6094	0.686523	6.33592e-12	4.54249e-10	-0.182599
gene15176	2017.82	1408.03	2627.61	1.86617	0.90008	7.06185e-20	1.09379e-17	-0.178146
gene23830	126.092	86.9083	165.275	1.90172	0.927305	1.28832e-05	0.000301735	-0.177332
gene16481	173.902	113.587	234.218	2.06201	1.04405	2.22154e-08	9.00572e-07	-0.176696
gene16842	9.58542	1.92851	17.2423	8.94074	3.16039	0.000251896	0.00413976	-0.176142
gene10617	605.369	442.399	768.339	1.73676	0.796397	5.08721e-11	3.20007e-09	-0.175624
gene05293	339.389	195.991	482.787	2.46331	1.3006	7.78365e-19	1.13593e-16	-0.175277
gene19009	260.56	171.084	350.037	2.046	1.0328	1.12602e-10	6.74706e-09	-0.175147
gene25524	3211.39	2724.24	3698.55	1.35765	0.441108	2.56912e-06	7.07121e-05	-0.174569
gene27591	1321.89	495.975	2147.81	4.33048	2.11453	8.15362e-83	1.4874e-79	-0.173802
gene29721	1379.54	1171.05	1588.02	1.35606	0.439418	2.32629e-05	0.000508224	-0.171939
gene15107	49.0937	23.8662	74.3212	3.11408	1.63881	7.75924e-06	0.000191278	-0.171405
gene04372	1772.08	1477.35	2066.8	1.39899	0.484385	3.49197e-06	9.307e-05	-0.170639
gene25223	2903.04	2293.97	3512.1	1.53101	0.614487	9.07782e-11	5.51998e-09	-0.169225
gene28014	465.685	350.763	580.606	1.65527	0.727065	3.37639e-08	1.31515e-06	-0.169027
gene20152	67.4237	19.2051	115.642	6.02146	2.59011	3.24269e-17	4.12702e-15	-0.168515
gene11098	2249.29	1927.46	2571.12	1.33394	0.415697	1.90975e-05	0.000427461	-0.168289
gene32423	617.812	386.071	849.553	2.20051	1.13784	1.23418e-20	2.00622e-18	-0.167375
gene09710	2578.22	2243.77	2912.67	1.29811	0.376414	8.07589e-05	0.00153195	-0.166514
gene28121	942.613	817.508	1067.72	1.30607	0.385227	0.000428944	0.00652679	-0.164413
gene17411	1178.36	950.554	1406.16	1.47931	0.564922	1.11779e-07	3.9594e-06	-0.163077
gene25055	1091.63	754.918	1428.33	1.89204	0.91994	1.69842e-17	2.19564e-15	-0.162346
gene00639	2430.8	2069.24	2792.36	1.34946	0.432385	0.000160123	0.0027819	-0.161972
gene25394	739.767	619.929	859.605	1.38662	0.471571	0.000277805	0.00449138	-0.161615
gene08575	3267.64	2738.52	3796.76	1.38643	0.471371	5.82667e-07	1.8117e-05	-0.161215
gene00971	927.73	677.099	1178.36	1.74031	0.799344	8.13301e-13	6.57772e-11	-0.161012
gene23404	888.925	745.481	1032.37	1.38484	0.469715	2.93247e-05	0.000622433	-0.159547
gene08475	733.368	479.287	987.449	2.06024	1.04282	5.65014e-19	8.2825e-17	-0.158735
gene01897	6622.27	5841.11	7403.44	1.26747	0.341953	0.0001547	0.00269767	-0.158674
gene19518	1286.95	994.537	1579.35	1.58803	0.667237	1.53088e-10	8.97641e-09	-0.158115
gene24676	1365.2	1001.4	1729	1.72658	0.787919	1.89778e-14	1.82744e-12	-0.157662
gene20863	262.011	173.012	351.01	2.02881	1.02064	1.66033e-10	9.6664e-09	-0.157133
gene31042	108.079	59.5854	156.573	2.62771	1.39381	1.21454e-09	6.21195e-08	-0.154704
gene21346	4518.91	2123.76	6914.06	3.25557	1.70291	1.40023e-73	2.18943e-70	-0.154602
gene30819	57.044	15.1879	98.9001	6.51178	2.70305	9.9099e-16	1.07749e-13	-0.154477
gene03865	1900.65	1499.97	2301.33	1.53425	0.617534	6.08063e-10	3.30022e-08	-0.152165
gene11568	91.672	28.6074	154.737	5.40897	2.43535	2.61513e-10	1.4934e-08	-0.150421
gene27704	12.608	1.40635	23.8096	16.9301	4.08152	8.90604e-07	2.67801e-05	-0.148583
gene32261	9206.2	7962.66	10449.7	1.31234	0.392147	1.12987e-05	0.000268648	-0.148552
gene01734	463.447	318.935	607.958	1.90621	0.930708	1.29954e-12	1.03072e-10	-0.148537
gene14611	3349.38	1500.89	5197.87	3.4632	1.7921	4.39235e-77	7.21136e-74	-0.147502
gene31777	121.524	76.6635	166.385	2.17033	1.11791	0.000308662	0.00490572	-0.147498
gene10572	1690.14	1451.3	1928.98	1.32913	0.410487	4.63112e-05	0.000938688	-0.146304
gene14238	49.1854	29.0495	69.3212	2.38631	1.25478	0.000120143	0.0021534	-0.146006
gene04222	6814.31	4408.06	9220.57	2.09175	1.06471	4.84946e-32	1.51654e-29	-0.145504
gene15152	2103.92	1848.76	2359.08	1.27603	0.351667	0.000359177	0.00561349	-0.144801
gene11245	12449.4	10148.6	14750.2	1.45342	0.539456	9.80494e-10	5.1104e-08	-0.143861
gene10225	1873.48	615.156	3131.81	5.09107	2.34797	1.15422e-109	4.21112e-106	-0.142567
gene12887	835.433	674.091	996.776	1.4787	0.564327	2.81623e-06	7.66782e-05	-0.142327
gene25696	677.556	551.338	803.774	1.45786	0.543852	0.000301153	0.00481199	-0.141963
gene13057	253.041	180.166	325.916	1.80898	0.855173	1.31696e-07	4.60408e-06	-0.141848
gene05145	26.167	7.63398	44.7001	5.85541	2.54977	3.66577e-06	9.73074e-05	-0.140996
gene05898	462.47	285.715	639.224	2.23727	1.16174	3.57601e-18	4.89258e-16	-0.140168
gene09812	14.6321	4.98143	24.2827	4.87465	2.2853	0.000249624	0.0041081	-0.136964
gene20232	1180.71	975.089	1386.34	1.42176	0.507674	1.41071e-06	4.09207e-05	-0.136488
gene25188	152.813	98.7579	206.868	2.09469	1.06674	4.2277e-08	1.61796e-06	-0.136385
gene29334	1811.81	1457.41	2166.22	1.48635	0.571769	1.06298e-08	4.62307e-07	-0.135853
gene28767	122.448	76.58	168.316	2.19791	1.13613	1.14765e-07	4.06078e-06	-0.135434
gene04438	42.3175	22.4215	62.2135	2.77473	1.47235	0.000104357	0.00191971	-0.134196
gene25644	23.6641	11.4109	35.9173	3.14763	1.65426	0.000525949	0.00781098	-0.132864
gene30814	95.5996	31.1799	160.019	5.13214	2.35956	7.05152e-20	1.09379e-17	-0.132132
gene20251	463.187	371.524	554.851	1.49344	0.578644	7.62445e-06	0.000188238	-0.131849
gene25943	145.831	87.5105	204.152	2.33289	1.22212	1.21292e-09	6.21195e-08	-0.131533
gene04562	61.6538	4.21904	119.089	28.2264	4.81898	5.08906e-32	1.57646e-29	-0.130321
gene17125	2442.12	2018.39	2865.85	1.41987	0.505756	6.06591e-05	0.00119198	-0.129274
gene18827	896.805	735.031	1058.58	1.44018	0.526254	2.6122e-06	7.16577e-05	-0.12807
gene31672	624.017	25.4327	1222.6	48.0721	5.58713	1.79477e-220	1.17866e-216	-0.128005
gene32289	672.059	514.85	829.268	1.6107	0.687687	7.93017e-09	3.50464e-07	-0.127899
gene26121	1060.46	852.078	1268.84	1.48912	0.574457	1.25397e-07	4.41323e-06	-0.126901
gene27805	104.49	70.3106	138.669	1.97224	0.979834	1.41754e-05	0.000328023	-0.126559
gene23126	802.611	648.972	956.251	1.47349	0.559234	1.1064e-06	3.27002e-05	-0.125563
gene30234	2553.81	1830.6	3277.02	1.79013	0.840067	2.9005e-18	4.0186e-16	-0.125417
gene03864	575.152	417.787	732.518	1.75333	0.810097	9.86511e-11	5.97658e-09	-0.122827
gene21626	197.778	157.501	238.056	1.51146	0.595942	0.000658788	0.00945454	-0.1214
gene20644	480.234	389.131	571.337	1.46824	0.554086	1.97702e-05	0.000440117	-0.120972
gene09333	101.758	50.0646	153.452	3.06508	1.61592	1.54264e-11	1.038e-09	-0.119436
gene01447	3032.29	2476.86	3587.72	1.44849	0.534552	1.51397e-08	6.39804e-07	-0.119095
gene08473	9702.21	8000.73	11403.7	1.42533	0.511296	6.32162e-09	2.86708e-07	-0.117962
gene20050	2191.29	1675.81	2706.76	1.6152	0.69171	1.07915e-12	8.66382e-11	-0.116742
gene21401	80.4151	17.9589	142.871	7.95548	2.99195	1.70886e-24	3.62013e-22	-0.11618
gene03297	203.115	118.77	287.46	2.4203	1.27518	3.51941e-11	2.2704e-09	-0.116042
gene13476	20485.9	15024.2	25947.5	1.72705	0.788307	1.84828e-19	2.8228e-17	-0.114859
gene31234	710.277	606.134	814.42	1.34363	0.426137	0.000270167	0.00438952	-0.113719
gene15073	171.41	101.616	241.204	2.37369	1.24713	5.06259e-11	3.1907e-09	-0.113693
gene25872	949.072	812.738	1085.41	1.33549	0.41737	0.000168993	0.00291137	-0.113296
gene26483	988.578	775.296	1201.86	1.5502	0.632451	9.23854e-09	4.03937e-07	-0.112714
gene02112	1029.32	794.626	1264.01	1.59069	0.669656	2.65354e-09	1.27385e-07	-0.112289
gene16230	1232.21	986.471	1477.94	1.49821	0.583239	3.28543e-08	1.28889e-06	-0.112148
gene24938	42.8642	25.4744	60.2539	2.36527	1.24201	0.000420674	0.00641879	-0.111304
gene30781	256.823	187.716	325.929	1.73628	0.796003	6.37655e-07	1.96786e-05	-0.111213
gene32084	1078.54	917.692	1239.4	1.35056	0.433554	0.00012064	0.00215994	-0.110728
gene22647	98.4141	51.3492	145.479	2.83313	1.5024	4.34979e-10	2.41675e-08	-0.110695
gene25525	109.88	81.6032	138.156	1.69302	0.7596	0.000639989	0.00923721	-0.109551
gene19831	2335.6	1978.26	2692.94	1.36127	0.44495	4.94328e-06	0.000127308	-0.108782
gene31725	22.115	10.3666	33.8635	3.2666	1.70779	0.000604401	0.00880093	-0.108467
gene29524	582.865	478.859	686.872	1.43439	0.520441	3.10436e-05	0.000655107	-0.108389
gene30639	52.1383	27.3612	76.9155	2.81111	1.49114	2.86355e-06	7.79018e-05	-0.108119
gene10994	1886.43	1561.3	2211.56	1.41648	0.502311	3.73913e-07	1.19667e-05	-0.108042
gene26147	1090.36	946.056	1234.67	1.30507	0.384126	0.000405813	0.00622095	-0.107263
gene00967	127.47	85.3	169.641	1.98875	0.991863	2.44877e-06	6.7852e-05	-0.106461
gene18555	226.523	131.508	321.539	2.44502	1.28985	3.1862e-14	3.02376e-12	-0.106135
gene09348	1754.2	1270.79	2237.61	1.7608	0.81623	5.69049e-16	6.39907e-14	-0.106051
gene26501	627.194	527.667	726.722	1.37724	0.461776	0.00013341	0.00237177	-0.104861
gene24949	195.153	141.387	248.92	1.76055	0.816029	3.25568e-06	8.74109e-05	-0.104161
gene21322	73.5774	39.2142	107.941	2.75259	1.46079	8.06744e-08	2.94336e-06	-0.103304
gene19545	1108.96	895.027	1322.89	1.47805	0.563694	1.67355e-07	5.73022e-06	-0.103161
gene15614	421.603	347.271	495.935	1.42809	0.514089	0.000170581	0.00293257	-0.102968
gene29399	178.012	107.847	248.177	2.3012	1.20239	5.02079e-07	1.57613e-05	-0.10253
gene21167	701.472	558.405	844.539	1.51241	0.596853	4.17805e-07	1.32551e-05	-0.100492
gene16520	376.444	275.477	477.41	1.73303	0.793296	0.000427504	0.00650789	-0.100124
gene09260	878.838	651.746	1105.93	1.69687	0.762879	1.46571e-11	9.90293e-10	-0.0998709
gene16840	81.6173	2.97284	160.262	53.9086	5.75244	6.28566e-47	4.12792e-44	-0.0986258
gene06309	126.065	71.2749	180.856	2.53744	1.34338	2.41094e-10	1.3816e-08	-0.0974522
gene22793	2945.86	2335.02	3556.69	1.5232	0.607103	1.7999e-08	7.44352e-07	-0.0973216
gene31320	191.211	127.529	254.893	1.99871	0.999066	2.49706e-08	1.00236e-06	-0.0964158
gene12453	584.26	361.289	807.232	2.23431	1.15983	1.53867e-20	2.47665e-18	-0.094103
gene20154	22.816	9.1204	36.5116	4.00329	2.00119	5.24303e-05	0.00104848	-0.0934239
gene28389	268.02	200.652	335.389	1.67149	0.741138	2.15875e-06	6.03789e-05	-0.0921474
gene30402	1339.1	1111.4	1566.79	1.40974	0.495428	1.81357e-05	0.000409	-0.091924
gene03636	428.281	317.574	538.987	1.6972	0.763157	1.51138e-08	6.39531e-07	-0.0915841
gene08986	962.963	765.497	1160.43	1.51592	0.600192	6.60358e-08	2.45567e-06	-0.090991
gene18503	480.887	208.568	753.207	3.61132	1.85253	1.85133e-42	1.03034e-39	-0.0904461
gene18778	663.549	550.527	776.57	1.41059	0.496302	3.06577e-05	0.000647379	-0.0899627
gene28345	261.125	187.835	334.416	1.78037	0.832178	1.40296e-07	4.85433e-06	-0.0890897
gene29823	4024.7	1968.23	6081.18	3.08967	1.62745	9.64615e-67	1.37714e-63	-0.0886425
gene31287	335.359	249.753	420.966	1.68553	0.753204	2.30089e-07	7.63151e-06	-0.0885235
gene22918	4959.74	3992.75	5926.72	1.48437	0.56985	5.16932e-10	2.84799e-08	-0.0875137
gene18233	164.49	104.585	224.394	2.14557	1.10136	6.49854e-09	2.93113e-07	-0.0874174
gene07075	1190.25	843.71	1536.79	1.82147	0.8651	3.48026e-16	3.9818e-14	-0.0872143
gene16471	195.17	100.084	290.256	2.90012	1.53611	1.73059e-17	2.22845e-15	-0.0863842
gene25897	2064.6	1188.01	2941.19	2.47574	1.30786	1.4192e-39	6.47232e-37	-0.0852014
gene04244	23.2808	6.50958	40.052	6.15278	2.62124	5.00845e-07	1.57376e-05	-0.0850891
gene23842	837.003	690.313	983.693	1.425	0.510958	6.92128e-06	0.000172564	-0.0847413
gene26228	1303.7	955.747	1651.65	1.72812	0.789205	6.95418e-14	6.30794e-12	-0.0838265
gene17851	1355.27	1184.88	1525.67	1.28762	0.364703	0.000483665	0.00721563	-0.0836712
gene05144	299.502	232.995	366.01	1.57089	0.651585	1.33488e-05	0.000311087	-0.0835388
gene11236	117.832	58.9832	176.681	2.99545	1.58277	1.33629e-12	1.05224e-10	-0.0832357
gene04937	595.774	505.527	686.02	1.35704	0.440461	0.000321361	0.00508295	-0.0824676
gene10629	644.525	464.917	824.134	1.77265	0.825905	1.17478e-11	8.12104e-10	-0.0819598
gene10550	1213.22	1008.73	1417.7	1.40543	0.491008	3.6878e-06	9.76552e-05	-0.0809132
gene00653	230.279	183.059	277.5	1.51591	0.600183	0.000341556	0.00535083	-0.0800353
gene01153	8986.4	7514.96	10457.8	1.3916	0.476749	9.57974e-08	3.43406e-06	-0.0787812
gene13272	14371.2	12424.6	16317.8	1.31335	0.393247	7.69437e-06	0.000189821	-0.0784123
gene01340	340.633	272.651	408.616	1.49868	0.583689	4.67865e-05	0.000946569	-0.0779874
gene06776	24.3139	3.49501	45.1327	12.9135	3.69081	3.93951e-11	2.52159e-09	-0.0779737
gene25726	429.207	355.751	502.664	1.41297	0.498727	0.00044366	0.00671338	-0.0774787
gene11286	37733.9	32932.9	42534.9	1.29156	0.369118	2.08874e-05	0.000462944	-0.0774775
gene09960	9.10329	0.964256	17.2423	17.8815	4.16039	2.93458e-05	0.000622481	-0.07724
gene14115	1338.36	1054.06	1622.67	1.53945	0.622417	3.22819e-05	0.00067802	-0.0764049
gene04470	923.441	604.968	1241.91	2.05286	1.03764	1.28875e-20	2.0846e-18	-0.0758846
gene12035	1210.45	871.808	1549.1	1.77688	0.829347	6.6359e-15	6.80926e-13	-0.0748674
gene01989	174.191	28.127	320.254	11.386	3.50919	9.24608e-56	9.20013e-53	-0.0738253
gene02043	187.593	139.183	236.002	1.69562	0.761813	2.66509e-05	0.00057234	-0.0731108
gene05157	2139.69	1890.14	2389.25	1.26406	0.338066	0.000581942	0.00851543	-0.0729052
gene21309	55.5382	25.5128	85.5635	3.35376	1.74578	2.58946e-08	1.03566e-06	-0.0720769
gene20259	448.507	371.172	525.841	1.4167	0.502538	0.000653448	0.00939432	-0.0717121
gene30830	2339.74	2038.04	2641.44	1.29607	0.374145	0.000118383	0.00213115	-0.0716808
gene18061	615.858	439.202	792.514	1.80444	0.851551	4.6613e-12	3.39376e-10	-0.0713176
gene09368	5018.03	4469.03	5567.02	1.24569	0.316945	0.000580592	0.00849948	-0.0712269
gene18550	590.725	415.378	766.072	1.84428	0.883055	6.71615e-09	3.01685e-07	-0.070592
gene17430	542.584	400.215	684.953	1.71146	0.775229	5.66934e-10	3.10264e-08	-0.0703148
gene18099	1578.43	1131.56	2025.29	1.78983	0.83982	1.58442e-16	1.885e-14	-0.0697687
gene12837	3277.79	2879.73	3675.85	1.27646	0.352145	0.00017316	0.00296913	-0.0691557
gene02556	2175.07	1847.9	2502.24	1.3541	0.437338	6.8527e-06	0.000171244	-0.0688084
gene19709	443.97	322.117	565.824	1.75658	0.812768	1.31079e-09	6.64213e-08	-0.0680676
gene32077	75.4061	38.3718	112.441	2.93029	1.55104	1.23871e-08	5.28926e-07	-0.0678863
gene02714	2581.43	2217.75	2945.11	1.32798	0.409229	1.92759e-05	0.000430837	-0.0671463
gene12809	389.153	276.438	501.868	1.81548	0.860351	6.66901e-08	2.4716e-06	-0.0670715
gene20332	2549.64	1865.48	3233.8	1.7335	0.793687	1.84681e-16	2.17354e-14	-0.066302
gene10594	1646.22	1424.69	1867.76	1.31099	0.390659	0.000101511	0.00187575	-0.0661165
gene23979	3260.78	2592.48	3929.09	1.51557	0.599861	1.4367e-10	8.46954e-09	-0.0655499
gene27853	231.153	175.335	286.971	1.63671	0.710797	1.23664e-05	0.000290669	-0.0635176
gene31164	1777.42	1236.02	2318.82	1.87604	0.907688	8.91267e-17	1.07594e-14	-0.063427
gene21349	102.714	26.3969	179.031	6.78226	2.76177	9.21021e-27	2.12976e-24	-0.0619514
gene26305	22.4677	10.0046	34.9308	3.49148	1.80384	0.000258552	0.00421959	-0.0611373
gene17203	57.7911	18.9648	96.6174	5.09455	2.34896	5.5664e-13	4.58091e-11	-0.0607433
gene28339	26.9609	2.45068	51.4712	21.0028	4.39251	3.53148e-05	0.000735317	-0.0597274
gene02085	366.818	280.212	453.424	1.61815	0.694342	1.08707e-06	3.22158e-05	-0.058899
gene31293	6677.99	5098.77	8257.22	1.61945	0.695508	1.39131e-14	1.37193e-12	-0.0585264
gene08917	2044.08	1774.73	2313.43	1.30353	0.382428	9.81232e-05	0.00182135	-0.0564767
gene28359	5050.01	4018.68	6081.33	1.51326	0.597663	1.04171e-10	6.27627e-09	-0.0560834
gene09183	779.673	522.128	1037.22	1.98652	0.990243	1.64174e-17	2.13922e-15	-0.0558875
gene12694	330.226	272.376	388.075	1.42478	0.510738	0.000533384	0.00791423	-0.0557855
gene15206	483.074	328.463	637.685	1.94142	0.957114	2.42481e-13	2.08979e-11	-0.0530262
gene29765	1015.41	806.002	1224.82	1.51962	0.603715	4.47517e-05	0.000909887	-0.0529534
gene31653	1130.62	918.48	1342.76	1.46194	0.547881	2.5299e-07	8.30717e-06	-0.0523322
gene15690	3111.86	2752.91	3470.81	1.26078	0.334313	0.000447872	0.00675842	-0.0519108
gene12511	17737.9	14602.5	20873.3	1.42944	0.515451	3.29972e-09	1.57256e-07	-0.0518083
gene23163	374.911	298.724	451.099	1.51008	0.594628	1.80128e-05	0.000406508	-0.0516908
gene20643	2285.39	1978.97	2591.82	1.30968	0.389219	6.05052e-05	0.00118967	-0.0512779
gene24952	1725.22	1464.28	1986.16	1.35641	0.439796	1.13905e-05	0.00027044	-0.0510333
gene21426	203.09	157.664	248.516	1.57623	0.65648	0.000209873	0.00352682	-0.0508472
gene12818	255.333	172.208	338.458	1.9654	0.974822	1.58867e-05	0.000362765	-0.0507653
gene10371	140.566	65.5345	215.598	3.28985	1.71802	1.86504e-13	1.61584e-11	-0.0507201
gene24223	708.578	474.998	942.157	1.98349	0.988045	8.86547e-17	1.07419e-14	-0.0505899
gene02370	389.117	259.03	519.204	2.00442	1.00318	4.72546e-13	3.92823e-11	-0.0505606
gene23257	220.985	151.674	290.296	1.91396	0.936557	2.51657e-08	1.00824e-06	-0.0500272
gene19734	175.993	41.9886	309.998	7.38292	2.88419	2.28407e-43	1.33928e-40	-0.0468564
gene23137	2217.84	1961.25	2474.43	1.26166	0.335322	0.000614095	0.00891049	-0.0466922
gene12921	3859.12	3328.01	4390.23	1.31918	0.399638	1.66486e-05	0.00037832	-0.0466228
gene06359	40.8102	20.8933	60.727	2.90652	1.53929	2.16032e-05	0.000476081	-0.0455544
gene25541	26.2023	8.75838	43.6462	4.98336	2.31712	8.32679e-07	2.51999e-05	-0.0447107
gene30151	34.7696	16.3123	53.227	3.263	1.7062	1.42808e-05	0.000329533	-0.0442385
gene28720	1856.8	1114.74	2598.85	2.33134	1.22116	1.96402e-22	3.5828e-20	-0.0437291
gene15857	450.869	344.859	556.879	1.6148	0.69136	5.63991e-07	1.75871e-05	-0.043453
gene09668	1761.66	1435.88	2087.43	1.45376	0.539792	8.60374e-08	3.11824e-06	-0.0423666
gene26095	4578.54	3416.64	5740.45	1.68015	0.748587	3.18796e-16	3.68592e-14	-0.0423192
gene12060	480.146	254.177	706.114	2.77804	1.47407	3.42311e-28	9.06462e-26	-0.0415077
gene14542	1071.18	934.196	1208.16	1.29326	0.37101	0.000599737	0.00874466	-0.0414083
gene02065	89.6367	46.8482	132.425	2.82669	1.49911	2.0092e-09	9.83222e-08	-0.0412356
gene10931	116.41	81.0426	151.777	1.8728	0.905201	0.000221325	0.00369467	-0.0384832
gene00692	1379.53	1189.08	1569.99	1.32035	0.400915	8.91189e-05	0.00167218	-0.0383577
gene21068	55.6962	29.248	82.1443	2.80855	1.48982	1.09103e-06	3.23039e-05	-0.0382135
gene09386	3393.05	2560.46	4225.64	1.65035	0.722769	1.60904e-14	1.56779e-12	-0.0379951
gene05671	80.7082	16.0721	145.344	9.04329	3.17685	3.5366e-26	7.95396e-24	-0.0373339
gene30782	55.6303	35.197	76.0635	2.16108	1.11175	0.000301913	0.00481712	-0.0372305
gene28876	1231.96	959.758	1504.17	1.56724	0.648225	9.24368e-10	4.82553e-08	-0.0371734
gene18826	320.973	204.631	437.316	2.13709	1.09565	1.7555e-13	1.52496e-11	-0.0368661
gene09347	4065.04	2912.24	5217.84	1.79169	0.841324	1.66104e-19	2.5487e-17	-0.0356657
gene32585	691.847	534.789	848.905	1.58736	0.666633	2.43382e-08	9.79375e-07	-0.0354045
gene28702	3607.51	3004.32	4210.7	1.40155	0.487023	9.08247e-06	0.000219611	-0.0351612
gene32347	10524.4	7413.3	13635.5	1.83932	0.879176	4.94191e-23	9.27361e-21	-0.0349593
gene12443	4526.29	3580.3	5472.27	1.52844	0.612058	2.81323e-11	1.83284e-09	-0.0344908
gene06460	58.1615	37.2056	79.1174	2.12649	1.08847	0.000287019	0.00462051	-0.0341048
gene29583	134.85	51.9932	217.706	4.18721	2.06599	2.70476e-21	4.6257e-19	-0.033998
gene11649	727.75	523.291	932.209	1.78143	0.833039	1.42556e-12	1.11187e-10	-0.0337632
gene13854	2415.76	1141.05	3690.48	3.23429	1.69345	1.74751e-65	2.29524e-62	-0.0335741
gene11154	899.752	709.274	1090.23	1.53711	0.620217	2.66972e-08	1.06516e-06	-0.0330327
gene16444	1344.82	793.227	1896.41	2.39075	1.25747	2.97572e-23	5.71409e-21	-0.0326101
gene16830	36.4279	12.6154	60.2404	4.77515	2.25555	1.35789e-08	5.76067e-07	-0.0304805
gene02711	357.78	273.744	441.816	1.61398	0.690618	1.59163e-06	4.5525e-05	-0.0299176
gene26540	2592.48	2181.79	3003.16	1.37646	0.460968	1.5871e-06	4.5435e-05	-0.0298499
gene16424	248.497	139.702	357.293	2.55753	1.35475	1.57138e-16	1.87628e-14	-0.0286789
gene10807	1557.15	1045.14	2069.16	1.97979	0.985344	1.32926e-12	1.05175e-10	-0.0285884
gene12448	263.419	188.597	338.241	1.79346	0.842742	8.03069e-08	2.93321e-06	-0.0285832
gene20192	1916.1	1668.1	2164.11	1.29735	0.375569	0.000146109	0.00256833	-0.0282443
gene14817	228.864	44.5994	413.129	9.26311	3.2115	1.17339e-61	1.3286e-58	-0.0282216
gene28571	70.0505	13.5797	126.521	9.31697	3.21986	6.52524e-24	1.3145e-21	-0.0270671
gene18289	2064.76	1018.94	3110.57	3.05275	1.61011	1.06262e-57	1.09038e-54	-0.0269387
gene23839	494.801	394.753	594.849	1.50689	0.591572	3.97387e-06	0.000104556	-0.02677
gene25451	580.717	496.25	665.183	1.34042	0.422684	0.00066428	0.00952502	-0.0263718
gene21466	348.403	234.558	462.249	1.97072	0.978725	6.82962e-12	4.86459e-10	-0.0243052
gene26041	1904.35	1666.99	2141.71	1.28477	0.361514	0.000305531	0.00486538	-0.0236773
gene05987	671.222	559.728	782.716	1.39839	0.483764	4.74933e-05	0.000960277	-0.0228728
gene30663	112.82	82.9294	142.71	1.72086	0.783128	0.000383287	0.00592822	-0.0222959
gene06777	34.7547	3.17471	66.3347	20.8947	4.38506	1.66224e-17	2.15736e-15	-0.021316
gene10800	332.862	263.813	401.912	1.52348	0.607366	2.85265e-05	0.000608639	-0.0205491
gene22106	667.343	573.83	760.857	1.32593	0.407002	0.000585816	0.00856182	-0.019861
gene15532	4081.44	3500.55	4662.33	1.33189	0.413472	7.95537e-06	0.000195819	-0.0184206
gene25088	269.372	211.868	326.875	1.54283	0.625575	8.17713e-05	0.00154936	-0.0183991
gene26352	368.866	227.338	510.395	2.24509	1.16678	1.86221e-14	1.80376e-12	-0.0182197
gene13970	572.821	62.8018	1082.84	17.2422	4.10787	1.86389e-154	1.02005e-150	-0.0176434
gene25111	483.566	389.848	577.283	1.48079	0.566367	9.91668e-06	0.000237508	-0.0175925
gene10166	81.5296	55.7667	107.292	1.92395	0.944072	0.000182057	0.00310386	-0.0175393
gene08921	5871.19	4627.93	7114.45	1.53728	0.620384	8.07969e-12	5.69323e-10	-0.0169883
gene32207	1595.62	1126.41	2064.83	1.83311	0.874292	6.97596e-18	9.27379e-16	-0.0163429
gene11295	2098.59	1729.68	2467.51	1.42657	0.512555	2.13827e-07	7.14266e-06	-0.0157923
gene32119	3434.94	2861.45	4008.42	1.40084	0.486288	1.96525e-07	6.61857e-06	-0.015378
gene15166	406.499	308.576	504.422	1.63468	0.709006	2.34959e-07	7.78516e-06	-0.0144503
gene17521	156.082	116.281	195.883	1.68456	0.752371	0.000654989	0.00941235	-0.0141971
gene12765	2349.6	1824.85	2874.35	1.57511	0.655453	1.49793e-11	1.00998e-09	-0.0133548
gene01555	165.096	113.866	216.327	1.89984	0.925881	8.50478e-07	2.5644e-05	-0.0127766
gene03755	542.901	458.359	627.443	1.36889	0.453006	0.000307067	0.0048851	-0.0125456
gene29700	117.164	87.3887	146.939	1.68144	0.749695	0.000540369	0.00798631	-0.0117036
gene19342	697.243	592.878	801.609	1.35206	0.435163	0.000232116	0.00385131	-0.0110426
gene19737	1170.6	997.437	1343.76	1.34721	0.429979	5.02059e-05	0.00101139	-0.010309
gene30664	4587.78	3907.16	5268.39	1.34839	0.431242	2.80725e-06	7.6558e-05	-0.00853962
gene20725	64.8502	31.26	98.4405	3.14909	1.65494	1.82447e-08	7.52617e-07	-0.0084307
gene31589	78.3773	10.2065	146.548	14.3584	3.84382	1.39873e-09	7.05508e-08	-0.00796612
gene16056	23.276	7.55391	38.9981	5.16264	2.36811	3.0372e-06	8.22171e-05	-0.00672009
gene27625	1474.64	1119.09	1830.18	1.63541	0.709656	3.80765e-12	2.8223e-10	-0.00589676
gene10681	393.598	274.221	512.976	1.87066	0.903551	6.91871e-11	4.28647e-09	-0.00296668
gene20264	302.162	235.978	368.347	1.56094	0.642413	0.000266725	0.00433788	-0.000441075
gene23372	237.592	150.793	324.391	2.15124	1.10517	4.36147e-09	2.03717e-07	-0.000390695
gene00478	49.1988	30.5359	67.8616	2.22235	1.15209	0.000389269	0.00600941	0
gene01458	2479.88	2132.54	2827.22	1.32575	0.406812	2.46306e-05	0.000533139	0
gene06814	12008.4	10385.5	13631.3	1.31253	0.392355	8.14273e-06	0.000199762	0
gene07654	241.713	156.537	326.889	2.08826	1.0623	9.07477e-11	5.51998e-09	0
gene09674	1334.81	1155.83	1513.79	1.3097	0.389233	0.000211059	0.00354311	0
gene11427	325.445	234.721	416.168	1.77303	0.826216	1.57779e-08	6.61664e-07	0
gene15864	188.585	105.831	271.339	2.56388	1.35833	8.13024e-14	7.31409e-12	0
gene17552	77.7464	45.1599	110.333	2.44316	1.28875	8.49766e-07	2.5644e-05	0
gene28260	997.915	768.226	1227.6	1.59797	0.676242	7.88588e-10	4.15635e-08	0
gene28719	585.809	482.152	689.466	1.42998	0.515992	3.41073e-05	0.000711983	0
gene28866	4316.47	3722.21	4910.73	1.31931	0.39978	1.46372e-05	0.000337282	0
gene29533	1551.09	1248.07	1854.11	1.48559	0.571031	1.78981e-08	7.41211e-07	0
gene30124	130.668	96.6275	164.708	1.70456	0.769404	0.000169871	0.00292342	0
gene30778	4934.39	3754.58	6114.2	1.62847	0.703513	1.22472e-14	1.21863e-12	0
gene30779	2166.3	1136.85	3195.74	2.81105	1.49111	3.84915e-51	3.2361e-48	0
gene31963	233.412	144.165	322.66	2.23813	1.1623	4.08721e-12	3.0159e-10	0
gene30685	288.301	179.163	397.439	2.2183	1.14946	1.71465e-11	1.14436e-09	0.0007239
gene04556	414.977	261.442	568.512	2.17452	1.1207	2.68207e-16	3.123e-14	0.000768288
gene32105	145.678	89.7976	201.558	2.24458	1.16644	4.23127e-09	1.98483e-07	0.00134437
gene13226	168.967	111.7	226.233	2.02536	1.01818	1.20417e-06	3.52158e-05	0.00176294
gene26629	2391.62	1757.29	3025.96	1.72195	0.784044	6.38065e-14	5.83607e-12	0.00177822
gene25327	7722.38	6897.36	8547.41	1.23923	0.309442	0.000556086	0.00819185	0.00200991
gene00616	5267.54	3572.39	6962.68	1.94902	0.962752	4.13339e-26	9.23293e-24	0.00256573
gene11503	11.0632	2.3706	19.7558	8.33365	3.05895	0.000116709	0.0021102	0.00267846
gene06357	20.4408	8.51816	32.3635	3.79935	1.92575	0.000235628	0.0039017	0.00317627
gene30825	874.936	711.652	1038.22	1.45889	0.544869	1.35928e-06	3.95684e-05	0.00457886
gene07597	816.42	680.051	952.79	1.40106	0.486514	1.43277e-05	0.000330381	0.00602482
gene24327	501.067	386.677	615.456	1.59166	0.670528	1.55768e-07	5.35581e-06	0.00667073
gene29405	20.9435	9.40234	32.4847	3.45495	1.78867	0.000541733	0.00800196	0.00782169
gene18054	1131.85	824.616	1439.09	1.74517	0.803364	4.09282e-14	3.85077e-12	0.00783367
gene30435	84.4391	56.2088	112.669	2.00448	1.00323	0.000119958	0.00215126	0.00807788
gene13530	86.9582	58.3009	115.616	1.98308	0.987746	8.24782e-05	0.00156185	0.00850638
gene17100	5960.45	3812.15	8108.76	2.12708	1.08888	4.51433e-33	1.56034e-30	0.00953794
gene24757	4032.01	3365.6	4698.42	1.39601	0.481314	2.17779e-07	7.26725e-06	0.0098002
gene30403	1402.42	1091.14	1713.69	1.57054	0.651264	3.29399e-10	1.86164e-08	0.010828
gene12962	406.847	195.264	618.431	3.16716	1.66319	8.44775e-18	1.11851e-15	0.0119715
gene19917	6524.15	5730.08	7318.22	1.27716	0.352938	9.99258e-05	0.00185167	0.0134631
gene03442	479.657	213.511	745.803	3.49304	1.80448	1.77737e-40	8.71069e-38	0.0140927
gene11007	1200.07	981.762	1418.37	1.44472	0.53079	9.57029e-06	0.000230051	0.0146044
gene27745	4394.49	3867.54	4921.44	1.2725	0.347661	0.000171723	0.00294756	0.0155409
gene28558	148.682	100.007	197.356	1.97341	0.980692	5.72744e-06	0.0001458	0.0164873
gene25089	73.292	39.7781	106.806	2.68504	1.42494	2.03488e-07	6.81116e-06	0.0168059
gene19513	314.606	223.474	405.739	1.8156	0.860444	3.95041e-05	0.000811738	0.0186094
gene22082	227.929	179.884	275.973	1.53417	0.617462	0.000234058	0.00387963	0.0186422
gene00606	156.017	92.6521	219.381	2.36779	1.24354	1.78652e-10	1.03643e-08	0.0194683
gene10628	32.323	18.0807	46.5654	2.57543	1.36481	0.00069753	0.00990233	0.0199031
gene24748	1188.86	898.119	1479.6	1.64745	0.720231	1.2374e-11	8.46487e-10	0.0203577
gene26353	2012.36	1606.57	2418.15	1.50516	0.589917	5.53391e-08	2.07908e-06	0.0208615
gene25054	710.312	609.786	810.837	1.32971	0.411111	0.000414038	0.00632636	0.0210791
gene14938	8276.3	5214.94	11337.7	2.17407	1.1204	1.17963e-35	4.55698e-33	0.0211154
gene26425	17.9567	6.50958	29.4039	4.51702	2.17537	0.000157436	0.00273957	0.0211596
gene13178	391.873	321.918	461.827	1.43461	0.520659	0.00041316	0.00631588	0.0217869
gene19956	637.685	498.502	776.868	1.5584	0.640069	1.28834e-07	4.51966e-06	0.0233358
gene22006	833.997	705.623	962.372	1.36386	0.447698	8.3947e-05	0.00158692	0.023473
gene16949	27.4195	5.62539	49.2135	8.74846	3.12903	4.69907e-10	2.6064e-08	0.0237158
gene29718	542.296	447.839	636.753	1.42183	0.507753	6.49296e-05	0.00126709	0.0239701
gene10374	182.377	127.292	237.462	1.86549	0.899554	3.99663e-05	0.000819185	0.0261111
gene19525	86.0854	55.3246	116.846	2.11201	1.07862	1.4784e-05	0.000339949	0.0263373
gene23034	7705.68	6735.75	8675.62	1.288	0.365128	0.000294236	0.00471524	0.0265798
gene14094	206.779	72.723	340.835	4.68676	2.22859	1.58959e-33	5.67345e-31	0.0270021
gene10097	3047.73	2580.48	3514.98	1.36214	0.445878	2.11895e-05	0.000468763	0.0270765
gene03746	385.17	272.014	498.326	1.83199	0.873408	4.74438e-10	2.62709e-08	0.0274512
gene20877	102.568	68.3855	136.75	1.99969	0.99978	1.66721e-05	0.000378331	0.0275967
gene14095	31.5313	3.25479	59.8078	18.3753	4.1997	1.61892e-15	1.74291e-13	0.0306696
gene02393	1248.67	948.093	1549.25	1.63407	0.708473	4.12504e-07	1.3125e-05	0.030917
gene30368	6988.3	6178.16	7798.43	1.26226	0.336007	0.000184342	0.00314117	0.0312063
gene25131	71.6086	39.9383	103.279	2.58597	1.3707	6.55394e-07	2.02071e-05	0.0321527
gene03549	782.693	640.297	925.089	1.44478	0.530852	4.76942e-06	0.00012312	0.0322423
gene08047	294.889	221.229	368.55	1.66593	0.736324	2.96085e-06	8.02383e-05	0.0331071
gene26659	233.854	176.062	291.646	1.6565	0.728138	9.22958e-06	0.000222676	0.0333039
gene02674	835.047	669.388	1000.71	1.49496	0.580105	4.09248e-07	1.3034e-05	0.0338122
gene19845	81.6799	50.8654	112.494	2.21161	1.1451	7.12775e-06	0.00017704	0.0341688
gene10556	156.114	114.67	197.558	1.72284	0.78479	4.38491e-05	0.000893195	0.0342061
gene16964	386.687	286.993	486.381	1.69475	0.761071	3.42702e-08	1.33329e-06	0.0345706
gene10080	1053.8	783.34	1324.26	1.69053	0.757474	2.65451e-11	1.73633e-09	0.0372888
gene17154	129.435	92.9724	165.898	1.78438	0.835425	0.0004821	0.00719556	0.0376224
gene05139	113.983	29.8536	198.112	6.63611	2.73034	1.82327e-28	4.86738e-26	0.0411914
gene31043	1136.25	931.074	1341.42	1.44072	0.526795	1.01314e-06	3.02432e-05	0.0430829
gene15211	5974.43	5250.42	6698.44	1.27579	0.351392	8.63908e-05	0.00162563	0.0431144
gene14601	319.569	262.765	376.373	1.43236	0.518392	0.00036889	0.005734	0.0435753
gene12931	7250.51	6114.62	8386.41	1.37153	0.455789	0.00052118	0.00775066	0.0446395
gene10626	669.553	546.754	792.353	1.4492	0.535252	7.3118e-06	0.000181064	0.0449101
gene04859	614.42	526.184	702.656	1.33538	0.417252	0.000692524	0.00984403	0.0452596
gene08194	2547.23	2135.92	2958.54	1.38514	0.47003	1.11945e-06	3.29967e-05	0.0469029
gene07584	53.7926	30.616	76.9693	2.51402	1.33	2.08942e-05	0.000462944	0.0469961
gene17119	403.27	289.809	516.731	1.78301	0.834311	1.18307e-09	6.08891e-08	0.0482142
gene13273	69.7507	45.6821	93.8193	2.05375	1.03826	0.000139653	0.00247072	0.0482735
gene07028	1632.15	965.773	2298.52	2.37998	1.25095	1.51393e-34	5.58554e-32	0.048636
gene08620	57.819	35.1553	80.4828	2.28935	1.19494	6.11447e-05	0.00119937	0.052443
gene28100	2028.58	1769.05	2288.11	1.29341	0.37118	0.000463808	0.00695734	0.0527164
gene13452	770.107	598.789	941.426	1.57222	0.652801	1.82063e-08	7.51979e-07	0.0528394
gene12180	2293.16	1939.34	2646.98	1.36488	0.448778	0.00024672	0.00406896	0.0530831
gene23962	5591.94	4920.87	6263	1.27274	0.347942	0.000117548	0.00211961	0.0535489
gene18492	1795.64	1546.66	2044.63	1.32197	0.402686	9.10072e-05	0.00170371	0.0536469
gene13274	26766	23659.5	29872.4	1.2626	0.336395	0.000124121	0.00221863	0.0537882
gene34009	468.752	250.512	686.993	2.74236	1.45542	1.18367e-27	2.98976e-25	0.0567096
gene01885	461.078	377.522	544.635	1.44266	0.528731	6.20983e-05	0.0012159	0.0596237
gene20876	2693.29	2375.62	3010.96	1.26744	0.341917	0.00022411	0.00373169	0.0601182
gene05731	9.08107	1.40635	16.7558	11.9144	3.57463	0.000135893	0.00241069	0.0612691
gene28462	229.043	150.869	307.216	2.0363	1.02595	6.19504e-10	3.34573e-08	0.0613417
gene32452	894.561	767.617	1021.5	1.33075	0.412238	0.000231987	0.00385113	0.0615684
gene08756	263.886	200.937	326.835	1.62655	0.701816	1.01703e-05	0.000243228	0.0617859
gene05518	265.288	154.445	376.131	2.43538	1.28415	6.07807e-16	6.78842e-14	0.0619406
gene05107	110.15	69.59	150.71	2.16568	1.11482	6.52482e-05	0.00127226	0.0643015
gene18711	70.7916	32.1024	109.481	3.41036	1.76993	3.3498e-10	1.88669e-08	0.0649632
gene13724	70.9481	47.2519	94.6443	2.00297	1.00214	0.000275569	0.00446183	0.0686133
gene10993	1301.6	1078.45	1524.75	1.41383	0.499609	7.6066e-05	0.001453	0.0694953
gene24649	67.1299	36.5617	97.6982	2.67215	1.418	4.73413e-07	1.49327e-05	0.0698729
gene06042	73.2529	49.821	96.6847	1.94064	0.956533	0.000328965	0.00519072	0.0712421
gene31037	168.216	103.701	232.731	2.24425	1.16623	6.3234e-10	3.40944e-08	0.0730958
gene31065	1939.63	1700.41	2178.85	1.28137	0.357687	0.000310186	0.0049228	0.0733692
gene30478	2195.34	1802.56	2588.11	1.4358	0.521855	1.05987e-07	3.76235e-06	0.0751585
gene08573	2905.44	2518.73	3292.15	1.30707	0.386331	4.89159e-05	0.000987218	0.077886
gene22947	240.225	191.775	288.675	1.50528	0.59003	0.000314773	0.00498356	0.0793502
gene08959	499.843	422.403	577.283	1.36666	0.45066	0.000496105	0.00739451	0.080146
gene25109	772.029	616.507	927.551	1.50453	0.589309	3.49777e-07	1.12711e-05	0.0855393
gene31797	41.5228	6.38778	76.6578	12.0007	3.58505	1.36644e-12	1.07084e-10	0.0875584
gene32618	455.744	298.045	613.443	2.05822	1.0414	4.59785e-15	4.79285e-13	0.0878774
gene01503	715.576	584.962	846.189	1.44657	0.532638	5.38684e-06	0.000137759	0.0882057
gene09393	460.189	341.893	578.485	1.69201	0.758737	7.29116e-06	0.000180689	0.0891217
gene26120	115.674	73.1267	158.221	2.16366	1.11347	4.98204e-07	1.56696e-05	0.0904566
gene20306	246.987	175.139	318.835	1.82046	0.864306	9.29458e-08	3.34799e-06	0.0908309
gene01062	780.33	454.947	1105.71	2.43042	1.2812	8.88623e-28	2.2796e-25	0.0924014
gene27866	1205.84	925.598	1486.08	1.60553	0.683051	1.04739e-10	6.29892e-09	0.0927645
gene21610	1051.33	718.273	1384.39	1.92739	0.94665	2.80336e-18	3.91707e-16	0.0941394
gene04360	6569.62	5404.65	7734.58	1.4311	0.517122	1.13013e-08	4.88277e-07	0.0974054
gene00821	32.9321	16.3123	49.552	3.03771	1.60298	6.22453e-05	0.00121805	0.0981071
gene20468	268.461	187.48	349.443	1.8639	0.898322	1.5668e-08	6.60429e-07	0.0993719
gene16517	514.333	424.857	603.808	1.4212	0.507113	8.54545e-05	0.00160986	0.100795
gene14986	12772.4	11222.7	14322.1	1.27617	0.351821	6.6328e-05	0.00128873	0.100993
gene21903	593.679	333.803	853.555	2.55706	1.35449	1.80255e-27	4.51821e-25	0.104476
gene01994	227.852	177.03	278.675	1.57417	0.654595	8.92458e-05	0.0016729	0.105247
gene03869	2732.59	2361.05	3104.12	1.31472	0.394754	0.000292652	0.00470133	0.107205
gene21484	2394.97	2073.56	2716.38	1.31001	0.389575	4.43879e-05	0.00090305	0.10858
gene10722	287.601	214.274	360.929	1.68443	0.752262	8.38558e-07	2.53544e-05	0.108954
gene30888	3682.48	3271.38	4093.57	1.25133	0.323461	0.000585894	0.00856182	0.111584
gene10496	292.137	197.157	387.118	1.9635	0.973426	5.98424e-08	2.23548e-06	0.112374
gene02264	1347.44	838.613	1856.28	2.21351	1.14633	8.05405e-28	2.08239e-25	0.11263
gene05138	340.993	86.9466	595.039	6.84373	2.77478	1.8315e-66	2.5058e-63	0.113001
gene12109	271.288	215.119	327.456	1.52221	0.606164	0.000114043	0.00206776	0.114015
gene05792	275.646	206.755	344.537	1.6664	0.736739	1.49364e-06	4.30221e-05	0.115449
gene04228	148.639	84.8963	212.381	2.50165	1.32288	2.84362e-11	1.84897e-09	0.116098
gene18212	5323.3	4737.67	5908.93	1.24722	0.318718	0.000532304	0.00790177	0.11686
gene11615	120.226	69.1896	171.262	2.47525	1.30758	2.55698e-09	1.2293e-07	0.117166
gene26848	216.776	97.3933	336.158	3.45155	1.78725	4.14731e-24	8.45845e-22	0.117811
gene24080	2482.57	2022.61	2942.53	1.45482	0.540836	2.20623e-08	8.95472e-07	0.119481
gene13962	58.2517	37.9263	78.577	2.07183	1.05091	0.000326414	0.00515295	0.121494
gene27576	985.855	840.263	1131.45	1.34654	0.429256	0.000448399	0.00676327	0.124944
gene28334	483.135	409.419	556.851	1.3601	0.443713	0.000590433	0.00862431	0.130885
gene25519	706.787	552.466	861.109	1.55866	0.64031	1.19018e-05	0.000281081	0.133097
gene14452	517.808	381.702	653.914	1.71315	0.776653	1.36132e-09	6.88755e-08	0.135817
gene08229	64.3618	36.485	92.2386	2.52812	1.33807	5.32006e-06	0.000136157	0.136944
gene05014	948.135	805.473	1090.8	1.35423	0.437475	9.0717e-05	0.00169925	0.13778
gene15057	1446.03	618.798	2273.27	3.67368	1.87723	2.43897e-69	3.64028e-66	0.140397
gene28430	1723.78	1519.63	1927.93	1.26868	0.34333	0.000593882	0.00866314	0.141734
gene19855	1809.2	1536.89	2081.52	1.35437	0.437623	1.30551e-05	0.000305326	0.142173
gene05967	726.509	512.361	940.657	1.83593	0.876509	8.37656e-14	7.49463e-12	0.143501
gene24532	880.787	705.811	1055.76	1.49582	0.580932	1.83431e-05	0.000412826	0.147429
gene00622	77.399	47.4922	107.306	2.25944	1.17597	8.5666e-06	0.00020914	0.14933
gene18232	1190.72	434.336	1947.09	4.48292	2.16444	1.76357e-83	3.40638e-80	0.152105
gene21519	1400.8	1189.86	1611.73	1.35456	0.437823	2.36006e-05	0.000513892	0.154119
gene10001	612.02	423.768	800.272	1.88847	0.917217	7.39026e-14	6.68503e-12	0.154829
gene16205	13.6103	2.3706	24.85	10.4826	3.38992	4.17069e-06	0.000109123	0.161241
gene10788	347.433	38.5736	656.293	17.014	4.08865	9.95919e-112	4.08775e-108	0.163007
gene20205	70.027	44.7212	95.3328	2.13171	1.09201	9.41974e-05	0.00175443	0.163849
gene10248	379.623	317.254	441.993	1.39318	0.478385	0.000633947	0.00915807	0.164073
gene20049	2159.92	1513.23	2806.61	1.85472	0.891201	1.25555e-15	1.36064e-13	0.168504
gene22183	1198.35	1004.73	1391.97	1.38542	0.470324	0.000253094	0.00415517	0.170132
gene32055	2129.13	1620.81	2637.45	1.62724	0.702427	6.82378e-13	5.60164e-11	0.170242
gene25547	462.446	323.395	601.497	1.85995	0.895261	9.11684e-12	6.38295e-10	0.172759
gene18240	4484.16	3728.03	5240.29	1.40565	0.491235	8.85208e-08	3.20118e-06	0.176478
gene11097	437.868	335.655	540.081	1.60904	0.686198	2.99281e-07	9.76857e-06	0.181225
gene28322	6836.66	5607.62	8065.7	1.43834	0.524409	6.35321e-09	2.87744e-07	0.181978
gene02378	580.541	477.292	683.789	1.43264	0.518679	0.000142395	0.00250976	0.182704
gene29004	120.918	87.9109	153.925	1.75092	0.808116	0.000153477	0.00268347	0.184053
gene28394	621.442	432.805	810.08	1.8717	0.904348	1.17767e-13	1.04232e-11	0.184185
gene31150	22518.3	18900.8	26135.8	1.38279	0.467585	8.27889e-08	3.01047e-06	0.187471
gene24935	14.7932	5.26337	24.3231	4.6212	2.20827	0.000445923	0.0067383	0.191889
gene30406	84.1168	37.9297	130.304	3.43541	1.78048	1.2088e-11	8.31674e-10	0.191898
gene13773	900.205	671.153	1129.26	1.68256	0.75066	2.2881e-11	1.49964e-09	0.193238
gene17441	36.8323	14.3838	59.2808	4.12137	2.04312	1.74627e-07	5.95435e-06	0.201004
gene27337	1141.04	966.289	1315.8	1.3617	0.445414	2.55618e-05	0.000551477	0.206996
gene01008	1210.78	844.319	1577.23	1.86806	0.901538	1.97119e-17	2.51852e-15	0.211434
gene31091	944.088	796.148	1092.03	1.37164	0.455902	4.12847e-05	0.000843575	0.213657
gene23936	315.331	236.817	393.845	1.66308	0.733855	8.97708e-07	2.6969e-05	0.216143
gene14096	2741.16	2073.81	3408.52	1.64361	0.716864	4.00467e-14	3.77866e-12	0.218166
gene10882	13170.5	10986.3	15354.6	1.39762	0.482976	3.86946e-08	1.49129e-06	0.222562
gene31557	218.634	167.944	269.323	1.60365	0.681358	4.61753e-05	0.000936512	0.222867
gene31308	107.415	63.2022	151.627	2.39908	1.26248	3.81264e-08	1.47111e-06	0.223296
gene26265	22022.4	17237.5	26807.4	1.55518	0.637084	2.22808e-13	1.92529e-11	0.22349
gene10008	1958.54	1689.38	2227.7	1.31865	0.399057	4.80412e-05	0.000970758	0.224215
gene05936	143.497	64.0864	222.908	3.47824	1.79836	6.34307e-18	8.46671e-16	0.231746
gene30432	310.929	247.904	373.954	1.50846	0.59308	7.03975e-05	0.00135417	0.236204
gene25582	169.619	121.545	217.693	1.79105	0.840804	1.42798e-05	0.000329533	0.236697
gene13564	1894.03	1632.55	2155.51	1.32033	0.400899	5.47936e-05	0.00108845	0.245466
gene13052	28.9592	11.853	46.0654	3.88639	1.95843	8.58302e-06	0.000209385	0.249685
gene30059	1186.15	993.186	1379.11	1.38857	0.473598	9.14292e-06	0.000220748	0.257688
gene19693	40.8168	14.624	67.0097	4.58218	2.19603	6.91458e-08	2.55396e-06	0.258791
gene30718	1233.51	1070.4	1396.62	1.30477	0.383795	0.000253213	0.00415517	0.259617
gene16238	857.879	668.702	1047.06	1.5658	0.646901	1.23469e-08	5.27894e-07	0.263519
gene13718	774.638	445.667	1103.61	2.47631	1.30819	7.21256e-29	2.00705e-26	0.266258
gene03620	889.657	716.8	1062.51	1.4823	0.56784	5.16199e-07	1.61736e-05	0.267924
gene11419	167.154	104.185	230.123	2.2088	1.14326	1.72431e-09	8.57868e-08	0.271282
gene01202	2413.07	1607.63	3218.52	2.00203	1.00146	4.55338e-25	9.72881e-23	0.285509
gene20126	2802.11	2435.96	3168.26	1.30062	0.379202	6.86769e-05	0.00132886	0.287868
gene30503	271.458	218.893	324.023	1.48028	0.565873	0.00027851	0.00450056	0.28909
gene26227	182.783	130.982	234.583	1.79095	0.840728	3.1969e-06	8.61142e-05	0.290186
gene02719	372.988	300.781	445.195	1.48013	0.565721	6.08176e-05	0.00119438	0.297851
gene04164	3078.46	2710.32	3446.6	1.27166	0.346711	0.00021663	0.00362367	0.320886
gene11018	415.327	305.923	524.731	1.71524	0.77841	1.10116e-08	4.77643e-07	0.32278
gene18721	216.29	160.756	271.825	1.69092	0.75781	7.59261e-06	0.000187593	0.338877
gene04905	116.835	49.5425	184.127	3.71655	1.89396	1.28291e-09	6.51091e-08	0.338913
gene13212	16838.3	13567	20109.5	1.48223	0.567773	8.11459e-11	4.98971e-09	0.345384
gene08018	1934.65	1701.33	2167.98	1.27428	0.349687	0.000404164	0.00620145	0.345814
gene10081	552.213	442.579	661.847	1.49543	0.580562	0.000114476	0.00207436	0.348917
gene03601	709.174	572.632	845.716	1.47689	0.562566	1.87888e-06	5.31394e-05	0.350678
gene27116	2326.77	1980.74	2672.79	1.34939	0.432305	8.68321e-06	0.000211306	0.356142
gene03797	373.563	253.731	493.395	1.94456	0.95944	1.16414e-11	8.08152e-10	0.360303
gene13868	2365.15	2005.38	2724.93	1.35881	0.442342	3.96155e-06	0.000104399	0.364772
gene17390	2580.15	2239.09	2921.21	1.30464	0.38365	6.92748e-05	0.00133806	0.377098
gene09606	917.782	781.52	1054.04	1.34871	0.431579	0.000110068	0.00200455	0.37878
gene20176	24.852	8.59823	41.1058	4.78073	2.25723	3.19455e-06	8.61142e-05	0.379094
gene06631	198.746	136.371	261.121	1.91479	0.937188	1.75645e-07	5.97047e-06	0.383561
gene24850	307.047	251.841	362.252	1.43842	0.524481	0.000458049	0.00688667	0.391268
gene10557	373.758	276.512	471.004	1.70338	0.768401	4.56123e-08	1.74154e-06	0.412959
gene14209	1111.53	883.536	1339.51	1.51608	0.600349	2.45772e-08	9.8778e-07	0.416945
gene09479	250.681	195.918	305.445	1.55905	0.640663	0.000140342	0.00248023	0.425416
gene06043	1227.79	678.735	1776.84	2.61787	1.38839	2.35977e-22	4.28095e-20	0.469168
gene00277	5373.6	4147.68	6599.51	1.59113	0.670055	1.51171e-13	1.31667e-11	0.522668
gene25390	1056.47	908.729	1204.21	1.32516	0.406164	0.000199084	0.0033714	0.524836
gene21955	505.981	382.019	629.943	1.64898	0.721576	1.7456e-08	7.28318e-07	0.529408
gene21697	191.337	148.617	234.056	1.57489	0.655252	0.000173747	0.00297609	0.540456
gene26607	88.4416	60.4696	116.414	1.92516	0.944978	0.000126374	0.00225645	0.555108
gene09100	2722.17	2201.44	3242.9	1.47308	0.558833	4.91015e-09	2.27404e-07	0.556233
gene24226	752.28	340.685	1163.87	3.41628	1.77243	1.1364e-48	7.77392e-46	0.621144
gene18985	249.091	135.727	362.456	2.67049	1.4171	8.75734e-18	1.15484e-15	0.6488
gene18297	106.424	72.1241	140.723	1.95113	0.964307	3.85642e-05	0.000794413	0.669153
gene26804	467.916	222.879	712.953	3.19884	1.67755	5.26452e-32	1.61557e-29	0.710507
gene03877	689.601	512.514	866.687	1.69105	0.75792	1.23233e-10	7.33059e-09	0.770153
gene26687	468.124	207.485	728.762	3.51235	1.81244	3.80801e-40	1.78629e-37	0.823172
gene12417	1127.36	890.029	1364.69	1.53331	0.616645	6.61677e-09	2.98036e-07	0.89385
gene23456	13331.6	11870.4	14792.8	1.24619	0.31752	0.000294216	0.00471524	0.925753
gene14807	2036.63	1705.68	2367.58	1.38805	0.473063	1.63075e-06	4.65629e-05	0.959321
gene29395	65.9106	43.6769	88.1443	2.0181	1.013	0.000432418	0.00657156	1.32848
