# Supplementary material for: Downregulation of RdDM during strawberry fruit ripening
Source: Genome Biol. 2018 Dec 4;19:212. doi: 10.1186/s13059-018-1587-x (PMC6280534; doi:10.1186/s13059-018-1587-x)
Supplement: Supplementary file 7 — Table S6. Enriched GO terms of 555 hypomethylated down-DEGs, 367 hypomethylated up-DEGs, 862 non-hypomethylated down-DEGs, and 532 non-hypomethylated up-DEGs. (XLSX 36 kb) [file 13059_2018_1587_MOESM7_ESM.xlsx]

## Sheet: downDEGs_demeth
Table S6A. Enriched GO terms of 555 hypomethylated down-DEGs.
Type	Term	Description	Count	%	PValue	Genes	ListTotal	PopHits	PopTotal	FoldChange	Bonferroni	Benjamini	FDR
go	GO:0009415	response to water; biological_process	3	0.573614	0.0186261	gene14934-v1.0-hybrid,gene14935-v1.0-hybrid,gene21840-v1.0-hybrid	523	8	23683	16.9811	1	0.706964	0.114789
go	GO:0005487	nuclear pore activity; molecular_function	5	0.956023	0.000514468	gene01579-v1.0-hybrid,gene05388-v1.0-hybrid,gene05805-v1.0-hybrid,gene17728-v1.0-hybrid,gene19729-v1.0-hybrid	523	14	23683	16.1725	0.136334	0.0852141	0.0138361
go	GO:0017056	structural constituent of nuclear pore; molecular_function	4	0.764818	0.00541338	gene01579-v1.0-hybrid,gene05388-v1.0-hybrid,gene05805-v1.0-hybrid,gene31027-v1.0-hybrid	523	14	23683	12.938	1	0.352063	0.057164
go	GO:0019287	isopentenyl diphosphate biosynthetic process, mevalonate pathway; biological_process	4	0.764818	0.00541338	gene17372-v1.0-hybrid,gene17373-v1.0-hybrid,gene23657-v1.0-hybrid,gene32370-v1.0-hybrid	523	14	23683	12.938	1	0.352063	0.057164
go	GO:0009554	megasporogenesis; biological_process	3	0.573614	0.0309396	gene01157-v1.0-hybrid,gene04786-v1.0-hybrid,gene16926-v1.0-hybrid	523	11	23683	12.3499	1	1	0.170813
go	GO:0005085	guanyl-nucleotide exchange factor activity; molecular_function	4	0.764818	0.00639316	gene03433-v1.0-hybrid,gene03740-v1.0-hybrid,gene17366-v1.0-hybrid,gene19353-v1.0-hybrid	523	15	23683	12.0755	1	0.386453	0.0627477
go	GO:0035197	siRNA binding; molecular_function	3	0.573614	0.0355895	gene01157-v1.0-hybrid,gene16926-v1.0-hybrid,gene16928-v1.0-hybrid	523	12	23683	11.3207	1	1	0.174652
go	GO:0008395	steroid hydroxylase activity; molecular_function	3	0.573614	0.0355895	gene04530-v1.0-hybrid,gene29956-v1.0-hybrid,gene29958-v1.0-hybrid	523	12	23683	11.3207	1	1	0.174652
go	GO:0019853	L-ascorbic acid biosynthetic process; biological_process	4	0.764818	0.0113211	gene03433-v1.0-hybrid,gene03740-v1.0-hybrid,gene11353-v1.0-hybrid,gene22904-v1.0-hybrid	523	19	23683	9.53326	1	0.591412	0.0960266
go	GO:0000326	protein storage vacuole; cellular_component	4	0.764818	0.0144145	gene08091-v1.0-hybrid,gene08092-v1.0-hybrid,gene08095-v1.0-hybrid,gene08096-v1.0-hybrid	523	21	23683	8.62533	1	0.617348	0.100238
go	GO:0010431	seed maturation; biological_process	6	1.14723	0.00201569	gene07050-v1.0-hybrid,gene08091-v1.0-hybrid,gene08092-v1.0-hybrid,gene08095-v1.0-hybrid,gene08096-v1.0-hybrid,gene14583-v1.0-hybrid	523	37	23683	7.34319	0.534158	0.193517	0.031421
go	GO:0009556	microsporogenesis; biological_process	6	1.14723	0.00201569	gene04786-v1.0-hybrid,gene06816-v1.0-hybrid,gene07907-v1.0-hybrid,gene15847-v1.0-hybrid,gene19841-v1.0-hybrid,gene24409-v1.0-hybrid	523	37	23683	7.34319	0.534158	0.193517	0.031421
go	GO:0009607	response to biotic stimulus; biological_process	6	1.14723	0.00332862	gene00687-v1.0-hybrid,gene05122-v1.0-hybrid,gene05123-v1.0-hybrid,gene05185-v1.0-hybrid,gene07064-v1.0-hybrid,gene25012-v1.0-hybrid	523	42	23683	6.469	0.882085	0.258696	0.0420041
go	GO:0071215	cellular response to abscisic acid stimulus; biological_process	6	1.14723	0.00399512	gene08091-v1.0-hybrid,gene08092-v1.0-hybrid,gene08095-v1.0-hybrid,gene08096-v1.0-hybrid,gene25128-v1.0-hybrid,gene26654-v1.0-hybrid	523	44	23683	6.17495	1	0.296381	0.048123
go	GO:0015995	chlorophyll biosynthetic process; biological_process	5	0.956023	0.0115283	gene06697-v1.0-hybrid,gene21680-v1.0-hybrid,gene25492-v1.0-hybrid,gene26838-v1.0-hybrid,gene31283-v1.0-hybrid	523	37	23683	6.11932	1	0.591412	0.0960266
go	GO:0009698	phenylpropanoid metabolic process; biological_process	4	0.764818	0.0337175	gene05255-v1.0-hybrid,gene12222-v1.0-hybrid,gene15877-v1.0-hybrid,gene28093-v1.0-hybrid	523	30	23683	6.03773	1	1	0.174652
go	GO:0006265	DNA topological change; biological_process	4	0.764818	0.0337175	gene00372-v1.0-hybrid,gene06650-v1.0-hybrid,gene20646-v1.0-hybrid,gene29371-v1.0-hybrid	523	30	23683	6.03773	1	1	0.174652
go	GO:0006606	protein import into nucleus; biological_process	4	0.764818	0.0451062	gene01579-v1.0-hybrid,gene05388-v1.0-hybrid,gene05805-v1.0-hybrid,gene19729-v1.0-hybrid	523	34	23683	5.32741	1	1	0.211539
go	GO:0008422	beta-glucosidase activity; molecular_function	5	0.956023	0.0183624	gene07689-v1.0-hybrid,gene13194-v1.0-hybrid,gene25929-v1.0-hybrid,gene25930-v1.0-hybrid,gene26794-v1.0-hybrid	523	43	23683	5.26546	1	0.706964	0.114789
go	GO:0042128	nitrate assimilation; biological_process	5	0.956023	0.0196998	gene03758-v1.0-hybrid,gene05807-v1.0-hybrid,gene12856-v1.0-hybrid,gene23247-v1.0-hybrid,gene25387-v1.0-hybrid	523	44	23683	5.14579	1	0.72	0.116905
go	GO:0045330	aspartyl esterase activity; molecular_function	6	1.14723	0.0122918	gene05465-v1.0-hybrid,gene05650-v1.0-hybrid,gene12105-v1.0-hybrid,gene12871-v1.0-hybrid,gene21249-v1.0-hybrid,gene21487-v1.0-hybrid	523	59	23683	4.60505	1	0.607917	0.0987066
go	GO:0006857	oligopeptide transport; biological_process	7	1.33843	0.00560854	gene03758-v1.0-hybrid,gene05807-v1.0-hybrid,gene08304-v1.0-hybrid,gene17475-v1.0-hybrid,gene23247-v1.0-hybrid,gene25387-v1.0-hybrid,gene26870-v1.0-hybrid	523	69	23683	4.59393	1	0.352063	0.057164
go	GO:0030599	pectinesterase activity; molecular_function	6	1.14723	0.0130866	gene05465-v1.0-hybrid,gene05650-v1.0-hybrid,gene12105-v1.0-hybrid,gene12871-v1.0-hybrid,gene21249-v1.0-hybrid,gene21487-v1.0-hybrid	523	60	23683	4.5283	1	0.617348	0.100238
go	GO:0050661	NADP binding; molecular_function	6	1.14723	0.0139154	gene00291-v1.0-hybrid,gene12400-v1.0-hybrid,gene17372-v1.0-hybrid,gene17373-v1.0-hybrid,gene23709-v1.0-hybrid,gene26838-v1.0-hybrid	523	61	23683	4.45406	1	0.617348	0.100238
go	GO:0006865	amino acid transport; biological_process	5	0.956023	0.0325497	gene03860-v1.0-hybrid,gene11123-v1.0-hybrid,gene11246-v1.0-hybrid,gene13082-v1.0-hybrid,gene18446-v1.0-hybrid	523	52	23683	4.35413	1	1	0.174652
go	GO:0042545	cell wall modification; biological_process	6	1.14723	0.0175821	gene05465-v1.0-hybrid,gene05650-v1.0-hybrid,gene12105-v1.0-hybrid,gene12871-v1.0-hybrid,gene21249-v1.0-hybrid,gene21487-v1.0-hybrid	523	65	23683	4.17997	1	0.700617	0.113758

## Sheet: upDEGs_demeth
Table S6B. Enriched GO terms of 367 hypomethylated up-DEGs.
Type	Term	Description	Count	%	PValue	Genes	ListTotal	PopHits	PopTotal	FoldChange	Bonferroni	Benjamini	FDR
go	GO:0046244	salicylic acid catabolic process; biological_process	3	0.895522	0.00386661	gene08069-v1.0-hybrid,gene09753-v1.0-hybrid,gene23261-v1.0-hybrid	335	5	23683	42.4173	0.738522	0.538392	0.0923153
go	GO:0034007	S-linalool synthase activity; molecular_function	3	0.895522	0.00386661	gene24672-v1.0-hybrid,gene24674-v1.0-hybrid,gene30669-v1.0-hybrid	335	5	23683	42.4173	0.738522	0.538392	0.0923153
go	GO:0043693	monoterpene biosynthetic process; biological_process	3	0.895522	0.0135921	gene24672-v1.0-hybrid,gene24674-v1.0-hybrid,gene30669-v1.0-hybrid	335	11	23683	19.2806	1	1	0.188398
go	GO:0031540	regulation of anthocyanin biosynthetic process; biological_process	3	0.895522	0.0157131	gene26825-v1.0-hybrid,gene26826-v1.0-hybrid,gene31413-v1.0-hybrid	335	12	23683	17.6739	1	1	0.20008
go	GO:0009688	abscisic acid biosynthetic process; biological_process	3	0.895522	0.0203458	gene10665-v1.0-hybrid,gene30616-v1.0-hybrid,gene31335-v1.0-hybrid	335	14	23683	15.149	1	1	0.200913
go	GO:0031640	killing of cells of other organism; biological_process	3	0.895522	0.0228495	gene13071-v1.0-hybrid,gene13072-v1.0-hybrid,gene17204-v1.0-hybrid	335	15	23683	14.1391	1	1	0.200913
go	GO:0009871	jasmonic acid and ethylene-dependent systemic resistance, ethylene mediated signaling pathway; biological_process	3	0.895522	0.0228495	gene13071-v1.0-hybrid,gene13072-v1.0-hybrid,gene17204-v1.0-hybrid	335	15	23683	14.1391	1	1	0.200913
go	GO:0009699	phenylpropanoid biosynthetic process; biological_process	3	0.895522	0.0228495	gene02096-v1.0-hybrid,gene09753-v1.0-hybrid,gene23261-v1.0-hybrid	335	15	23683	14.1391	1	1	0.200913
go	GO:0008794	arsenate reductase (glutaredoxin) activity; molecular_function	3	0.895522	0.0228495	gene06754-v1.0-hybrid,gene06774-v1.0-hybrid,gene24937-v1.0-hybrid	335	15	23683	14.1391	1	1	0.200913
go	GO:0016114	terpenoid biosynthetic process; biological_process	3	0.895522	0.0254728	gene24672-v1.0-hybrid,gene24674-v1.0-hybrid,gene30669-v1.0-hybrid	335	16	23683	13.2554	1	1	0.211535
go	GO:0009691	cytokinin biosynthetic process; biological_process	3	0.895522	0.0282121	gene27842-v1.0-hybrid,gene30477-v1.0-hybrid,gene30673-v1.0-hybrid	335	17	23683	12.4757	1	1	0.212707
go	GO:0016998	cell wall macromolecule catabolic process; biological_process	3	0.895522	0.0310635	gene13071-v1.0-hybrid,gene13072-v1.0-hybrid,gene17204-v1.0-hybrid	335	18	23683	11.7826	1	1	0.212707
go	GO:0004568	chitinase activity; molecular_function	3	0.895522	0.0340234	gene13071-v1.0-hybrid,gene13072-v1.0-hybrid,gene17204-v1.0-hybrid	335	19	23683	11.1625	1	1	0.216616
go	GO:0052747	sinapyl alcohol dehydrogenase activity; molecular_function	3	0.895522	0.0340234	gene08569-v1.0-hybrid,gene20698-v1.0-hybrid,gene20700-v1.0-hybrid	335	19	23683	11.1625	1	1	0.216616
go	GO:0010333	terpene synthase activity; molecular_function	3	0.895522	0.0370884	gene24672-v1.0-hybrid,gene24674-v1.0-hybrid,gene30669-v1.0-hybrid	335	20	23683	10.6043	1	1	0.221371
go	GO:0050897	cobalt ion binding; molecular_function	4	1.19403	0.0357079	gene02414-v1.0-hybrid,gene02592-v1.0-hybrid,gene10417-v1.0-hybrid,gene21476-v1.0-hybrid	335	49	23683	5.77106	1	1	0.220007
go	GO:0008289	lipid binding; molecular_function	8	2.38806	0.000837857	gene01727-v1.0-hybrid,gene08999-v1.0-hybrid,gene09178-v1.0-hybrid,gene12458-v1.0-hybrid,gene13870-v1.0-hybrid,gene20871-v1.0-hybrid,gene26777-v1.0-hybrid,gene26861-v1.0-hybrid	335	102	23683	5.54475	0.160031	0.311105	0.0533436
go	GO:0010224	response to UV-B; biological_process	7	2.08955	0.0024925	gene09753-v1.0-hybrid,gene13960-v1.0-hybrid,gene23261-v1.0-hybrid,gene23367-v1.0-hybrid,gene26249-v1.0-hybrid,gene26825-v1.0-hybrid,gene26826-v1.0-hybrid	335	92	23683	5.37901	0.476068	0.538392	0.0923153
go	GO:0042538	hyperosmotic salinity response; biological_process	4	1.19403	0.0449675	gene10067-v1.0-hybrid,gene13960-v1.0-hybrid,gene20854-v1.0-hybrid,gene31335-v1.0-hybrid	335	54	23683	5.23671	1	1	0.23213
go	GO:0016829	lyase activity; molecular_function	7	2.08955	0.0048228	gene11538-v1.0-hybrid,gene16186-v1.0-hybrid,gene18189-v1.0-hybrid,gene21638-v1.0-hybrid,gene24370-v1.0-hybrid,gene31030-v1.0-hybrid,gene31031-v1.0-hybrid	335	106	23683	4.66857	0.921155	0.596919	0.102351
go	GO:0008152	metabolic process; biological_process	13	3.8806	0.000135784	gene04359-v1.0-hybrid,gene15613-v1.0-hybrid,gene20181-v1.0-hybrid,gene20726-v1.0-hybrid,gene24224-v1.0-hybrid,gene24225-v1.0-hybrid,gene24313-v1.0-hybrid,gene24672-v1.0-hybrid,gene24674-v1.0-hybrid,gene26249-v1.0-hybrid,gene26536-v1.0-hybrid,gene30669-v1.0-hybrid,gene31311-v1.0-hybrid	335	226	23683	4.06656	0.0259348	0.0756272	0.0129674

## Sheet: downDEGs_nodemeth
Table S6C. Enriched GO terms of 862 non-hypomethylated down-DEGs.
Type	Term	Description	Count	%	PValue	Genes	ListTotal	PopHits	PopTotal	FoldChange	Bonferroni	Benjamini	FDR
go	GO:0004335	galactokinase activity; molecular_function	3	0.361011	0.0156874	gene08751-v1.0-hybrid,gene12021-v1.0-hybrid,gene18685-v1.0-hybrid	831	4	23683	21.3745	1	0.694355	0.105647
go	GO:0010330	cellulose synthase complex; cellular_component	4	0.481348	0.00278808	gene08114-v1.0-hybrid,gene10109-v1.0-hybrid,gene17852-v1.0-hybrid,gene29320-v1.0-hybrid	831	6	23683	18.9996	1	0.293924	0.0447208
go	GO:0004612	phosphoenolpyruvate carboxykinase (ATP) activity; molecular_function	3	0.361011	0.0279957	gene05619-v1.0-hybrid,gene05620-v1.0-hybrid,gene26839-v1.0-hybrid	831	6	23683	14.2497	1	0.964001	0.146674
go	GO:0015840	urea transport; biological_process	3	0.361011	0.0279957	gene13973-v1.0-hybrid,gene14275-v1.0-hybrid,gene25767-v1.0-hybrid	831	6	23683	14.2497	1	0.964001	0.146674
go	GO:0016459	myosin complex; cellular_component	4	0.481348	0.00676804	gene00525-v1.0-hybrid,gene08239-v1.0-hybrid,gene08375-v1.0-hybrid,gene15490-v1.0-hybrid	831	9	23683	12.6664	1	0.457371	0.0695893
go	GO:0010116	positive regulation of abscisic acid biosynthetic process; biological_process	4	0.481348	0.00676804	gene00477-v1.0-hybrid,gene01794-v1.0-hybrid,gene29698-v1.0-hybrid,gene31961-v1.0-hybrid	831	9	23683	12.6664	1	0.457371	0.0695893
go	GO:0030048	actin filament-based movement; biological_process	4	0.481348	0.00676804	gene00525-v1.0-hybrid,gene08239-v1.0-hybrid,gene08375-v1.0-hybrid,gene15490-v1.0-hybrid	831	9	23683	12.6664	1	0.457371	0.0695893
go	GO:0010005	cortical microtubule, transverse to long axis; cellular_component	4	0.481348	0.00676804	gene03483-v1.0-hybrid,gene08114-v1.0-hybrid,gene17852-v1.0-hybrid,gene29320-v1.0-hybrid	831	9	23683	12.6664	1	0.457371	0.0695893
go	GO:0003774	motor activity; molecular_function	4	0.481348	0.00676804	gene00525-v1.0-hybrid,gene08239-v1.0-hybrid,gene08375-v1.0-hybrid,gene15490-v1.0-hybrid	831	9	23683	12.6664	1	0.457371	0.0695893
go	GO:0042807	central vacuole; cellular_component	4	0.481348	0.00676804	gene08966-v1.0-hybrid,gene13973-v1.0-hybrid,gene14275-v1.0-hybrid,gene25767-v1.0-hybrid	831	9	23683	12.6664	1	0.457371	0.0695893
go	GO:0030307	positive regulation of cell growth; biological_process	3	0.361011	0.0351979	gene01794-v1.0-hybrid,gene13815-v1.0-hybrid,gene31961-v1.0-hybrid	831	7	23683	12.214	1	1	0.168028
go	GO:0046785	microtubule polymerization; biological_process	3	0.361011	0.0351979	gene03483-v1.0-hybrid,gene12411-v1.0-hybrid,gene13414-v1.0-hybrid	831	7	23683	12.214	1	1	0.168028
go	GO:0004805	trehalose-phosphatase activity; molecular_function	5	0.601685	0.00171486	gene00676-v1.0-hybrid,gene13098-v1.0-hybrid,gene14043-v1.0-hybrid,gene21227-v1.0-hybrid,gene32245-v1.0-hybrid	831	12	23683	11.8747	0.68766	0.237873	0.0361926
go	GO:0006624	vacuolar protein processing; biological_process	4	0.481348	0.00857928	gene05036-v1.0-hybrid,gene05540-v1.0-hybrid,gene12793-v1.0-hybrid,gene32256-v1.0-hybrid	831	10	23683	11.3998	1	0.513888	0.0781885
go	GO:0010344	seed oilbody biogenesis; biological_process	4	0.481348	0.00857928	gene02368-v1.0-hybrid,gene16808-v1.0-hybrid,gene21163-v1.0-hybrid,gene28594-v1.0-hybrid	831	10	23683	11.3998	1	0.513888	0.0781885
go	GO:0015204	urea transmembrane transporter activity; molecular_function	3	0.361011	0.0430266	gene13973-v1.0-hybrid,gene14275-v1.0-hybrid,gene25767-v1.0-hybrid	831	8	23683	10.6873	1	1	0.195791
go	GO:0009011	starch synthase activity; molecular_function	3	0.361011	0.0430266	gene04452-v1.0-hybrid,gene19625-v1.0-hybrid,gene30547-v1.0-hybrid	831	8	23683	10.6873	1	1	0.195791
go	GO:0005871	kinesin complex; cellular_component	7	0.842359	0.000360644	gene01489-v1.0-hybrid,gene03298-v1.0-hybrid,gene22988-v1.0-hybrid,gene23466-v1.0-hybrid,gene23869-v1.0-hybrid,gene31917-v1.0-hybrid,gene32317-v1.0-hybrid	831	23	23683	8.67373	0.144618	0.0950493	0.0144618
go	GO:0009833	plant-type primary cell wall biogenesis; biological_process	7	0.842359	0.000360644	gene08114-v1.0-hybrid,gene08316-v1.0-hybrid,gene10109-v1.0-hybrid,gene17852-v1.0-hybrid,gene25122-v1.0-hybrid,gene29320-v1.0-hybrid,gene29698-v1.0-hybrid	831	23	23683	8.67373	0.144618	0.0950493	0.0144618
go	GO:0000326	protein storage vacuole; cellular_component	6	0.722022	0.00159993	gene08093-v1.0-hybrid,gene08094-v1.0-hybrid,gene13973-v1.0-hybrid,gene14275-v1.0-hybrid,gene25767-v1.0-hybrid,gene27200-v1.0-hybrid	831	21	23683	8.14269	0.641573	0.234261	0.035643
go	GO:0055028	cortical microtubule; cellular_component	4	0.481348	0.0184491	gene03483-v1.0-hybrid,gene13414-v1.0-hybrid,gene23869-v1.0-hybrid,gene32550-v1.0-hybrid	831	14	23683	8.14269	1	0.724123	0.110176
go	GO:0005992	trehalose biosynthetic process; biological_process	5	0.601685	0.00586646	gene00676-v1.0-hybrid,gene13098-v1.0-hybrid,gene14043-v1.0-hybrid,gene21227-v1.0-hybrid,gene32245-v1.0-hybrid	831	18	23683	7.9165	1	0.457371	0.0695893
go	GO:0007018	microtubule-based movement; biological_process	8	0.962696	0.000176014	gene01489-v1.0-hybrid,gene03298-v1.0-hybrid,gene15513-v1.0-hybrid,gene22988-v1.0-hybrid,gene23466-v1.0-hybrid,gene23869-v1.0-hybrid,gene31917-v1.0-hybrid,gene32317-v1.0-hybrid	831	29	23683	7.8619	0.0705816	0.0579865	0.0088227
go	GO:0045492	xylan biosynthetic process; biological_process	6	0.722022	0.00190944	gene03305-v1.0-hybrid,gene17874-v1.0-hybrid,gene20991-v1.0-hybrid,gene23866-v1.0-hybrid,gene27093-v1.0-hybrid,gene29226-v1.0-hybrid	831	22	23683	7.77256	0.765687	0.239639	0.0364613
go	GO:0016049	cell growth; biological_process	4	0.481348	0.0215925	gene04235-v1.0-hybrid,gene04236-v1.0-hybrid,gene04239-v1.0-hybrid,gene26112-v1.0-hybrid	831	15	23683	7.59984	1	0.790389	0.120258
go	GO:0030422	production of siRNA involved in RNA interference; biological_process	6	0.722022	0.00265635	gene00394-v1.0-hybrid,gene07657-v1.0-hybrid,gene14287-v1.0-hybrid,gene23431-v1.0-hybrid,gene32159-v1.0-hybrid,gene32373-v1.0-hybrid	831	24	23683	7.12485	1	0.291706	0.0443833
go	GO:0006833	water transport; biological_process	6	0.722022	0.00265635	gene13973-v1.0-hybrid,gene14275-v1.0-hybrid,gene19929-v1.0-hybrid,gene21573-v1.0-hybrid,gene23712-v1.0-hybrid,gene25767-v1.0-hybrid	831	24	23683	7.12485	1	0.291706	0.0443833
go	GO:0005982	starch metabolic process; biological_process	4	0.481348	0.0250095	gene10311-v1.0-hybrid,gene15509-v1.0-hybrid,gene17874-v1.0-hybrid,gene30547-v1.0-hybrid	831	16	23683	7.12485	1	0.902925	0.137381
go	GO:0016760	cellulose synthase (UDP-forming) activity; molecular_function	7	0.842359	0.00103697	gene08114-v1.0-hybrid,gene08316-v1.0-hybrid,gene10109-v1.0-hybrid,gene17852-v1.0-hybrid,gene25122-v1.0-hybrid,gene29320-v1.0-hybrid,gene29698-v1.0-hybrid	831	29	23683	6.87917	0.415824	0.199023	0.0302816
go	GO:0003777	microtubule motor activity; molecular_function	15	1.80505	2.7081e-07	gene01489-v1.0-hybrid,gene02455-v1.0-hybrid,gene03298-v1.0-hybrid,gene08547-v1.0-hybrid,gene11095-v1.0-hybrid,gene11505-v1.0-hybrid,gene12126-v1.0-hybrid,gene14306-v1.0-hybrid,gene14871-v1.0-hybrid,gene15513-v1.0-hybrid,gene22988-v1.0-hybrid,gene23466-v1.0-hybrid,gene23869-v1.0-hybrid,gene31917-v1.0-hybrid,gene32317-v1.0-hybrid	831	63	23683	6.78557	0.000108595	0.000356866	5.42975e-05
go	GO:0004565	beta-galactosidase activity; molecular_function	5	0.601685	0.00936386	gene12627-v1.0-hybrid,gene15210-v1.0-hybrid,gene21868-v1.0-hybrid,gene23065-v1.0-hybrid,gene30476-v1.0-hybrid	831	21	23683	6.78557	1	0.514142	0.0782272
go	GO:0010215	cellulose microfibril organization; biological_process	5	0.601685	0.00936386	gene04235-v1.0-hybrid,gene04236-v1.0-hybrid,gene04239-v1.0-hybrid,gene23869-v1.0-hybrid,gene26112-v1.0-hybrid	831	21	23683	6.78557	1	0.514142	0.0782272
go	GO:0045010	actin nucleation; biological_process	4	0.481348	0.0286995	gene10130-v1.0-hybrid,gene13830-v1.0-hybrid,gene16718-v1.0-hybrid,gene20021-v1.0-hybrid	831	17	23683	6.70574	1	0.969727	0.147545
go	GO:0016759	cellulose synthase activity; molecular_function	8	0.962696	0.000476962	gene08114-v1.0-hybrid,gene08316-v1.0-hybrid,gene10109-v1.0-hybrid,gene17852-v1.0-hybrid,gene25122-v1.0-hybrid,gene26403-v1.0-hybrid,gene29320-v1.0-hybrid,gene29698-v1.0-hybrid	831	35	23683	6.51415	0.191262	0.114278	0.0173874
go	GO:0009574	preprophase band; cellular_component	4	0.481348	0.0326611	gene03483-v1.0-hybrid,gene12411-v1.0-hybrid,gene13414-v1.0-hybrid,gene32317-v1.0-hybrid	831	18	23683	6.3332	1	1	0.163714
go	GO:0048467	gynoecium development; biological_process	4	0.481348	0.0326611	gene00525-v1.0-hybrid,gene08375-v1.0-hybrid,gene14327-v1.0-hybrid,gene31791-v1.0-hybrid	831	18	23683	6.3332	1	1	0.163714
go	GO:0030036	actin cytoskeleton organization; biological_process	5	0.601685	0.0123174	gene10130-v1.0-hybrid,gene13830-v1.0-hybrid,gene16718-v1.0-hybrid,gene20366-v1.0-hybrid,gene22626-v1.0-hybrid	831	23	23683	6.19552	1	0.61251	0.0931939
go	GO:0019915	lipid storage; biological_process	5	0.601685	0.0123174	gene09024-v1.0-hybrid,gene16808-v1.0-hybrid,gene21163-v1.0-hybrid,gene28594-v1.0-hybrid,gene31796-v1.0-hybrid	831	23	23683	6.19552	1	0.61251	0.0931939
go	GO:0010020	chloroplast fission; biological_process	4	0.481348	0.0368918	gene03499-v1.0-hybrid,gene12124-v1.0-hybrid,gene15683-v1.0-hybrid,gene32140-v1.0-hybrid	831	19	23683	5.99987	1	1	0.174042
go	GO:0009825	multidimensional cell growth; biological_process	8	0.962696	0.000841698	gene04239-v1.0-hybrid,gene08114-v1.0-hybrid,gene14102-v1.0-hybrid,gene17852-v1.0-hybrid,gene20021-v1.0-hybrid,gene26112-v1.0-hybrid,gene26241-v1.0-hybrid,gene29320-v1.0-hybrid	831	39	23683	5.84603	0.337521	0.184861	0.0281268
go	GO:0051302	regulation of cell division; biological_process	5	0.601685	0.0158075	gene00825-v1.0-hybrid,gene15491-v1.0-hybrid,gene19929-v1.0-hybrid,gene23515-v1.0-hybrid,gene25070-v1.0-hybrid	831	25	23683	5.69988	1	0.694355	0.105647
go	GO:0034220	ion transmembrane transport; biological_process	5	0.601685	0.0177625	gene08966-v1.0-hybrid,gene13973-v1.0-hybrid,gene14275-v1.0-hybrid,gene21573-v1.0-hybrid,gene23712-v1.0-hybrid	831	26	23683	5.48065	1	0.720212	0.109581
go	GO:0030244	cellulose biosynthetic process; biological_process	8	0.962696	0.00123744	gene08114-v1.0-hybrid,gene08316-v1.0-hybrid,gene10109-v1.0-hybrid,gene17852-v1.0-hybrid,gene25122-v1.0-hybrid,gene27714-v1.0-hybrid,gene29320-v1.0-hybrid,gene29698-v1.0-hybrid	831	42	23683	5.42846	0.496214	0.199023	0.0302816
go	GO:0009607	response to biotic stimulus; biological_process	8	0.962696	0.00123744	gene07076-v1.0-hybrid,gene07083-v1.0-hybrid,gene07084-v1.0-hybrid,gene07086-v1.0-hybrid,gene07087-v1.0-hybrid,gene07088-v1.0-hybrid,gene29285-v1.0-hybrid,gene32299-v1.0-hybrid	831	42	23683	5.42846	0.496214	0.199023	0.0302816
go	GO:0009832	plant-type cell wall biogenesis; biological_process	7	0.842359	0.00390906	gene08114-v1.0-hybrid,gene08316-v1.0-hybrid,gene10109-v1.0-hybrid,gene17852-v1.0-hybrid,gene19819-v1.0-hybrid,gene23869-v1.0-hybrid,gene29320-v1.0-hybrid	831	39	23683	5.11528	1	0.379599	0.0577564
go	GO:0010583	response to cyclopentenone; biological_process	7	0.842359	0.00390906	gene00273-v1.0-hybrid,gene08114-v1.0-hybrid,gene09384-v1.0-hybrid,gene17852-v1.0-hybrid,gene22626-v1.0-hybrid,gene26368-v1.0-hybrid,gene29320-v1.0-hybrid	831	39	23683	5.11528	1	0.379599	0.0577564
go	GO:0008017	microtubule binding; molecular_function	16	1.92539	3.63555e-06	gene01489-v1.0-hybrid,gene03298-v1.0-hybrid,gene03483-v1.0-hybrid,gene11505-v1.0-hybrid,gene12411-v1.0-hybrid,gene13414-v1.0-hybrid,gene15513-v1.0-hybrid,gene15683-v1.0-hybrid,gene19819-v1.0-hybrid,gene22988-v1.0-hybrid,gene23466-v1.0-hybrid,gene23869-v1.0-hybrid,gene25847-v1.0-hybrid,gene31917-v1.0-hybrid,gene32317-v1.0-hybrid,gene32550-v1.0-hybrid	831	93	23683	4.90312	0.00145785	0.00205681	0.000312945
go	GO:0006306	DNA methylation; biological_process	6	0.722022	0.0120197	gene00394-v1.0-hybrid,gene07657-v1.0-hybrid,gene10077-v1.0-hybrid,gene14287-v1.0-hybrid,gene23431-v1.0-hybrid,gene30143-v1.0-hybrid	831	36	23683	4.7499	1	0.61251	0.0931939
go	GO:0043622	cortical microtubule organization; biological_process	5	0.601685	0.0270456	gene03483-v1.0-hybrid,gene08114-v1.0-hybrid,gene17852-v1.0-hybrid,gene29320-v1.0-hybrid,gene32550-v1.0-hybrid	831	30	23683	4.7499	1	0.96324	0.146558
go	GO:0004386	helicase activity; molecular_function	16	1.92539	1.09788e-05	gene01565-v1.0-hybrid,gene03814-v1.0-hybrid,gene09581-v1.0-hybrid,gene11642-v1.0-hybrid,gene14301-v1.0-hybrid,gene14786-v1.0-hybrid,gene15027-v1.0-hybrid,gene15917-v1.0-hybrid,gene18303-v1.0-hybrid,gene19273-v1.0-hybrid,gene21522-v1.0-hybrid,gene22414-v1.0-hybrid,gene22943-v1.0-hybrid,gene26074-v1.0-hybrid,gene29219-v1.0-hybrid,gene31583-v1.0-hybrid	831	103	23683	4.42709	0.00440248	0.0048225	0.000733747
go	GO:0015250	water channel activity; molecular_function	6	0.722022	0.0175549	gene08966-v1.0-hybrid,gene13973-v1.0-hybrid,gene14275-v1.0-hybrid,gene21573-v1.0-hybrid,gene23712-v1.0-hybrid,gene25767-v1.0-hybrid	831	40	23683	4.27491	1	0.720212	0.109581
go	GO:0003779	actin binding; molecular_function	8	0.962696	0.005305	gene00525-v1.0-hybrid,gene07635-v1.0-hybrid,gene08375-v1.0-hybrid,gene10070-v1.0-hybrid,gene10130-v1.0-hybrid,gene13830-v1.0-hybrid,gene15012-v1.0-hybrid,gene15490-v1.0-hybrid	831	56	23683	4.07134	1	0.451018	0.0686228
go	GO:0004197	cysteine-type endopeptidase activity; molecular_function	6	0.722022	0.0208647	gene01602-v1.0-hybrid,gene05036-v1.0-hybrid,gene05540-v1.0-hybrid,gene10009-v1.0-hybrid,gene14160-v1.0-hybrid,gene32256-v1.0-hybrid	831	42	23683	4.07134	1	0.780379	0.118735

## Sheet: upDEGs_nodemeth
Table S6D. Enriched GO terms of 532 non-hypomethylated up-DEGs.
Type	Term	Description	Count	%	PValue	Genes	ListTotal	PopHits	PopTotal	FoldChange	Bonferroni	Benjamini	FDR
go	GO:0080032	methyl jasmonate esterase activity; molecular_function	3	0.616016	0.0233072	gene29394-v1.0-hybrid,gene29395-v1.0-hybrid,gene29399-v1.0-hybrid	487	10	23683	14.5891	1	0.885095	0.146772
go	GO:0008271	secondary active sulfate transmembrane transporter activity; molecular_function	3	0.616016	0.0271833	gene05967-v1.0-hybrid,gene20332-v1.0-hybrid,gene31287-v1.0-hybrid	487	11	23683	13.2628	1	0.931579	0.15448
go	GO:0008794	arsenate reductase (glutaredoxin) activity; molecular_function	4	0.821355	0.00526614	gene06776-v1.0-hybrid,gene06777-v1.0-hybrid,gene09674-v1.0-hybrid,gene24935-v1.0-hybrid	487	15	23683	12.9681	1	0.321711	0.0533483
go	GO:0071219	cellular response to molecule of bacterial origin; biological_process	3	0.616016	0.0312982	gene19917-v1.0-hybrid,gene25131-v1.0-hybrid,gene32585-v1.0-hybrid	487	12	23683	12.1576	1	0.985278	0.163385
go	GO:0102425	myricetin 3-O-glucosyltransferase activity; molecular_function	5	1.02669	0.00257438	gene12591-v1.0-hybrid,gene13530-v1.0-hybrid,gene26305-v1.0-hybrid,gene26352-v1.0-hybrid,gene26353-v1.0-hybrid	487	25	23683	9.72608	0.599831	0.226076	0.0374894
go	GO:0102360	daphnetin 3-O-glucosyltransferase activity; molecular_function	5	1.02669	0.00257438	gene12591-v1.0-hybrid,gene13530-v1.0-hybrid,gene26305-v1.0-hybrid,gene26352-v1.0-hybrid,gene26353-v1.0-hybrid	487	25	23683	9.72608	0.599831	0.226076	0.0374894
go	GO:0031418	L-ascorbic acid binding; molecular_function	4	0.821355	0.0119497	gene01202-v1.0-hybrid,gene14611-v1.0-hybrid,gene19734-v1.0-hybrid,gene32347-v1.0-hybrid	487	21	23683	9.26293	1	0.524699	0.087009
go	GO:0102338	3-oxo-lignoceronyl-CoA synthase activity; molecular_function	3	0.616016	0.0499293	gene03746-v1.0-hybrid,gene15152-v1.0-hybrid,gene23372-v1.0-hybrid	487	16	23683	9.1182	1	1	0.197178
go	GO:0015116	sulfate transmembrane transporter activity; molecular_function	3	0.616016	0.0499293	gene05967-v1.0-hybrid,gene20332-v1.0-hybrid,gene31287-v1.0-hybrid	487	16	23683	9.1182	1	1	0.197178
go	GO:0009718	anthocyanin-containing compound biosynthetic process; biological_process	3	0.616016	0.0499293	gene15176-v1.0-hybrid,gene27337-v1.0-hybrid,gene32347-v1.0-hybrid	487	16	23683	9.1182	1	1	0.197178
go	GO:0102336	3-oxo-arachidoyl-CoA synthase activity; molecular_function	3	0.616016	0.0499293	gene03746-v1.0-hybrid,gene15152-v1.0-hybrid,gene23372-v1.0-hybrid	487	16	23683	9.1182	1	1	0.197178
go	GO:0102756	very-long-chain 3-ketoacyl-CoA synthase activity; molecular_function	3	0.616016	0.0499293	gene03746-v1.0-hybrid,gene15152-v1.0-hybrid,gene23372-v1.0-hybrid	487	16	23683	9.1182	1	1	0.197178
go	GO:0102337	3-oxo-cerotoyl-CoA synthase activity; molecular_function	3	0.616016	0.0499293	gene03746-v1.0-hybrid,gene15152-v1.0-hybrid,gene23372-v1.0-hybrid	487	16	23683	9.1182	1	1	0.197178
go	GO:0047893	flavonol 3-O-glucosyltransferase activity; molecular_function	5	1.02669	0.00330437	gene12591-v1.0-hybrid,gene13530-v1.0-hybrid,gene26305-v1.0-hybrid,gene26352-v1.0-hybrid,gene26353-v1.0-hybrid	487	27	23683	9.00563	0.769917	0.24785	0.0411001
go	GO:0006950	response to stress; biological_process	8	1.64271	8.82175e-05	gene10594-v1.0-hybrid,gene10617-v1.0-hybrid,gene13272-v1.0-hybrid,gene13274-v1.0-hybrid,gene25582-v1.0-hybrid,gene26120-v1.0-hybrid,gene26121-v1.0-hybrid,gene28430-v1.0-hybrid	487	46	23683	8.45746	0.0205547	0.0619764	0.0102773
go	GO:0055072	iron ion homeostasis; biological_process	4	0.821355	0.0182331	gene12771-v1.0-hybrid,gene15532-v1.0-hybrid,gene19831-v1.0-hybrid,gene26848-v1.0-hybrid	487	25	23683	7.78086	1	0.731972	0.12138
go	GO:0035251	UDP-glucosyltransferase activity; molecular_function	7	1.43737	0.00139712	gene12591-v1.0-hybrid,gene13530-v1.0-hybrid,gene26265-v1.0-hybrid,gene26305-v1.0-hybrid,gene26352-v1.0-hybrid,gene26353-v1.0-hybrid,gene32055-v1.0-hybrid	487	55	23683	6.18932	0.325528	0.181149	0.0300394
go	GO:0051213	dioxygenase activity; molecular_function	6	1.23203	0.00417979	gene05987-v1.0-hybrid,gene17851-v1.0-hybrid,gene30778-v1.0-hybrid,gene30779-v1.0-hybrid,gene30781-v1.0-hybrid,gene30782-v1.0-hybrid	487	48	23683	6.0788	0.973891	0.279664	0.0463758
go	GO:0010183	pollen tube guidance; biological_process	6	1.23203	0.00417979	gene08575-v1.0-hybrid,gene09386-v1.0-hybrid,gene10371-v1.0-hybrid,gene16842-v1.0-hybrid,gene19693-v1.0-hybrid,gene25390-v1.0-hybrid	487	48	23683	6.0788	0.973891	0.279664	0.0463758
go	GO:0015238	drug transmembrane transporter activity; molecular_function	4	0.821355	0.0328734	gene03636-v1.0-hybrid,gene07028-v1.0-hybrid,gene15073-v1.0-hybrid,gene26848-v1.0-hybrid	487	32	23683	6.0788	1	0.986242	0.163545
go	GO:0015293	symporter activity; molecular_function	6	1.23203	0.00928387	gene01458-v1.0-hybrid,gene05967-v1.0-hybrid,gene11245-v1.0-hybrid,gene20332-v1.0-hybrid,gene25943-v1.0-hybrid,gene31287-v1.0-hybrid	487	59	23683	4.94546	1	0.43482	0.0721048
go	GO:0051707	response to other organism; biological_process	9	1.84805	0.00087362	gene09812-v1.0-hybrid,gene13530-v1.0-hybrid,gene14601-v1.0-hybrid,gene20644-v1.0-hybrid,gene21955-v1.0-hybrid,gene26305-v1.0-hybrid,gene26352-v1.0-hybrid,gene26353-v1.0-hybrid,gene32423-v1.0-hybrid	487	91	23683	4.8096	0.203553	0.153439	0.0254442
go	GO:0009813	flavonoid biosynthetic process; biological_process	8	1.64271	0.0021237	gene12448-v1.0-hybrid,gene12591-v1.0-hybrid,gene14611-v1.0-hybrid,gene21346-v1.0-hybrid,gene30778-v1.0-hybrid,gene30779-v1.0-hybrid,gene30781-v1.0-hybrid,gene30782-v1.0-hybrid	487	82	23683	4.74443	0.494821	0.226076	0.0374894
go	GO:0080044	quercetin 7-O-glucosyltransferase activity; molecular_function	11	2.25873	0.000582715	gene00622-v1.0-hybrid,gene09479-v1.0-hybrid,gene12591-v1.0-hybrid,gene13530-v1.0-hybrid,gene15107-v1.0-hybrid,gene24226-v1.0-hybrid,gene26265-v1.0-hybrid,gene26305-v1.0-hybrid,gene26352-v1.0-hybrid,gene26353-v1.0-hybrid,gene32055-v1.0-hybrid	487	131	23683	4.08347	0.135773	0.130399	0.0216236
go	GO:0080043	quercetin 3-O-glucosyltransferase activity; molecular_function	11	2.25873	0.000582715	gene00622-v1.0-hybrid,gene09479-v1.0-hybrid,gene12591-v1.0-hybrid,gene13530-v1.0-hybrid,gene15107-v1.0-hybrid,gene24226-v1.0-hybrid,gene26265-v1.0-hybrid,gene26305-v1.0-hybrid,gene26352-v1.0-hybrid,gene26353-v1.0-hybrid,gene32055-v1.0-hybrid	487	131	23683	4.08347	0.135773	0.130399	0.0216236
