# Supplementary material for: Downregulation of RdDM during strawberry fruit ripening
Source: Genome Biol. 2018 Dec 4;19:212. doi: 10.1186/s13059-018-1587-x (PMC6280534; doi:10.1186/s13059-018-1587-x)
Supplement: Supplementary file 8 — Table S7. Primers for q-PCR and VIGS. (XLSX 9 kb) [file 13059_2018_1587_MOESM8_ESM.xlsx]

## Sheet: Sheet1
Primers for VIGS
TRV2-AGO4-F	ATTCTGTGAGTAAGGTTACCGGCTATGGATTCATTTGAGCCAGAT
TRV2-AGO4-R	GCCCGGGCCTCGAGACGCGTGACTGTAATGGAAGAAGTGTTCTTC
primers for McrBC Chop-PCR
mrna30616-F	GACACAGACGCACATCAATACG
mrna30616-R	CGTATAAATACACGTCGTGC
mrna10845-F	GTATCACATACTAGTAGGTA
mrna10845-R	CTCATTCTAAGGGTATTAGGCC
Primers for gene expression
Ago4-eF	TGCCCCGATATGCTATGCTC
Ago4-eR	CCACCATGGCTTGAGGAAGT
mrna30616-eF	TTGTTCACGACGAGAAGACG
mrna30616-eR	TGGTAAATTTCCCCTGATCG
mrna10845-eF	CTTCGAGTTCGAAACCAAGC
mrna10845-eR	GTTGGGGAGAGAGATGGTGA
Actin-eF	TGGGTTTGCTGGAGATGAT
Actin-eR	CAGTAGGAGAACTGGGTGC
